# Supplementary material for: High-density genetic map construction and QTL mapping of first flower node in pepper (Capsicum annuum L.)
Source: BMC Plant Biol. 2019 Apr 29;19:167. doi: 10.1186/s12870-019-1753-7 (PMC6489210; doi:10.1186/s12870-019-1753-7)
Supplement: Supplementary file 2 — Table S2. List of marker names, linkage groups, and genetic distances of 9328 SLAF markers in the genetic map of pepper. (XLS 1118 kb) [file 12870_2019_1753_MOESM2_ESM.xls]

## Sheet: Sheet1
Additional file 2: Table S2. List of markers, linkage groups, and genetic distances of 9,328 SLAF markers in the genetic map of pepper.
MarkerID	Linkage Goups	Map position
Marker884147	LG1	0
Marker1044216	LG1	0.041
Marker948090	LG1	0.369
Marker1129376	LG1	0.799
Marker1141461	LG1	0.993
Marker1157581	LG1	1.398
Marker1053359	LG1	1.81
Marker1021956	LG1	2.442
Marker862461	LG1	2.953
Marker956049	LG1	4.035
Marker857034	LG1	5.206
Marker1118090	LG1	5.31
Marker1019101	LG1	5.61
Marker911530	LG1	8.298
Marker846388	LG1	9.201
Marker1211106	LG1	10.203
Marker1000064	LG1	10.444
Marker1200115	LG1	10.781
Marker904874	LG1	10.856
Marker949522	LG1	10.962
Marker1103158	LG1	16.202
Marker1005246	LG1	16.81
Marker827423	LG1	16.884
Marker1186940	LG1	17.022
Marker1029041	LG1	17.178
Marker1016272	LG1	20.072
Marker1276881	LG1	20.072
Marker1028960	LG1	20.219
Marker1088085	LG1	21.393
Marker1084089	LG1	21.599
Marker964760	LG1	22.65
Marker885717	LG1	22.907
Marker839779	LG1	23.031
Marker860774	LG1	26.278
Marker1047188	LG1	27.488
Marker1069738	LG1	30.079
Marker1086997	LG1	30.935
Marker980760	LG1	31.104
Marker825754	LG1	31.109
Marker1170520	LG1	32.196
Marker1199332	LG1	32.464
Marker1090383	LG1	32.482
Marker824297	LG1	32.482
Marker858759	LG1	33.136
Marker970000	LG1	34.19
Marker1264575	LG1	36.348
Marker1138993	LG1	36.409
Marker1229058	LG1	37.922
Marker890679	LG1	37.922
Marker1117876	LG1	38.166
Marker1151572	LG1	38.228
Marker1081370	LG1	41.268
Marker1095109	LG1	41.268
Marker1171921	LG1	41.268
Marker1229113	LG1	41.268
Marker1232960	LG1	41.268
Marker826058	LG1	41.342
Marker1220062	LG1	41.422
Marker1118994	LG1	41.501
Marker901016	LG1	41.501
Marker887856	LG1	41.501
Marker867307	LG1	41.501
Marker957212	LG1	41.501
Marker961243	LG1	41.501
Marker857695	LG1	41.75
Marker850479	LG1	41.944
Marker842655	LG1	42.85
Marker874034	LG1	42.873
Marker861755	LG1	42.928
Marker1158400	LG1	43.834
Marker1147966	LG1	43.834
Marker1226714	LG1	43.834
Marker823804	LG1	43.834
Marker1178242	LG1	44.111
Marker1272594	LG1	44.927
Marker1249949	LG1	44.991
Marker1063699	LG1	45.264
Marker1077361	LG1	45.264
Marker1070986	LG1	45.264
Marker1009307	LG1	45.264
Marker1066417	LG1	45.264
Marker1112845	LG1	45.264
Marker1120418	LG1	45.264
Marker1232874	LG1	45.264
Marker1009875	LG1	45.264
Marker1117895	LG1	45.264
Marker1159411	LG1	45.264
Marker1155183	LG1	45.264
Marker1019121	LG1	45.264
Marker1254995	LG1	45.264
Marker1198041	LG1	45.264
Marker822290	LG1	45.264
Marker1213853	LG1	45.264
Marker1243200	LG1	45.264
Marker1207988	LG1	45.264
Marker1225917	LG1	45.264
Marker1253404	LG1	45.264
Marker872299	LG1	45.264
Marker1172865	LG1	45.264
Marker1220029	LG1	45.264
Marker847656	LG1	45.264
Marker851455	LG1	45.264
Marker890580	LG1	45.264
Marker864731	LG1	45.264
Marker983713	LG1	45.264
Marker929865	LG1	45.264
Marker913380	LG1	45.801
Marker985230	LG1	46.245
Marker1271505	LG1	47.508
Marker856580	LG1	47.956
Marker1125896	LG1	47.956
Marker1229749	LG1	48.207
Marker1145556	LG1	49.788
Marker942472	LG1	49.788
Marker974590	LG1	49.788
Marker1197454	LG1	49.788
Marker1086611	LG1	49.788
Marker1022666	LG1	49.788
Marker1235814	LG1	50.022
Marker1180005	LG1	50.022
Marker1173935	LG1	50.131
Marker1254549	LG1	50.385
Marker955252	LG1	53.53
Marker1207643	LG1	53.854
Marker866543	LG1	54.016
Marker1218763	LG1	54.016
Marker981125	LG1	54.016
Marker1235575	LG1	54.065
Marker835223	LG1	54.277
Marker1137038	LG1	54.535
Marker1123331	LG1	54.535
Marker1001342	LG1	54.535
Marker824999	LG1	54.535
Marker1169058	LG1	57.255
Marker1184142	LG1	57.372
Marker967786	LG1	57.93
Marker1233320	LG1	60.455
Marker1120734	LG1	62.013
Marker857511	LG1	62.775
Marker1044814	LG1	64.063
Marker1044880	LG1	64.955
Marker852780	LG1	67.224
Marker1032624	LG1	67.224
Marker998350	LG1	68.196
Marker1171889	LG1	69.981
Marker891859	LG1	70.661
Marker874058	LG1	70.859
Marker939097	LG1	71.175
Marker924093	LG1	71.363
Marker1020312	LG1	72.066
Marker1130382	LG1	72.066
Marker936694	LG1	72.166
Marker942331	LG1	72.688
Marker1250830	LG1	73.622
Marker899962	LG1	73.622
Marker1176830	LG1	73.622
Marker1225915	LG1	73.885
Marker1267276	LG1	73.97
Marker861987	LG1	73.978
Marker901661	LG1	73.978
Marker983001	LG1	74.074
Marker857832	LG1	74.428
Marker1287564	LG1	74.428
Marker1002995	LG1	74.428
Marker1015520	LG1	74.428
Marker839366	LG1	77.531
Marker1251102	LG1	77.624
Marker816269	LG1	77.727
Marker900860	LG1	77.768
Marker1240800	LG1	77.786
Marker1028405	LG1	80.964
Marker887696	LG1	82.202
Marker855588	LG1	83.204
Marker1237893	LG1	88.405
Marker972142	LG1	88.447
Marker1167418	LG1	94.117
Marker836817	LG1	94.244
Marker873010	LG1	94.462
Marker1252051	LG1	94.462
Marker965098	LG1	94.462
Marker982650	LG1	94.596
Marker1062917	LG1	94.65
Marker1152118	LG1	94.792
Marker1276627	LG1	95.291
Marker889142	LG1	95.761
Marker1227615	LG1	95.956
Marker917577	LG1	95.992
Marker1052301	LG1	96.052
Marker826033	LG1	96.207
Marker1032894	LG1	96.225
Marker1170797	LG1	96.463
Marker1216454	LG1	96.473
Marker1037593	LG1	96.495
Marker853206	LG1	97.21
Marker1024600	LG1	97.21
Marker1025707	LG1	97.313
Marker1058373	LG1	97.359
Marker1077179	LG1	97.359
Marker1262720	LG1	97.401
Marker1154809	LG1	97.489
Marker915232	LG1	97.507
Marker987980	LG1	97.511
Marker1030603	LG1	97.511
Marker1029014	LG1	97.511
Marker1098962	LG1	97.634
Marker1042155	LG1	97.634
Marker1118009	LG1	99.53
Marker876327	LG1	99.698
Marker815480	LG1	99.809
Marker820798	LG1	100.106
Marker821932	LG1	100.106
Marker1288880	LG1	100.106
Marker1130842	LG1	100.106
Marker820976	LG1	100.106
Marker1068341	LG1	100.106
Marker844957	LG1	100.106
Marker1182135	LG1	100.106
Marker1255793	LG1	100.106
Marker1195096	LG1	100.106
Marker1284260	LG1	100.106
Marker1009571	LG1	100.312
Marker1121937	LG1	100.798
Marker835422	LG1	101.141
Marker1136956	LG1	101.421
Marker1216560	LG1	101.658
Marker1006536	LG1	102.064
Marker160811	LG2	0
Marker182585	LG2	0
Marker278037	LG2	0
Marker290484	LG2	0
Marker22003	LG2	0
Marker305978	LG2	0
Marker69751	LG2	0.347
Marker240937	LG2	1.047
Marker35476	LG2	1.391
Marker268364	LG2	1.736
Marker183289	LG2	2.081
Marker122922	LG2	3.49
Marker27642	LG2	3.49
Marker50887	LG2	3.835
Marker126592	LG2	3.835
Marker189098	LG2	3.835
Marker60176	LG2	4.182
Marker224272	LG2	5.994
Marker4446	LG2	5.994
Marker295354	LG2	5.994
Marker209566	LG2	6.354
Marker221435	LG2	7.079
Marker271015	LG2	8.488
Marker218133	LG2	8.488
Marker39985	LG2	8.488
Marker134638	LG2	8.488
Marker250819	LG2	9.948
Marker266601	LG2	9.948
Marker253301	LG2	9.948
Marker268102	LG2	9.948
Marker149878	LG2	9.948
Marker52459	LG2	9.948
Marker16529	LG2	9.948
Marker227067	LG2	11.408
Marker208151	LG2	11.408
Marker299283	LG2	11.408
Marker103954	LG2	11.408
Marker5948	LG2	11.408
Marker57045	LG2	11.408
Marker83227	LG2	11.408
Marker68955	LG2	11.408
Marker274073	LG2	11.755
Marker273337	LG2	11.755
Marker299637	LG2	12.1
Marker59639	LG2	12.1
Marker59957	LG2	12.1
Marker206106	LG2	12.1
Marker270529	LG2	12.1
Marker198776	LG2	12.1
Marker84192	LG2	12.1
Marker198334	LG2	12.8
Marker230403	LG2	12.8
Marker295243	LG2	12.8
Marker228422	LG2	12.8
Marker129194	LG2	12.8
Marker233848	LG2	12.8
Marker7673	LG2	12.8
Marker156299	LG2	12.8
Marker303466	LG2	12.8
Marker145749	LG2	12.8
Marker105325	LG2	13.147
Marker97507	LG2	13.147
Marker126413	LG2	13.147
Marker111909	LG2	13.147
Marker219883	LG2	13.147
Marker222837	LG2	13.147
Marker295001	LG2	13.147
Marker306490	LG2	13.147
Marker95257	LG2	13.147
Marker311722	LG2	13.147
Marker216526	LG2	13.147
Marker51146	LG2	13.147
Marker57290	LG2	13.147
Marker257729	LG2	13.147
Marker259395	LG2	13.147
Marker66191	LG2	13.147
Marker82108	LG2	13.147
Marker284701	LG2	13.147
Marker26466	LG2	13.147
Marker157194	LG2	13.147
Marker45665	LG2	13.147
Marker133272	LG2	13.147
Marker121179	LG2	13.147
Marker253428	LG2	13.147
Marker9083	LG2	13.147
Marker141459	LG2	13.147
Marker113479	LG2	13.147
Marker290585	LG2	13.147
Marker294703	LG2	13.147
Marker31586	LG2	13.147
Marker56543	LG2	13.147
Marker93696	LG2	13.147
Marker233868	LG2	13.147
Marker78623	LG2	13.147
Marker291589	LG2	13.147
Marker306420	LG2	13.147
Marker287328	LG2	13.147
Marker105763	LG2	13.147
Marker140382	LG2	13.147
Marker152510	LG2	13.147
Marker63957	LG2	13.147
Marker94656	LG2	13.147
Marker268607	LG2	13.147
Marker27763	LG2	13.147
Marker175509	LG2	13.147
Marker75458	LG2	13.147
Marker293991	LG2	13.147
Marker221931	LG2	13.147
Marker262152	LG2	13.147
Marker298017	LG2	13.147
Marker162225	LG2	13.147
Marker109180	LG2	13.147
Marker37630	LG2	13.147
Marker154662	LG2	15.736
Marker228220	LG2	15.736
Marker103911	LG2	15.736
Marker307613	LG2	15.736
Marker229692	LG2	15.736
Marker224913	LG2	15.736
Marker265940	LG2	15.736
Marker123284	LG2	16.083
Marker273119	LG2	16.083
Marker291024	LG2	17.882
Marker257534	LG2	17.882
Marker41877	LG2	17.882
Marker9648	LG2	17.882
Marker124071	LG2	17.882
Marker177879	LG2	17.882
Marker158776	LG2	17.882
Marker154817	LG2	17.882
Marker111812	LG2	17.882
Marker134035	LG2	19.301
Marker222479	LG2	19.301
Marker120943	LG2	20.788
Marker1525	LG2	20.788
Marker117970	LG2	21.14
Marker160315	LG2	21.14
Marker312322	LG2	21.14
Marker61997	LG2	21.14
Marker173210	LG2	21.14
Marker214278	LG2	22.212
Marker187330	LG2	22.212
Marker230624	LG2	22.567
Marker119276	LG2	22.567
Marker103499	LG2	22.567
Marker83493	LG2	22.919
Marker131888	LG2	24.348
Marker264762	LG2	24.348
Marker301979	LG2	24.348
Marker228644	LG2	25.052
Marker232719	LG2	25.397
Marker199136	LG2	26.091
Marker19829	LG2	26.436
Marker280224	LG2	27.131
Marker147516	LG2	27.131
Marker195552	LG2	27.131
Marker47359	LG2	27.475
Marker280846	LG2	27.475
Marker12972	LG2	27.475
Marker296769	LG2	28.525
Marker138456	LG2	29.574
Marker179429	LG2	31.399
Marker264491	LG2	31.399
Marker161452	LG2	31.399
Marker312753	LG2	32.904
Marker298764	LG2	33.263
Marker183568	LG2	33.263
Marker212619	LG2	33.263
Marker305046	LG2	33.263
Marker307293	LG2	33.263
Marker95743	LG2	33.263
Marker199127	LG2	33.988
Marker138001	LG2	34.34
Marker204030	LG2	36.114
Marker104463	LG2	37.596
Marker287432	LG2	38.699
Marker79837	LG2	40.181
Marker67608	LG2	41.245
Marker35021	LG2	41.592
Marker203946	LG2	43.011
Marker85120	LG2	44.797
Marker252334	LG2	45.142
Marker233780	LG2	45.499
Marker149165	LG2	47.409
Marker80202	LG2	48.496
Marker91844	LG2	50.282
Marker181624	LG2	50.282
Marker301661	LG2	50.282
Marker264713	LG2	50.282
Marker139221	LG2	50.629
Marker195167	LG2	51.005
Marker267517	LG2	51.005
Marker303881	LG2	51.005
Marker158800	LG2	51.005
Marker20125	LG2	51.005
Marker69652	LG2	51.005
Marker194433	LG2	51.005
Marker234274	LG2	51.005
Marker88793	LG2	51.005
Marker270554	LG2	51.005
Marker91582	LG2	51.381
Marker269873	LG2	51.381
Marker263977	LG2	51.381
Marker262378	LG2	52.076
Marker7481	LG2	52.46
Marker79969	LG2	52.46
Marker28804	LG2	52.46
Marker231951	LG2	52.46
Marker89103	LG2	52.46
Marker129156	LG2	52.46
Marker33175	LG2	52.46
Marker147758	LG2	52.46
Marker310457	LG2	52.46
Marker47476	LG2	52.46
Marker127573	LG2	52.46
Marker57223	LG2	52.46
Marker186397	LG2	52.46
Marker127233	LG2	52.46
Marker215355	LG2	52.46
Marker161575	LG2	52.46
Marker309523	LG2	52.46
Marker26105	LG2	52.46
Marker136940	LG2	52.851
Marker279740	LG2	52.851
Marker310726	LG2	52.851
Marker155975	LG2	52.851
Marker156683	LG2	52.851
Marker112798	LG2	52.851
Marker144987	LG2	52.851
Marker149154	LG2	52.851
Marker159337	LG2	52.851
Marker53136	LG2	52.851
Marker104018	LG2	52.851
Marker174930	LG2	52.851
Marker83702	LG2	52.851
Marker281762	LG2	52.851
Marker196097	LG2	52.851
Marker53361	LG2	52.851
Marker152164	LG2	52.851
Marker76178	LG2	52.851
Marker242414	LG2	52.851
Marker86660	LG2	53.962
Marker281698	LG2	54.667
Marker49322	LG2	54.667
Marker221004	LG2	56.16
Marker109461	LG2	58.487
Marker297240	LG2	58.841
Marker244951	LG2	60.697
Marker182609	LG2	61.046
Marker77919	LG2	61.393
Marker191648	LG2	61.393
Marker80187	LG2	62.088
Marker197962	LG2	63.137
Marker230874	LG2	63.867
Marker163152	LG2	63.867
Marker31416	LG2	65.349
Marker9961	LG2	66.063
Marker23570	LG2	66.063
Marker150545	LG2	66.063
Marker155179	LG2	66.063
Marker253824	LG2	66.063
Marker212130	LG2	66.063
Marker239851	LG2	66.063
Marker203998	LG2	66.063
Marker6272	LG2	66.063
Marker110536	LG2	66.063
Marker96895	LG2	66.063
Marker114932	LG2	66.063
Marker87264	LG2	66.063
Marker1683	LG2	66.063
Marker231262	LG2	66.063
Marker256406	LG2	67.581
Marker265016	LG2	69
Marker74724	LG2	69
Marker200023	LG2	70.057
Marker16436	LG2	70.057
Marker95678	LG2	70.751
Marker11066	LG2	71.461
Marker197375	LG2	71.461
Marker237692	LG2	71.461
Marker178667	LG2	71.815
Marker60866	LG2	71.815
Marker71746	LG2	73.628
Marker165385	LG2	73.628
Marker89665	LG2	75.453
Marker170582	LG2	84.569
Marker187027	LG2	91.005
Marker23824	LG2	99.846
Marker270190	LG2	99.846
Marker294274	LG2	99.846
Marker49648	LG2	99.846
Marker178811	LG2	99.846
Marker269085	LG2	99.846
Marker262775	LG2	100.576
Marker234526	LG2	102.057
Marker110947	LG2	103.121
Marker59204	LG2	105.365
Marker271412	LG2	106.843
Marker42418	LG2	108.685
Marker272604	LG2	108.685
Marker11012	LG2	108.685
Marker278169	LG2	108.685
Marker42502	LG2	109.238
Marker229394	LG2	113.224
Marker150836	LG2	114.753
Marker253446	LG2	115.477
Marker90453	LG2	116.192
Marker88905	LG2	116.192
Marker145004	LG2	116.551
Marker181817	LG2	118.377
Marker87650	LG2	119.072
Marker97384	LG2	119.776
Marker267252	LG2	120.48
Marker213001	LG2	121.18
Marker96912	LG2	121.18
Marker186229	LG2	121.18
Marker76498	LG2	121.18
Marker37036	LG2	121.18
Marker128893	LG2	121.18
Marker204962	LG2	121.534
Marker124122	LG2	124.129
Marker14823	LG2	124.824
Marker231848	LG2	129.726
Marker236103	LG2	130.776
Marker202417	LG2	130.776
Marker6938	LG2	130.776
Marker108669	LG2	131.128
Marker147717	LG2	134.208
Marker130149	LG2	136.048
Marker256505	LG2	138.207
Marker211825	LG2	139.994
Marker141252	LG2	141.043
Marker111037	LG2	142.492
Marker8193	LG2	142.492
Marker224083	LG2	143.268
Marker158043	LG2	148.381
Marker268335	LG2	150.525
Marker49893	LG2	150.525
Marker106250	LG2	150.525
Marker64920	LG2	155.153
Marker74882	LG2	155.51
Marker5057	LG2	156.605
Marker30793	LG2	156.605
Marker1336	LG2	156.605
Marker242541	LG2	156.605
Marker94464	LG2	168.469
Marker185402	LG2	184.369
Marker5164443	LG3	0
Marker4786583	LG3	0
Marker4852591	LG3	0
Marker4864557	LG3	0
Marker4849512	LG3	0
Marker5172582	LG3	0
Marker5187184	LG3	0
Marker4915911	LG3	0
Marker4982540	LG3	0
Marker5258282	LG3	0
Marker4951329	LG3	0
Marker5119370	LG3	0
Marker4799570	LG3	0
Marker5104384	LG3	0
Marker4948245	LG3	0
Marker4881328	LG3	0
Marker5259056	LG3	0
Marker5091289	LG3	0
Marker4928547	LG3	0
Marker5089110	LG3	0
Marker5240906	LG3	0
Marker4866216	LG3	0
Marker4881503	LG3	0
Marker4923380	LG3	0
Marker5103158	LG3	0.345
Marker5133331	LG3	1.394
Marker5053694	LG3	1.394
Marker4875563	LG3	2.088
Marker5132090	LG3	2.433
Marker5160801	LG3	3.128
Marker5225129	LG3	3.472
Marker5077305	LG3	4.167
Marker5189409	LG3	4.167
Marker5247267	LG3	4.512
Marker4858515	LG3	4.857
Marker5032906	LG3	5.201
Marker5120519	LG3	5.201
Marker4877557	LG3	5.546
Marker4852264	LG3	6.595
Marker5145202	LG3	6.595
Marker5046885	LG3	6.595
Marker5092594	LG3	6.94
Marker4987843	LG3	6.94
Marker5049087	LG3	6.94
Marker4798568	LG3	6.94
Marker4884059	LG3	6.94
Marker5043605	LG3	6.94
Marker4827789	LG3	6.94
Marker5235620	LG3	6.94
Marker5055882	LG3	6.94
Marker4825063	LG3	7.285
Marker5214420	LG3	9.059
Marker4959505	LG3	9.059
Marker4792528	LG3	10.833
Marker5233039	LG3	11.527
Marker5024784	LG3	11.527
Marker5008004	LG3	11.527
Marker5021643	LG3	11.527
Marker5214899	LG3	11.527
Marker4946248	LG3	11.527
Marker5256136	LG3	12.576
Marker4843011	LG3	13.271
Marker4810277	LG3	14.68
Marker4990978	LG3	16.824
Marker5067475	LG3	16.824
Marker5191479	LG3	17.169
Marker5184084	LG3	17.513
Marker4955417	LG3	17.858
Marker4923754	LG3	17.858
Marker5160357	LG3	18.203
Marker5018800	LG3	18.898
Marker4848383	LG3	19.242
Marker5223121	LG3	19.242
Marker4896853	LG3	19.242
Marker5063386	LG3	19.587
Marker5264021	LG3	19.587
Marker5121546	LG3	19.587
Marker5143924	LG3	19.587
Marker4965328	LG3	20.636
Marker5010653	LG3	20.981
Marker5143691	LG3	20.981
Marker5045013	LG3	20.981
Marker5110114	LG3	20.981
Marker5135234	LG3	20.981
Marker5263751	LG3	20.981
Marker4828052	LG3	20.981
Marker4901484	LG3	20.981
Marker5049511	LG3	20.981
Marker5116494	LG3	20.981
Marker5188395	LG3	20.981
Marker4787832	LG3	20.981
Marker4999655	LG3	21.326
Marker4946236	LG3	21.326
Marker5024035	LG3	21.326
Marker5168645	LG3	22.02
Marker5235534	LG3	22.02
Marker5180516	LG3	22.02
Marker4823934	LG3	22.02
Marker4796320	LG3	22.02
Marker4814567	LG3	22.365
Marker4915503	LG3	22.71
Marker5027889	LG3	23.405
Marker5185021	LG3	24.454
Marker5219329	LG3	25.148
Marker4815956	LG3	25.148
Marker5056610	LG3	26.197
Marker5023219	LG3	27.246
Marker4810105	LG3	29.391
Marker5076483	LG3	31.164
Marker4914500	LG3	32.214
Marker5006486	LG3	32.558
Marker5080091	LG3	32.558
Marker4971581	LG3	32.903
Marker5232284	LG3	32.903
Marker5070096	LG3	32.903
Marker5074665	LG3	32.903
Marker4823793	LG3	33.248
Marker5037078	LG3	33.248
Marker5147252	LG3	33.248
Marker5175534	LG3	33.248
Marker5187942	LG3	33.248
Marker5205621	LG3	33.248
Marker5237839	LG3	33.248
Marker5248082	LG3	33.248
Marker5268220	LG3	33.248
Marker5104880	LG3	33.248
Marker5025940	LG3	33.248
Marker5071229	LG3	33.248
Marker4846388	LG3	33.248
Marker5060432	LG3	33.593
Marker4958629	LG3	34.287
Marker4955450	LG3	34.287
Marker4864028	LG3	34.982
Marker5021568	LG3	35.327
Marker5039134	LG3	35.327
Marker4936503	LG3	35.671
Marker5199344	LG3	36.721
Marker4913540	LG3	36.721
Marker4812979	LG3	37.77
Marker4952545	LG3	38.115
Marker5202928	LG3	38.459
Marker5060028	LG3	38.459
Marker5196732	LG3	38.804
Marker5123451	LG3	38.804
Marker4878198	LG3	39.149
Marker5014481	LG3	39.149
Marker5030060	LG3	39.149
Marker5085602	LG3	39.149
Marker4891760	LG3	39.149
Marker4805895	LG3	39.149
Marker4954893	LG3	39.149
Marker4802322	LG3	39.149
Marker5066007	LG3	39.494
Marker4874845	LG3	39.494
Marker5125232	LG3	42.083
Marker5124341	LG3	43.856
Marker5087021	LG3	44.551
Marker5034819	LG3	44.896
Marker4920279	LG3	44.896
Marker4987036	LG3	45.945
Marker4853800	LG3	46.29
Marker4903566	LG3	46.984
Marker4940550	LG3	46.984
Marker5143357	LG3	48.393
Marker5160751	LG3	48.738
Marker5055569	LG3	50.147
Marker5162129	LG3	50.147
Marker5022804	LG3	50.147
Marker5079802	LG3	50.147
Marker5144570	LG3	50.147
Marker4821063	LG3	50.147
Marker5188940	LG3	50.492
Marker4842824	LG3	50.492
Marker5011977	LG3	50.836
Marker4791411	LG3	51.885
Marker4969568	LG3	51.885
Marker5021503	LG3	51.885
Marker5068973	LG3	52.58
Marker5041770	LG3	53.274
Marker4868210	LG3	53.969
Marker5135604	LG3	55.018
Marker4808025	LG3	55.713
Marker5218640	LG3	55.713
Marker5270695	LG3	55.713
Marker5249813	LG3	55.713
Marker4851548	LG3	55.713
Marker5002726	LG3	55.713
Marker5256566	LG3	55.713
Marker4791554	LG3	56.057
Marker4799432	LG3	56.057
Marker5043541	LG3	56.752
Marker4844473	LG3	57.097
Marker4968428	LG3	58.146
Marker5165993	LG3	58.84
Marker5003013	LG3	59.185
Marker4838003	LG3	59.88
Marker4973368	LG3	59.88
Marker5273465	LG3	60.574
Marker4943129	LG3	61.623
Marker4961471	LG3	63.397
Marker4957478	LG3	63.742
Marker4869706	LG3	65.151
Marker4818580	LG3	65.845
Marker4893320	LG3	67.619
Marker4814115	LG3	67.619
Marker4836363	LG3	69.393
Marker5063671	LG3	69.738
Marker4888500	LG3	69.738
Marker4816460	LG3	71.146
Marker5133569	LG3	71.491
Marker4832839	LG3	71.836
Marker4967155	LG3	71.836
Marker4897192	LG3	71.836
Marker4909620	LG3	71.836
Marker4913479	LG3	71.836
Marker4915381	LG3	71.836
Marker4915593	LG3	71.836
Marker4924023	LG3	71.836
Marker4924697	LG3	71.836
Marker4933332	LG3	71.836
Marker4946852	LG3	71.836
Marker4954802	LG3	71.836
Marker4962514	LG3	71.836
Marker4966320	LG3	71.836
Marker4978831	LG3	71.836
Marker4987003	LG3	71.836
Marker4987446	LG3	71.836
Marker5024846	LG3	71.836
Marker5070879	LG3	71.836
Marker5093075	LG3	71.836
Marker5109517	LG3	71.836
Marker5111156	LG3	71.836
Marker5131037	LG3	71.836
Marker5146243	LG3	71.836
Marker5168101	LG3	71.836
Marker5189058	LG3	71.836
Marker5192616	LG3	71.836
Marker5208847	LG3	71.836
Marker5210056	LG3	71.836
Marker5213970	LG3	71.836
Marker5256751	LG3	71.836
Marker5265550	LG3	71.836
Marker5266090	LG3	71.836
Marker4871496	LG3	71.836
Marker5231227	LG3	71.836
Marker5073534	LG3	71.836
Marker5169724	LG3	71.836
Marker5244217	LG3	71.836
Marker4947055	LG3	71.836
Marker5013160	LG3	72.885
Marker4892805	LG3	73.23
Marker4826166	LG3	73.23
Marker4948508	LG3	74.279
Marker4914513	LG3	75.688
Marker5243717	LG3	76.033
Marker5048153	LG3	76.033
Marker4855501	LG3	76.033
Marker4861372	LG3	76.033
Marker4861969	LG3	76.033
Marker4906998	LG3	76.033
Marker4940116	LG3	76.033
Marker4968649	LG3	76.033
Marker4972697	LG3	76.033
Marker5007258	LG3	76.033
Marker5023965	LG3	76.033
Marker5036757	LG3	76.033
Marker5064286	LG3	76.033
Marker5074597	LG3	76.033
Marker5080785	LG3	76.033
Marker5100627	LG3	76.033
Marker5111335	LG3	76.033
Marker5130795	LG3	76.033
Marker5170238	LG3	76.033
Marker5177145	LG3	76.033
Marker5183045	LG3	76.033
Marker5189681	LG3	76.033
Marker5212399	LG3	76.033
Marker5222164	LG3	76.033
Marker5241487	LG3	76.033
Marker5247986	LG3	76.033
Marker5252134	LG3	76.033
Marker5264246	LG3	76.033
Marker5268723	LG3	76.033
Marker5030288	LG3	76.033
Marker5130575	LG3	76.033
Marker4854239	LG3	76.033
Marker4797765	LG3	76.378
Marker4905038	LG3	76.722
Marker4792906	LG3	76.722
Marker5240322	LG3	76.722
Marker4828001	LG3	76.722
Marker4832914	LG3	76.722
Marker4836782	LG3	76.722
Marker4848998	LG3	76.722
Marker4805796	LG3	77.067
Marker4818282	LG3	77.067
Marker4960559	LG3	77.067
Marker5106007	LG3	77.067
Marker5117051	LG3	77.067
Marker5129084	LG3	77.067
Marker5185216	LG3	77.067
Marker5191534	LG3	77.067
Marker5208976	LG3	77.067
Marker5212825	LG3	77.067
Marker5222082	LG3	77.067
Marker5226411	LG3	77.067
Marker5255949	LG3	77.067
Marker5225391	LG3	77.067
Marker4844724	LG3	77.067
Marker4923438	LG3	77.067
Marker5169296	LG3	77.067
Marker5248106	LG3	77.067
Marker5112818	LG3	77.067
Marker5118289	LG3	77.067
Marker4955484	LG3	77.762
Marker4923030	LG3	77.762
Marker4827073	LG3	78.107
Marker4809015	LG3	78.107
Marker4822008	LG3	78.107
Marker4835294	LG3	78.107
Marker4903493	LG3	78.107
Marker4903780	LG3	78.107
Marker4924994	LG3	78.107
Marker4949148	LG3	78.107
Marker4959375	LG3	78.107
Marker4988003	LG3	78.107
Marker5010896	LG3	78.107
Marker5038933	LG3	78.107
Marker5111649	LG3	78.107
Marker5145010	LG3	78.107
Marker5151822	LG3	78.107
Marker5201198	LG3	78.107
Marker5233188	LG3	78.107
Marker5250042	LG3	78.107
Marker5270573	LG3	78.107
Marker5010789	LG3	78.107
Marker4805512	LG3	78.107
Marker4863968	LG3	78.107
Marker5043300	LG3	78.451
Marker4994086	LG3	78.451
Marker4963000	LG3	78.451
Marker4973415	LG3	78.451
Marker5055131	LG3	78.451
Marker5085181	LG3	78.451
Marker5138367	LG3	78.451
Marker5185062	LG3	78.451
Marker5197840	LG3	78.451
Marker5226329	LG3	78.451
Marker5255693	LG3	78.451
Marker5095308	LG3	78.451
Marker4976179	LG3	78.451
Marker5207911	LG3	78.451
Marker5248117	LG3	78.451
Marker5057161	LG3	78.451
Marker4789628	LG3	78.451
Marker5167518	LG3	78.796
Marker4828030	LG3	78.796
Marker4813940	LG3	78.796
Marker4913277	LG3	79.141
Marker5086184	LG3	79.141
Marker5064130	LG3	79.141
Marker5097425	LG3	79.141
Marker5119377	LG3	79.141
Marker5122741	LG3	79.141
Marker5157239	LG3	79.141
Marker5182495	LG3	79.141
Marker5206332	LG3	79.141
Marker4792826	LG3	79.141
Marker4806482	LG3	79.141
Marker5114884	LG3	79.486
Marker5029675	LG3	79.486
Marker4837299	LG3	79.486
Marker4845422	LG3	79.486
Marker4866866	LG3	79.486
Marker4875065	LG3	79.486
Marker4883839	LG3	79.486
Marker4902398	LG3	79.486
Marker4907728	LG3	79.486
Marker4938448	LG3	79.486
Marker4947858	LG3	79.486
Marker4948050	LG3	79.486
Marker4950067	LG3	79.486
Marker4977874	LG3	79.486
Marker4994482	LG3	79.486
Marker5009032	LG3	79.486
Marker5010348	LG3	79.486
Marker5021085	LG3	79.486
Marker5037894	LG3	79.486
Marker5046954	LG3	79.486
Marker5074138	LG3	79.486
Marker5079904	LG3	79.486
Marker5116758	LG3	79.486
Marker5127098	LG3	79.486
Marker5130489	LG3	79.486
Marker5159487	LG3	79.486
Marker5173890	LG3	79.486
Marker5177721	LG3	79.486
Marker5188005	LG3	79.486
Marker5203557	LG3	79.486
Marker5246886	LG3	79.486
Marker5261020	LG3	79.486
Marker5265113	LG3	79.486
Marker4851496	LG3	79.486
Marker4877750	LG3	79.486
Marker4887443	LG3	79.486
Marker4916636	LG3	79.486
Marker4926048	LG3	79.486
Marker4929043	LG3	79.486
Marker4998924	LG3	79.486
Marker5021450	LG3	79.486
Marker5024656	LG3	79.486
Marker5087017	LG3	79.486
Marker5127349	LG3	79.486
Marker5175415	LG3	79.486
Marker5227296	LG3	79.486
Marker5267242	LG3	79.486
Marker4817969	LG3	79.486
Marker4873736	LG3	79.486
Marker4970189	LG3	79.486
Marker4974019	LG3	79.486
Marker5271860	LG3	79.831
Marker5096892	LG3	79.831
Marker5093832	LG3	79.831
Marker5106796	LG3	79.831
Marker5118261	LG3	79.831
Marker5142955	LG3	79.831
Marker5147117	LG3	79.831
Marker5186236	LG3	79.831
Marker5189877	LG3	79.831
Marker5194185	LG3	79.831
Marker4814476	LG3	79.831
Marker5240077	LG3	79.831
Marker4882107	LG3	79.831
Marker4947521	LG3	79.831
Marker4873671	LG3	80.525
Marker5109112	LG3	81.22
Marker5000594	LG3	81.565
Marker5217879	LG3	81.909
Marker4976929	LG3	82.254
Marker4987967	LG3	82.254
Marker4955357	LG3	82.254
Marker5074163	LG3	82.254
Marker5167919	LG3	82.254
Marker5080643	LG3	82.254
Marker5146086	LG3	82.254
Marker5112091	LG3	82.254
Marker5087627	LG3	82.254
Marker4848986	LG3	82.254
Marker5267170	LG3	83.303
Marker4855544	LG3	83.303
Marker4911170	LG3	84.352
Marker4975514	LG3	84.352
Marker4868906	LG3	84.352
Marker4842448	LG3	84.352
Marker4925896	LG3	84.352
Marker4941212	LG3	84.352
Marker5048745	LG3	84.352
Marker5101753	LG3	84.352
Marker5185968	LG3	84.352
Marker5176164	LG3	84.697
Marker5196740	LG3	84.697
Marker4950155	LG3	84.697
Marker4803091	LG3	85.042
Marker5248887	LG3	85.042
Marker5083993	LG3	85.387
Marker4891192	LG3	85.387
Marker4996807	LG3	85.387
Marker5041253	LG3	85.387
Marker5068015	LG3	85.387
Marker5147790	LG3	85.387
Marker5150861	LG3	85.387
Marker5236368	LG3	85.387
Marker5066062	LG3	85.387
Marker5085495	LG3	85.387
Marker5090464	LG3	85.387
Marker5146971	LG3	85.387
Marker5023945	LG3	85.387
Marker5246882	LG3	85.732
Marker4940237	LG3	86.077
Marker4874056	LG3	86.421
Marker5240478	LG3	86.766
Marker5226218	LG3	86.766
Marker4860525	LG3	86.766
Marker5132205	LG3	86.766
Marker5269953	LG3	87.111
Marker5038729	LG3	87.456
Marker5076691	LG3	87.456
Marker5224423	LG3	87.456
Marker5117265	LG3	87.456
Marker5242145	LG3	87.456
Marker5273684	LG3	87.801
Marker5179692	LG3	88.146
Marker4920550	LG3	88.84
Marker4815738	LG3	88.84
Marker5159558	LG3	89.535
Marker4947441	LG3	89.879
Marker5196229	LG3	89.879
Marker5111174	LG3	89.879
Marker5249431	LG3	89.879
Marker5194907	LG3	89.879
Marker5007705	LG3	90.574
Marker4816032	LG3	90.574
Marker4855081	LG3	91.268
Marker5206182	LG3	91.268
Marker5258198	LG3	91.963
Marker5267754	LG3	91.963
Marker5198516	LG3	93.012
Marker4973388	LG3	93.357
Marker5047167	LG3	93.357
Marker4954872	LG3	96.259
Marker4911570	LG3	96.259
Marker5119240	LG3	96.603
Marker4887688	LG3	96.603
Marker5006500	LG3	97.298
Marker4888365	LG3	97.992
Marker4859162	LG3	97.992
Marker5030976	LG3	98.687
Marker5032738	LG3	99.032
Marker5247587	LG3	99.726
Marker5082532	LG3	100.421
Marker5032656	LG3	102.194
Marker4944180	LG3	102.539
Marker5197870	LG3	102.884
Marker4798474	LG3	103.579
Marker4853224	LG3	103.923
Marker4791572	LG3	103.923
Marker5007697	LG3	103.923
Marker5038411	LG3	103.923
Marker4833156	LG3	104.973
Marker4808622	LG3	104.973
Marker5212142	LG3	105.317
Marker4823504	LG3	105.317
Marker5224070	LG3	105.662
Marker4883624	LG3	106.007
Marker5221671	LG3	106.007
Marker5041450	LG3	106.352
Marker5254743	LG3	106.352
Marker4870733	LG3	106.352
Marker4881581	LG3	106.352
Marker4892528	LG3	106.352
Marker4915021	LG3	106.352
Marker4948910	LG3	106.352
Marker4972246	LG3	106.352
Marker5028277	LG3	106.352
Marker5070875	LG3	106.352
Marker5089877	LG3	106.352
Marker5091820	LG3	106.352
Marker5095073	LG3	106.352
Marker5100272	LG3	106.352
Marker5110859	LG3	106.352
Marker5171593	LG3	106.352
Marker5188941	LG3	106.352
Marker4821480	LG3	106.697
Marker4839798	LG3	106.697
Marker5222926	LG3	106.697
Marker4820412	LG3	107.042
Marker5269726	LG3	107.736
Marker5253734	LG3	108.431
Marker5234773	LG3	109.125
Marker5270066	LG3	109.125
Marker5203946	LG3	109.125
Marker4956035	LG3	109.125
Marker5216495	LG3	110.174
Marker5102710	LG3	110.174
Marker4981055	LG3	110.174
Marker5002860	LG3	110.174
Marker5007454	LG3	110.174
Marker5190476	LG3	110.174
Marker4933001	LG3	110.519
Marker4865146	LG3	111.568
Marker4882644	LG3	112.617
Marker5051032	LG3	112.617
Marker4908263	LG3	112.617
Marker5165973	LG3	112.617
Marker4947833	LG3	112.617
Marker5046142	LG3	112.617
Marker5069479	LG3	112.617
Marker4982227	LG3	113.312
Marker4874327	LG3	113.312
Marker5270758	LG3	113.312
Marker4810487	LG3	113.312
Marker4867987	LG3	113.312
Marker4968312	LG3	114.721
Marker4950302	LG3	114.721
Marker5268343	LG3	115.415
Marker4970845	LG3	115.415
Marker4954647	LG3	115.415
Marker4975504	LG3	115.415
Marker4993404	LG3	115.415
Marker5008908	LG3	115.415
Marker5103472	LG3	115.415
Marker4796318	LG3	115.415
Marker5086885	LG3	115.415
Marker5153610	LG3	115.415
Marker4794079	LG3	115.415
Marker4973036	LG3	115.415
Marker5004981	LG3	115.415
Marker4825107	LG3	115.415
Marker4831311	LG3	115.415
Marker4863051	LG3	115.415
Marker4822423	LG3	116.109
Marker4870061	LG3	116.454
Marker5076574	LG3	116.454
Marker4996964	LG3	116.454
Marker5010372	LG3	116.454
Marker5039072	LG3	116.454
Marker5070181	LG3	116.454
Marker5087633	LG3	116.454
Marker5091171	LG3	116.454
Marker5094793	LG3	116.454
Marker5113441	LG3	116.454
Marker5137188	LG3	116.454
Marker5150904	LG3	116.454
Marker5244167	LG3	116.454
Marker5266918	LG3	116.454
Marker5272165	LG3	116.454
Marker5228546	LG3	116.454
Marker4799977	LG3	116.454
Marker4826959	LG3	116.454
Marker4891260	LG3	116.454
Marker4907558	LG3	116.799
Marker4829390	LG3	116.799
Marker5039428	LG3	116.799
Marker5058357	LG3	116.799
Marker5113162	LG3	116.799
Marker5225424	LG3	116.799
Marker5274299	LG3	116.799
Marker5102196	LG3	116.799
Marker5131176	LG3	116.799
Marker4876188	LG3	117.494
Marker4806072	LG3	117.494
Marker4986534	LG3	117.494
Marker4859870	LG3	117.494
Marker5066422	LG3	117.494
Marker4920720	LG3	118.543
Marker4937483	LG3	120.317
Marker4909300	LG3	122.09
Marker5065619	LG3	123.499
Marker5129778	LG3	124.908
Marker5072562	LG3	125.253
Marker5065488	LG3	125.598
Marker5205270	LG3	125.598
Marker5038803	LG3	125.598
Marker4939907	LG3	125.942
Marker4974293	LG3	125.942
Marker5184550	LG3	125.942
Marker5202170	LG3	125.942
Marker5184358	LG3	125.942
Marker4880093	LG3	126.287
Marker5247103	LG3	126.287
Marker4796060	LG3	126.287
Marker4851969	LG3	126.287
Marker4919574	LG3	126.287
Marker5075703	LG3	126.287
Marker5124983	LG3	126.287
Marker5136739	LG3	126.287
Marker5206530	LG3	126.982
Marker5204670	LG3	127.676
Marker4975755	LG3	127.676
Marker4980210	LG3	127.676
Marker5091017	LG3	128.021
Marker5203925	LG3	128.716
Marker4885850	LG3	128.716
Marker4949769	LG3	130.489
Marker5101038	LG3	130.834
Marker4798530	LG3	130.834
Marker5198105	LG3	131.529
Marker5172414	LG3	131.529
Marker5120929	LG3	131.874
Marker4790322	LG3	131.874
Marker5013251	LG3	131.874
Marker5161124	LG3	131.874
Marker5155627	LG3	131.874
Marker5265428	LG3	131.874
Marker4896960	LG3	131.874
Marker5073610	LG3	131.874
Marker5180840	LG3	131.874
Marker5220969	LG3	131.874
Marker5238226	LG3	131.874
Marker4999592	LG3	131.874
Marker4993353	LG3	131.874
Marker4856354	LG3	131.874
Marker4937967	LG3	132.218
Marker4960710	LG3	132.563
Marker5211536	LG3	133.612
Marker5035121	LG3	134.661
Marker5122447	LG3	135.711
Marker4807802	LG3	136.055
Marker5148349	LG3	136.055
Marker4818303	LG3	136.75
Marker4831814	LG3	136.75
Marker5247991	LG3	137.095
Marker4848723	LG3	137.44
Marker5249501	LG3	138.489
Marker5223492	LG3	140.633
Marker4858783	LG3	140.633
Marker5244328	LG3	140.978
Marker4864539	LG3	140.978
Marker5170851	LG3	142.386
Marker5180965	LG3	142.731
Marker4889381	LG3	142.731
Marker4992713	LG3	142.731
Marker4996916	LG3	142.731
Marker5211370	LG3	142.731
Marker5233249	LG3	143.076
Marker4991827	LG3	143.076
Marker5001445	LG3	143.076
Marker5033778	LG3	143.076
Marker5133433	LG3	143.076
Marker5224776	LG3	143.076
Marker5251585	LG3	143.076
Marker4861649	LG3	143.076
Marker4978080	LG3	143.076
Marker4901811	LG3	143.076
Marker4987797	LG3	143.076
Marker4989593	LG3	143.421
Marker5195364	LG3	144.115
Marker5005913	LG3	144.46
Marker5124040	LG3	144.805
Marker4996206	LG3	145.15
Marker5229570	LG3	145.15
Marker5007948	LG3	145.15
Marker5036742	LG3	145.15
Marker4893684	LG3	145.844
Marker4843402	LG3	146.539
Marker4945257	LG3	148.313
Marker4959108	LG3	150.457
Marker4942784	LG3	150.802
Marker5073787	LG3	151.147
Marker5129383	LG3	151.491
Marker5032562	LG3	152.9
Marker5093184	LG3	152.9
Marker5005608	LG3	153.245
Marker4886896	LG3	153.245
Marker4961827	LG3	153.245
Marker5031012	LG3	153.245
Marker4893512	LG3	153.59
Marker5075961	LG3	153.935
Marker5201779	LG3	153.935
Marker4907234	LG3	153.935
Marker5194893	LG3	154.28
Marker5086097	LG3	154.28
Marker4788705	LG3	154.624
Marker5095526	LG3	154.624
Marker4885015	LG3	154.624
Marker4943260	LG3	154.624
Marker4986570	LG3	154.624
Marker4900760	LG3	154.624
Marker5056716	LG3	154.624
Marker4998865	LG3	154.624
Marker5021579	LG3	154.624
Marker5102981	LG3	154.624
Marker5086321	LG3	154.624
Marker4985952	LG3	154.624
Marker4953725	LG3	154.624
Marker4827453	LG3	155.319
Marker5048805	LG3	155.664
Marker4868327	LG3	156.009
Marker4948978	LG3	156.353
Marker4902281	LG3	156.698
Marker4950789	LG3	156.698
Marker4834606	LG3	156.698
Marker4798599	LG3	158.472
Marker4982910	LG3	158.472
Marker4873790	LG3	158.817
Marker5116054	LG3	159.162
Marker5101394	LG3	159.162
Marker4889371	LG3	159.162
Marker4896024	LG3	159.162
Marker4903190	LG3	159.162
Marker4999893	LG3	159.162
Marker5060972	LG3	159.162
Marker5058034	LG3	159.162
Marker4941827	LG3	159.162
Marker5154182	LG3	159.162
Marker5263951	LG3	159.162
Marker4868435	LG3	159.162
Marker4991358	LG3	160.211
Marker4892300	LG3	160.556
Marker4935323	LG3	161.25
Marker4889998	LG3	161.595
Marker4985887	LG3	161.595
Marker4926175	LG3	161.595
Marker5020179	LG3	161.94
Marker5149685	LG3	161.94
Marker5177309	LG3	161.94
Marker5239835	LG3	161.94
Marker4797411	LG3	161.94
Marker5042672	LG3	161.94
Marker5197725	LG3	162.285
Marker4878955	LG3	162.285
Marker5029968	LG3	162.285
Marker4840519	LG3	162.285
Marker4889680	LG3	162.285
Marker5248999	LG3	162.285
Marker5213804	LG3	163.334
Marker4971073	LG3	163.334
Marker4924632	LG3	163.334
Marker4890520	LG3	163.334
Marker4834424	LG3	163.679
Marker4931843	LG3	163.679
Marker4913305	LG3	164.023
Marker5020280	LG3	164.718
Marker5165682	LG3	165.063
Marker4798582	LG3	165.408
Marker4791494	LG3	166.102
Marker4946284	LG3	168.246
Marker5077777	LG3	168.941
Marker4827068	LG3	169.286
Marker5202420	LG3	169.63
Marker5028533	LG3	169.63
Marker5046357	LG3	169.63
Marker5109218	LG3	169.63
Marker4827406	LG3	169.975
Marker5106486	LG3	170.32
Marker5154410	LG3	171.014
Marker5031800	LG3	172.064
Marker4979665	LG3	172.758
Marker5059456	LG3	172.758
Marker4939861	LG3	173.103
Marker5148945	LG3	174.152
Marker5265046	LG3	174.497
Marker5243756	LG3	174.842
Marker4961165	LG3	176.251
Marker5178941	LG3	176.595
Marker5111111	LG3	176.595
Marker5147528	LG3	178.004
Marker5097958	LG3	178.349
Marker5201433	LG3	179.398
Marker5007091	LG3	179.398
Marker5139764	LG3	179.398
Marker4791660	LG3	179.398
Marker5259898	LG3	179.743
Marker4818672	LG3	179.743
Marker4911355	LG3	181.887
Marker5149254	LG3	183.661
Marker4819940	LG3	184.006
Marker5256868	LG3	185.055
Marker5052348	LG3	186.669
Marker5031797	LG3	187.924
Marker5135595	LG3	188.406
Marker4823675	LG3	190.385
Marker4839686	LG3	191.217
Marker4845192	LG3	192.048
Marker5213112	LG3	192.53
Marker5220447	LG3	193.362
Marker4831822	LG3	194.193
Marker4918307	LG3	195.448
Marker5246812	LG3	195.585
Marker5069846	LG3	195.722
Marker5004111	LG3	196.204
Marker4850275	LG3	196.341
Marker5026616	LG3	197.172
Marker5127104	LG3	197.309
Marker4878982	LG3	197.791
Marker4792567	LG3	197.928
Marker4905173	LG3	198.065
Marker5149803	LG3	198.202
Marker4833729	LG3	198.339
Marker5208345	LG3	198.476
Marker5009917	LG3	198.613
Marker2051208	LG4	0
Marker2097859	LG4	0
Marker1921282	LG4	0
Marker1809869	LG4	0
Marker2099669	LG4	0
Marker1930102	LG4	0.373
Marker2080689	LG4	0.373
Marker1926034	LG4	0.728
Marker1864527	LG4	0.728
Marker1945204	LG4	0.728
Marker1921135	LG4	0.728
Marker1840115	LG4	0.728
Marker2014202	LG4	0.728
Marker2023704	LG4	0.728
Marker2102827	LG4	0.728
Marker2107244	LG4	0.728
Marker1910018	LG4	0.728
Marker2149230	LG4	0.728
Marker2135981	LG4	0.728
Marker2099389	LG4	1.082
Marker1970609	LG4	1.427
Marker1748389	LG4	2.476
Marker1791320	LG4	2.476
Marker1819722	LG4	2.476
Marker1857335	LG4	2.476
Marker1910188	LG4	2.476
Marker1931372	LG4	2.476
Marker1984498	LG4	2.476
Marker2060077	LG4	2.476
Marker2127640	LG4	2.476
Marker2155484	LG4	2.476
Marker2177060	LG4	2.476
Marker1925230	LG4	3.525
Marker2183572	LG4	3.525
Marker1829438	LG4	3.525
Marker1989656	LG4	6.427
Marker1799295	LG4	7.122
Marker1974859	LG4	7.122
Marker1750012	LG4	7.122
Marker1879786	LG4	7.469
Marker1888283	LG4	7.469
Marker1855055	LG4	7.469
Marker2072155	LG4	7.469
Marker2124755	LG4	7.469
Marker1839769	LG4	7.469
Marker1925260	LG4	7.469
Marker1946669	LG4	7.469
Marker2127978	LG4	7.469
Marker1905020	LG4	8.541
Marker2043960	LG4	8.541
Marker1900931	LG4	8.541
Marker1868076	LG4	8.541
Marker1772678	LG4	10.34
Marker1754418	LG4	10.685
Marker1757590	LG4	10.685
Marker1835329	LG4	10.685
Marker1952069	LG4	10.685
Marker2028479	LG4	10.685
Marker2113911	LG4	10.685
Marker2128815	LG4	10.685
Marker1786014	LG4	11.42
Marker1890928	LG4	11.42
Marker1889420	LG4	11.79
Marker1787984	LG4	11.79
Marker1898000	LG4	12.145
Marker2122174	LG4	12.145
Marker1832789	LG4	12.145
Marker1763649	LG4	14.32
Marker1875299	LG4	14.32
Marker2024151	LG4	14.32
Marker1797939	LG4	14.32
Marker1898360	LG4	14.32
Marker1789275	LG4	17.659
Marker2035076	LG4	21.153
Marker2090770	LG4	21.153
Marker1766279	LG4	23.956
Marker2138231	LG4	23.956
Marker2127362	LG4	23.956
Marker1803128	LG4	29.147
Marker1815188	LG4	33.569
Marker1777204	LG4	33.918
Marker1805672	LG4	33.918
Marker1820916	LG4	33.918
Marker1981453	LG4	33.918
Marker2013477	LG4	33.918
Marker2183548	LG4	33.918
Marker2085148	LG4	33.918
Marker1856989	LG4	33.918
Marker1939562	LG4	33.918
Marker2028955	LG4	33.918
Marker2111877	LG4	33.918
Marker2148529	LG4	34.613
Marker1969777	LG4	34.613
Marker2184051	LG4	34.613
Marker1920424	LG4	34.958
Marker1927027	LG4	34.958
Marker2129048	LG4	34.958
Marker1921165	LG4	34.958
Marker2079567	LG4	35.302
Marker1973739	LG4	35.997
Marker2046616	LG4	36.691
Marker1785859	LG4	37.036
Marker2008540	LG4	37.036
Marker2163562	LG4	37.036
Marker1888978	LG4	37.036
Marker2000943	LG4	37.036
Marker2108958	LG4	37.036
Marker2002648	LG4	37.736
Marker2012936	LG4	37.736
Marker2048674	LG4	37.736
Marker2088533	LG4	37.736
Marker2177041	LG4	37.736
Marker1750934	LG4	37.736
Marker1763371	LG4	37.736
Marker1781705	LG4	37.736
Marker1799596	LG4	37.736
Marker1801787	LG4	37.736
Marker1801819	LG4	37.736
Marker1807372	LG4	37.736
Marker1815390	LG4	37.736
Marker1860179	LG4	37.736
Marker1860365	LG4	37.736
Marker1880516	LG4	37.736
Marker1880733	LG4	37.736
Marker1894807	LG4	37.736
Marker1914711	LG4	37.736
Marker1923349	LG4	37.736
Marker1925126	LG4	37.736
Marker1935858	LG4	37.736
Marker1939026	LG4	37.736
Marker1953170	LG4	37.736
Marker1953475	LG4	37.736
Marker1956803	LG4	37.736
Marker1959073	LG4	37.736
Marker1960421	LG4	37.736
Marker1966442	LG4	37.736
Marker1967403	LG4	37.736
Marker1979487	LG4	37.736
Marker1983254	LG4	37.736
Marker1990095	LG4	37.736
Marker2005742	LG4	37.736
Marker2019272	LG4	37.736
Marker2022538	LG4	37.736
Marker2061618	LG4	37.736
Marker2070785	LG4	37.736
Marker2073499	LG4	37.736
Marker2079645	LG4	37.736
Marker2081441	LG4	37.736
Marker2085320	LG4	37.736
Marker2086933	LG4	37.736
Marker2090873	LG4	37.736
Marker2135138	LG4	37.736
Marker2135912	LG4	37.736
Marker2161020	LG4	37.736
Marker2171980	LG4	37.736
Marker2181431	LG4	37.736
Marker2181875	LG4	37.736
Marker1745201	LG4	37.736
Marker1764779	LG4	37.736
Marker1818840	LG4	37.736
Marker1858287	LG4	37.736
Marker1858804	LG4	37.736
Marker1892140	LG4	37.736
Marker1926082	LG4	37.736
Marker1927043	LG4	37.736
Marker1927044	LG4	37.736
Marker1940326	LG4	37.736
Marker1941642	LG4	37.736
Marker1948304	LG4	37.736
Marker1956083	LG4	37.736
Marker1975834	LG4	37.736
Marker2073828	LG4	37.736
Marker2088536	LG4	37.736
Marker2113869	LG4	37.736
Marker2118237	LG4	37.736
Marker2159209	LG4	37.736
Marker1785366	LG4	38.435
Marker2138244	LG4	38.435
Marker1959231	LG4	38.78
Marker2106071	LG4	38.78
Marker2003952	LG4	39.968
Marker2089548	LG4	40.714
Marker1966890	LG4	41.564
Marker2172699	LG4	41.564
Marker1876334	LG4	41.564
Marker1912465	LG4	41.958
Marker2004945	LG4	43.546
Marker1759798	LG4	45.371
Marker1985107	LG4	45.371
Marker1779489	LG4	45.371
Marker1959501	LG4	45.371
Marker2037865	LG4	45.371
Marker2038836	LG4	45.371
Marker1757401	LG4	46.511
Marker1840128	LG4	46.511
Marker1853070	LG4	46.511
Marker1898510	LG4	46.511
Marker2002561	LG4	46.511
Marker2125106	LG4	46.511
Marker2174406	LG4	46.511
Marker2183501	LG4	46.511
Marker1836285	LG4	46.511
Marker1894372	LG4	47.226
Marker2173917	LG4	47.226
Marker1946197	LG4	47.93
Marker1967499	LG4	47.93
Marker2164458	LG4	50.074
Marker1929277	LG4	51.848
Marker2076534	LG4	52.897
Marker1956733	LG4	52.897
Marker1799150	LG4	52.897
Marker1848332	LG4	52.897
Marker1942959	LG4	52.897
Marker2183374	LG4	52.897
Marker2139515	LG4	52.897
Marker2085861	LG4	53.591
Marker2093915	LG4	53.591
Marker2043837	LG4	53.936
Marker1770356	LG4	53.936
Marker1779625	LG4	53.936
Marker1812859	LG4	53.936
Marker1827462	LG4	53.936
Marker1828525	LG4	53.936
Marker2016300	LG4	53.936
Marker2045478	LG4	53.936
Marker1752565	LG4	53.936
Marker1862661	LG4	53.936
Marker2062617	LG4	54.631
Marker1973364	LG4	54.631
Marker1839656	LG4	54.631
Marker1972803	LG4	54.631
Marker1897221	LG4	54.631
Marker1937452	LG4	54.631
Marker2047246	LG4	55.34
Marker1814841	LG4	55.34
Marker1768794	LG4	55.34
Marker1985920	LG4	55.34
Marker1843256	LG4	55.34
Marker2077150	LG4	55.34
Marker2116264	LG4	55.34
Marker2127038	LG4	55.34
Marker1796078	LG4	55.34
Marker2131864	LG4	55.34
Marker2137733	LG4	56.412
Marker1785995	LG4	56.769
Marker1891414	LG4	57.126
Marker1883244	LG4	58.535
Marker2050723	LG4	58.535
Marker2110167	LG4	58.535
Marker1901287	LG4	58.535
Marker1798725	LG4	59.234
Marker1786410	LG4	59.234
Marker2054942	LG4	61.021
Marker2170123	LG4	61.021
Marker1957215	LG4	62.07
Marker2097477	LG4	62.774
Marker1745183	LG4	62.774
Marker1790461	LG4	62.774
Marker1850499	LG4	62.774
Marker1914643	LG4	62.774
Marker1938696	LG4	62.774
Marker1919283	LG4	64.6
Marker1863950	LG4	64.6
Marker2115905	LG4	64.6
Marker2122661	LG4	64.6
Marker2076614	LG4	64.6
Marker2099059	LG4	65.319
Marker1974318	LG4	66.028
Marker1804340	LG4	66.028
Marker2134710	LG4	66.028
Marker2122950	LG4	66.028
Marker2017890	LG4	66.396
Marker1814031	LG4	66.396
Marker1942493	LG4	66.849
Marker1956923	LG4	66.849
Marker2078181	LG4	66.849
Marker2068003	LG4	66.849
Marker1769826	LG4	68.353
Marker1962667	LG4	68.353
Marker1803476	LG4	68.801
Marker1912306	LG4	68.801
Marker2021200	LG4	68.801
Marker2134547	LG4	68.801
Marker1971019	LG4	68.801
Marker1878227	LG4	71.233
Marker1928563	LG4	71.233
Marker2157135	LG4	71.233
Marker2180620	LG4	71.937
Marker1862535	LG4	72.647
Marker1910556	LG4	73.356
Marker2018415	LG4	73.706
Marker2143373	LG4	75.505
Marker1874829	LG4	79.257
Marker2038074	LG4	79.607
Marker2055095	LG4	79.607
Marker2062177	LG4	79.607
Marker2164636	LG4	79.607
Marker1827463	LG4	84.234
Marker1996375	LG4	86.378
Marker2158081	LG4	86.378
Marker1827306	LG4	87.077
Marker1851689	LG4	87.077
Marker2099217	LG4	87.077
Marker1919986	LG4	88.149
Marker1747362	LG4	88.149
Marker1810987	LG4	88.868
Marker1801002	LG4	92.732
Marker1838901	LG4	93.077
Marker1777418	LG4	94.126
Marker2024098	LG4	95.926
Marker1871793	LG4	95.926
Marker1940785	LG4	97.725
Marker2026524	LG4	98.781
Marker2042629	LG4	98.781
Marker2142079	LG4	98.781
Marker1906518	LG4	102.001
Marker2028673	LG4	102.138
Marker2154252	LG4	102.275
Marker2047137	LG4	102.412
Marker2146671	LG4	102.549
Marker1981037	LG4	102.686
Marker1977518	LG4	102.823
Marker1927664	LG4	102.96
Marker2135321	LG4	103.097
Marker2135209	LG4	103.234
Marker2094805	LG4	103.371
Marker2035223	LG4	103.508
Marker2037311	LG4	103.645
Marker1864081	LG4	103.782
Marker1871577	LG4	103.919
Marker1764399	LG4	104.056
Marker1997571	LG4	104.193
Marker2053173	LG4	104.33
Marker1990394	LG4	104.467
Marker1846566	LG4	104.604
Marker1799632	LG4	104.741
Marker1792392	LG4	104.946
Marker1794385	LG4	104.946
Marker1829222	LG4	104.946
Marker1898810	LG4	104.946
Marker2159073	LG4	104.946
Marker1832265	LG4	105.152
Marker1941259	LG4	105.152
Marker1967036	LG4	105.152
Marker2046435	LG4	105.152
Marker2159848	LG4	105.152
Marker2135392	LG4	105.152
Marker2078749	LG4	107.252
Marker1997880	LG4	107.622
Marker1897018	LG4	107.622
Marker1919174	LG4	107.622
Marker2020225	LG4	107.622
Marker1824520	LG4	111.998
Marker2042249	LG4	111.998
Marker1970863	LG4	111.998
Marker2071450	LG4	115.823
Marker2171344	LG4	115.823
Marker1869404	LG4	116.177
Marker1947719	LG4	116.177
Marker1931106	LG4	116.872
Marker1999325	LG4	116.872
Marker2014643	LG4	116.872
Marker2052701	LG4	116.872
Marker2114530	LG4	116.872
Marker2165336	LG4	116.872
Marker2182951	LG4	116.872
Marker1778810	LG4	116.872
Marker1870965	LG4	117.217
Marker1930131	LG4	117.217
Marker1934167	LG4	117.217
Marker1959876	LG4	117.217
Marker1812451	LG4	117.217
Marker1822678	LG4	117.217
Marker1830642	LG4	117.217
Marker1900263	LG4	117.217
Marker1932400	LG4	117.217
Marker1976935	LG4	117.217
Marker2006714	LG4	117.217
Marker2023676	LG4	117.217
Marker2025623	LG4	117.217
Marker2066435	LG4	117.217
Marker2075675	LG4	117.217
Marker2096063	LG4	117.217
Marker2111850	LG4	117.217
Marker2160432	LG4	117.217
Marker1897249	LG4	121.74
Marker2108919	LG4	126.715
Marker1968028	LG4	126.715
Marker1978179	LG4	126.715
Marker2026750	LG4	126.715
Marker1801169	LG4	126.715
Marker2143705	LG4	126.715
Marker2098925	LG4	127.473
Marker1877647	LG4	128.922
Marker1987387	LG4	130.696
Marker2070765	LG4	135.22
Marker1858154	LG4	135.22
Marker1920772	LG4	136.035
Marker1865975	LG4	137.998
Marker2050239	LG4	137.998
Marker2160996	LG4	137.998
Marker1849227	LG4	137.998
Marker2070691	LG4	138.343
Marker1978363	LG4	138.343
Marker2104650	LG4	138.343
Marker1955271	LG4	143.666
Marker1769709	LG4	145.505
Marker1866773	LG4	145.505
Marker2084881	LG4	145.505
Marker2113274	LG4	145.505
Marker2115657	LG4	145.505
Marker2155152	LG4	145.505
Marker1744628	LG4	145.505
Marker1881680	LG4	145.505
Marker2060021	LG4	145.505
Marker1890592	LG4	146.314
Marker1980096	LG4	148.881
Marker1968292	LG4	150.29
Marker2176066	LG4	150.29
Marker1939874	LG4	151.698
Marker2009564	LG4	152.793
Marker1877989	LG4	155.102
Marker1828575	LG4	155.102
Marker2103899	LG4	155.447
Marker1781562	LG4	157.591
Marker2009228	LG4	159.446
Marker1895785	LG4	162.438
Marker2021771	LG4	162.438
Marker2029044	LG4	162.438
Marker1972777	LG4	164.651
Marker2092495	LG4	164.651
Marker2159496	LG4	164.651
Marker1881952	LG4	168.009
Marker2068511	LG4	173.76
Marker1849331	LG4	175.189
Marker2001112	LG4	176.253
Marker1873468	LG4	176.253
Marker1932807	LG4	176.947
Marker1857224	LG4	176.947
Marker2118322	LG4	176.947
Marker1753188	LG4	177.292
Marker1947260	LG4	178.341
Marker2115586	LG4	180.861
Marker1817364	LG4	182.033
Marker2012988	LG4	182.033
Marker1784921	LG4	182.808
Marker2157068	LG4	186.922
Marker2056071	LG4	187.622
Marker1771552	LG4	187.622
Marker1789315	LG4	187.622
Marker2029215	LG4	189.03
Marker2104256	LG4	189.03
Marker2155430	LG4	189.03
Marker1888928	LG4	189.375
Marker1785499	LG4	190.079
Marker2768999	LG5	0
Marker2562033	LG5	0.7
Marker2677251	LG5	1.756
Marker2654755	LG5	3.206
Marker2507105	LG5	8.278
Marker2607004	LG5	8.648
Marker2588482	LG5	8.854
Marker2779974	LG5	9.918
Marker2763389	LG5	10.622
Marker2851001	LG5	10.965
Marker2537106	LG5	11.102
Marker2553050	LG5	11.239
Marker2652769	LG5	11.376
Marker2654820	LG5	11.513
Marker2715268	LG5	11.65
Marker2727205	LG5	11.787
Marker2737778	LG5	11.924
Marker2799461	LG5	12.061
Marker2810267	LG5	12.198
Marker2864510	LG5	12.335
Marker2918462	LG5	12.472
Marker2912992	LG5	12.677
Marker2770477	LG5	12.677
Marker2877772	LG5	12.882
Marker2693560	LG5	13.225
Marker2576896	LG5	13.636
Marker2668993	LG5	14.047
Marker2651583	LG5	14.389
Marker2640584	LG5	14.732
Marker2540545	LG5	15.074
Marker2505235	LG5	15.417
Marker2492965	LG5	15.759
Marker2494392	LG5	16.102
Marker2837034	LG5	16.449
Marker2715398	LG5	16.449
Marker2619288	LG5	16.449
Marker2778394	LG5	16.449
Marker2603625	LG5	16.449
Marker2671671	LG5	16.449
Marker2503252	LG5	16.796
Marker2724450	LG5	16.796
Marker2660703	LG5	17.002
Marker2756407	LG5	17.483
Marker2748195	LG5	17.62
Marker2760432	LG5	17.757
Marker2692142	LG5	17.894
Marker2575781	LG5	18.031
Marker2788718	LG5	18.168
Marker2480695	LG5	18.374
Marker2926062	LG5	18.374
Marker2533654	LG5	18.374
Marker2901569	LG5	18.374
Marker2834671	LG5	18.374
Marker2826994	LG5	18.579
Marker2504580	LG5	18.579
Marker2696655	LG5	18.579
Marker2693523	LG5	18.579
Marker2523976	LG5	18.579
Marker2533968	LG5	18.579
Marker2508468	LG5	18.579
Marker2739501	LG5	18.579
Marker2769689	LG5	18.579
Marker2774772	LG5	18.579
Marker2896750	LG5	18.579
Marker2911323	LG5	18.579
Marker2712036	LG5	18.579
Marker2741503	LG5	18.579
Marker2821615	LG5	18.716
Marker2758458	LG5	18.922
Marker2667714	LG5	18.922
Marker2515996	LG5	18.922
Marker2494630	LG5	18.922
Marker2550819	LG5	18.922
Marker2760250	LG5	18.922
Marker2680710	LG5	18.922
Marker2739309	LG5	18.922
Marker2879818	LG5	19.127
Marker2885555	LG5	19.264
Marker2807026	LG5	19.401
Marker2786389	LG5	19.538
Marker2530275	LG5	19.675
Marker2886211	LG5	19.812
Marker2855358	LG5	20.018
Marker2722554	LG5	20.018
Marker2670498	LG5	20.018
Marker2781103	LG5	20.018
Marker2602191	LG5	20.363
Marker2659327	LG5	20.363
Marker2547428	LG5	20.363
Marker2853722	LG5	20.363
Marker2843739	LG5	20.363
Marker2604156	LG5	20.363
Marker2848955	LG5	20.363
Marker2762832	LG5	20.568
Marker2548107	LG5	20.705
Marker2837757	LG5	20.842
Marker2778792	LG5	20.979
Marker2594769	LG5	21.116
Marker2612809	LG5	21.321
Marker2562902	LG5	21.321
Marker2630164	LG5	21.321
Marker2785595	LG5	27.29
Marker2698866	LG5	27.693
Marker2536999	LG5	29.191
Marker2613238	LG5	30.013
Marker2500379	LG5	30.561
Marker2808866	LG5	31.246
Marker2491337	LG5	32.685
Marker2856175	LG5	34.123
[truncated: 7,332 more rows]
