# Supplementary material for: High-density genetic map construction and QTL mapping of first flower node in pepper (Capsicum annuum L.)
Source: BMC Plant Biol. 2019 Apr 29;19:167. doi: 10.1186/s12870-019-1753-7 (PMC6489210; doi:10.1186/s12870-019-1753-7)
Supplement: Supplementary file 6 — Table S6. Phenotypic data of FFN of RILs and parents in three seasons. (XLSX 16 kb) [file 12870_2019_1753_MOESM6_ESM.xlsx]

## Sheet: Sheet1
Table S6 Phenotypic data of FFN of RILs and parents in three seasons.
Idividual	Average FFN
	2015-spring	2016-spring	2015-winter
FS871	10.3	12.2	11
PM702	19.2	20.6	18
1	12.8	17.5	15
3	13	13	13
4	10	12.3	9
6	11.4	17	11
7	13.8	12	11
8	14.4	22.8	13
10	14.2	19.8	13
11	10	14	10
13	15.8	19.3	16
14	9.8	12.5	10
17	8.8	14	9
18	11.4	15	12
20	17	25.5	19
21	12	14	13
22	8.2	8.5	7
26	14.4	15	15
28	10.6	16	11
29	12.8	16.8	14
30	12	15	14
31	12.4	16.5	13
34	15.2	15	15
36	7.4	9	6
37	20	18.5	17
38	16	19.5	15
40	11.6	11.3	12
41	11.4	17.5	12
42	12.8	16	12
43	13.8	18	12
44	7.4	12.8	8
45	14.5	18.3	14
46	11	17.3	12
47	12	14.3	12
48	12.6	17	12
49	14.8	16.8	12
50	13.2	13.8	11
53	12.8	15.8	14
54	13.8	17.3	11
57	14.6	15.8	13
58	15.6	17.7	15
59	11.3	17.3	12
60	10.2	15.5	-
61	12.4	17.5	15
62	14.2	18.8	14
63	16.6	19.8	18
65	8.8	6	8
66	17.5	18	15
68	17.2	21.3	15
70	11	10.8	11
71	17.8	21	15
72	14.4	18	17
73	16	19.5	16
74	10.8	16	14
76	14	18.5	15
77	15	17.5	15
78	14	13.2	12
79	10	12.3	10
80	9.6	11.5	8
81	13.8	18	12
82	16	18.5	14
83	16	15.1	14
84	15.6	16.3	14
85	13.8	10.5	12
86	11.2	13	11
88	9.2	9	9
90	13.8	15	13
91	12.4	16.3	14
92	18.8	25	-
94	10.8	13.3	11
95	13.6	19.4	16
96	10.8	13.5	10
97	7.6	11.3	8
98	16.6	18	16
99	11.2	13	12
101	15.4	17.3	15
102	8.8	11.4	9
104	9.6	14	11
105	11.8	14.8	10
107	10.6	14	8
109	9.6	13	10
111	9.6	16.5	8
113	11.4	14.5	12
120	11.8	14	12
122	13	15	14
123	12	13.8	12
124	11	15.8	9
125	12.4	12.7	12
127	15.4	19	13
128	16.2	19.3	13
129	10.6	14.8	10
130	15.6	18.8	15
131	19	20	16
132	14.6	19	15
133	15.6	16.5	12
134	16.4	22.5	19
136	20.8	24	20
138	23.5	19.5	23
139	13.8	15.8	13
140	12	16.8	14
141	14.7	18.2	15
142	16	17.2	14
143	17	21	17
144	14.4	13.2	13
145	14.4	16	12
146	17.2	21.3	16
147	9.4	10.2	7
149	9.4	10.8	8
150	9	11.3	8
151	14.2	16.3	14
152	13	14.4	14
153	15.4	17.8	14
154	20.4	22.2	21
155	9.4	12.8	9
156	15.6	16.8	15.3
157	20	24.8	18
158	9.8	9.2	9
159	9.6	19	10
161	13.6	13.8	13
163	12.8	19.6	13
164	14.4	15.8	15
165	9.2	9.3	8
166	16.2	20.3	17
168	12.8	19.5	13
170	12.6	16.5	12
171	13.2	7.5	11
172	12	14.3	10
173	13	15.6	12
175	6	7.5	8
176	12.4	15.2	14
177	14.7	15.3	14
180	-	17	20
181	11.8	16.5	15
182	13.2	19.8	14
183	7.8	8.8	7
184	16.2	16.8	15
185	19.2	20	17
186	8.8	13.5	8
187	9.5	14.3	8
188	10.4	17	15
190	18.3	18	17
191	12.2	15.1	12
192	16	15	14
193	10.2	16.8	11
194	11.6	16.3	12
195	16.8	20.5	17
198	13.6	20.3	15
199	14.6	17.5	15
"-" is the symbol for the missing FFN data
