# Supplementary material for: High-density genetic map construction and QTL mapping of first flower node in pepper (Capsicum annuum L.)
Source: BMC Plant Biol. 2019 Apr 29;19:167. doi: 10.1186/s12870-019-1753-7 (PMC6489210; doi:10.1186/s12870-019-1753-7)
Supplement: Supplementary file 7 — Table S7. List of 59 candidate genes located in the major QTLs Ffn2.1 and Ffn2.2. (XLSX 21 kb) [file 12870_2019_1753_MOESM7_ESM.xlsx]

## Sheet: Sheet1
Table S7. List of 59 candidate genes located in the major QTLs Ffn2.1 and Ffn2.2.
	Gene ID	Gene Symbol	Species	Swissport Annotation	KEGG Annotation	Simple GO Annotation
Ffn2.1
1	CA02g29880	------
2	CA02g29890	GIP	Drosophila melanogaster	Copia protein	------	ATP binding and reproductive structure development;
3	CA02g29900	RFS5	Arabidopsis thaliana	Probable galactinol--sucrose galactosyltransferase 5	------	Galactinol-sucrose galactosyltransferase activity in seeds, roots and tubers;
4	CA02g29910	------
5	CA02g29920	BRO1	Ustilago maydis (strain 521 /FGSC 9021)	Vacuolar protein-sorting protein BRO1	------	Positive regulation of transcription, DNA-templated cellular process;
6	CA02g29930	At3g27700	Arabidopsis thaliana	Zinc finger CCCH domain-containing protein 41	------	RNA binding and metal ion binding in nucleolus;
7	CA02g29940	FOCAD	Homo sapiens	Focadhesin	------	Potential tumor suppressor in gliomas;
8	CA02g29950	------
9	CA02g29960	------
10	CA02g29970	------
11	CA02g29980	At3g01570	Arabidopsis thaliana	Oleosin 5	------	Seed oilbody biogenesis response to freezing;
12	CA02g29990	SCL9	Arabidopsis thaliana	Scarecrow-like protein 9	------	Probable transcription factor involved in plant development;
13	CA02g30000	LOB	Arabidopsis thaliana	Protein LATERAL ORGAN BOUNDARIES	------	Organ boundary specification between lateral organs and the meristem;
14	CA02g30010	dtl-a	Xenopus laevis	Denticleless protein homolog A	K11790 [BR:xla04121]	Protein ubiquitination;
15	CA02g30020	FBL4	Arabidopsis thaliana	F-box/LRR-repeat protein 4	------	Ubiquitin-dependent protein catabolic process;
16	CA02g30030	RNP1	Arabidopsis thaliana	Heterogeneous nuclear ribonucleoprotein 1	K12741	RNA and mRNA binding in vegetative to reproductive phase transition of meristem process;
17	CA02g30040	N/A	Phaseolus vulgaris	Protein kinase PVPK-1	------	Protein serine/threonine kinase activity and ATP binding;
18	CA02g30050	AIM32	Debaryomyces hansenii (strain ATCC 36239 / CBS 767 / JCM 1990 / NBRC 0083 / IGC 2968)	Altered inheritance of mitochondria protein 32	------	Unknown function;
19	CA02g30060	PCMP-E87	Arabidopsis thaliana	Putative pentatricopeptide repeat-containing protein At3g01580	------	Involved in cotyledon vascular tissue pattern formation and mitochondrial mRNA modification;
20	CA02g30070	At5g40530	Arabidopsis thaliana	Ribosomal RNA-processing protein 8	------	S-adenosylmethionine-dependent methyltransferase activity in chromatin silencing at rDNA;
21	CA02g30080	HT1	Arabidopsis thaliana	Serine/threonine-protein kinase HT1	------	ATP binding and protein serine/threonine/tyrosine kinase activity which were involved in the control of stomatal movement;
22	CA02g30090	NAC008	Arabidopsis thaliana	NAC domain-containing protein 8	------	A putative transcription factor governing multiple responses to DNA damage;
23	CA02g30100	Mgat3	Rattus norvegicus	Beta-1,4-mannosyl-glycoprotein 4-beta-N-acetylglucosaminyltransferase	K00737 [EC:2.4.1.144]	Beta-1,4-mannosylglycoprotein 4-beta-N-acetylglucosaminyltransferase activity for protein N-linked glycosylation in membrane;
24	CA02g30110	GLCAK1	Arabidopsis thaliana	Glucuronokinase 1	------	Glucuronokinase activity at cell wall biogenesis;
25	CA02g30120	truB	Flavobacterium johnsoniae (strain ATCC 17061 / DSM 2064 / UW101)	tRNA pseudouridine synthase B	K03177 [EC:5.4.99.25]	Involved in pseudouridine synthesis and functioned as RNA binding;
26	CA02g30130	------			------
27	CA02g30140	------
28	CA02g30150	------	Fragaria ananassa	UDP-glucose flavonoid 3-O-glucosyltransferase	------	Quercetin 3-O-glucosyltransferase activity during fruit ripening;
29	CA02g30160	Slx1b	Mus musculus	Structure-specific endonuclease subunit SLX1	------	5'-flap endonuclease activity;
30	CA02g30170	------			------
31	CA02g30180	CCDC101	Homo sapiens	SAGA-associated factor 29 homolog	K11364 [BR:hsa03021]	Histone H3 acetylation associated with SAGA-type complex;
Ffn2.2
32	CA02g25170	FH6	Arabidopsis thaliana	Formin-like protein 6	------	Involved in cellular component organization and actin cytoskeleton organization which functioned as actin binding;
33	CA02g25180	BT4	Arabidopsis thaliana	BTB/POZ and TAZ domain-containing protein 4	------	Involved in the pathway protein ubiquitination and in Protein modification;
34	CA02g25190	C/VIF1	Arabidopsis thaliana	Cell wall / vacuolar inhibitor of fructosidase 1	------	Function as enzyme inhibitor in pectinesterase activity located in cell wall;
35	CA02g25200	ACA2	Arabidopsis thaliana	Calcium-transporting ATPase 2, plasma membrane-type	K01537 [EC:3.6.3.8]	Involved in Ca2+-transporting ATPase located in the endoplasmic reticulum;
36	CA02g25210	VDAC2	Arabidopsis thaliana	Mitochondrial outer membrane protein porin 2	------	Porin activity in cell wall and mitochondrial outer membrane;
37	CA02g25220	RPL26A	Arabidopsis thaliana	60S ribosomal protein L26-1	------	Response to cold and ribosomal large subunit biogenesis;
38	CA02g25230	At3g49900	Arabidopsis thaliana	BTB/POZ domain-containing protein At3g49900	------	Signal transducer activity response to light stimulus;
39	CA02g25240	AKN	Catharanthus roseus	Adenylyl-sulfate kinase, chloroplastic	K00860 [EC:2.7.1.25]	Sulfate assimilation;
40	CA02g25250	------
41	CA02g25260	------	------	Uncharacterized protein LOC101263263 (NR)	------	Single-organism cellular process;
42	CA02g25270	PUB49	Arabidopsis thaliana	Peptidyl-prolyl cis-trans isomerase-like 2	K10598 [EC:5.2.1.8]	Located in nucleus and involved in the pathway protein ubiquitination and in Protein modification;
43	CA02g25280	SHR	Arabidopsis thaliana	Protein SHORT-ROOT	------	Sequence-specific DNA binding transcription factor activity involved in asymmetric cell division and protein binding;
44	CA02g25290	------	------	Uncharacterized protein LOC101262370 (NR)	------	Hydrolase activity, hydrolyzing O-glycosyl compounds;
45	CA02g25300	------			------
46	CA02g25310	Arl8b	Rattus norvegicus	ADP-ribosylation Factor-like protein 8B	------	Involved in cell division and lysosome localization;
47	CA02g25320	DG1	Arabidopsis thaliana	Pentatricopeptide repeat-containing protein At5g67570, chloroplastic	------	Involved in chloroplast organization , endonuclease activity and protein binding;
48	CA02g25330	rplL	Prochlorococcus marinus (strain MIT 9211)	50S ribosomal protein L7/L12	------	Structural constituent of ribosome;
49	CA02g25340	At1g66310	Arabidopsis thaliana	FBD-associated F-box protein At1g66310	------	Single-organism cellular process;
50	CA02g25350	argA	Yersinia pseudotuberculosis serotype O:3 (strain YPIII)	Amino-acid acetyltransferase	K14682	Acetyl-CoA:L-glutamate N-acetyltransferase activity involved in the arginine biosynthetic process;
51	CA02g25360	CYP71D55	Hyoscyamus muticus	Premnaspirodiene oxygenase	------	Oxidoreductase activity with incorporation or reduction of molecular oxygen, NAD(P)H as one donor for incorporation of one atom of oxygen;
52	CA02g25370	------	------	Uncharacterized protein LOC101265085 (NR)	------	Component of cytoplasm and microtubule;
53	CA02g25380	CG5315	Drosophila melanogaster (Fruit fly)	Adiponectin receptor protein	------	Receptor activity;
54	CA02g25390	GT7	Arabidopsis thaliana	Putative glycosyltransferase 7	------	Component of Golgi apparatus membrane;
55	CA02g25400
56	CA02g25410	------			------
57	CA02g25430	------	Populus trichocarpa	Predicted protein (NR)	------	Ion binding;
58	CA02g25440	------			------
59	CA02g25450	------			------
The name of QTL is defined by the acronym of QTL and first flower node trait followed by the number of Chromosomechromosome and the position within the chromosome to which the QTL mapped;
------: mean the genes were new and no homologs were found in public database.
KEGG: the Kyoto Encyclopedia of Genes and Genomes
NR: nonredundant
GO: Gene Ontology
