# Supplementary material for: High-density genetic map construction and QTL mapping of first flower node in pepper (Capsicum annuum L.)
Source: BMC Plant Biol. 2019 Apr 29;19:167. doi: 10.1186/s12870-019-1753-7 (PMC6489210; doi:10.1186/s12870-019-1753-7)
Supplement: Supplementary file 8 — Table S8. Summary of differential expression genes just before and after the first flower emerging. (XLSX 1683 kb) [file 12870_2019_1753_MOESM8_ESM.xlsx]

## Sheet: QPM702-vs-QFS871.total.DEG
GeneID	Length	HPM702-1	HPM702-2	HPM702-3	HFS871-1	HFS871-2	HFS871-3	logFC	Pvalue	FDR	NR_def	GO_ID	GO_term	KO_ID	KO_gene	Hyperlink	KEGG Pathway	Pathway ID	Kog_Annotation	Swiss-Prot_Id	Swiss-Prot_Annotation
CA.PGAv.1.6.scaffold1652.15	831	119.43	53.32	105.12	315.4	232.75	210.28	1.18493	2.01e-05	0.000242218	protein SRC2-like [Capsicum annuum]<>ABE98328.1 SRC2-like protein [Capsicum annuum]	-	-	-	-	-	-	-	-	gnl|BL_ORD_ID|204275	sp|O04133|SRC2_SOYBN Protein SRC2 OS=Glycine max GN=SRC2 PE=2 SV=1
CA.PGAv.1.6.scaffold235.11	312	0	2.41	2	56.43	53.44	116.77	5.62964	2.73e-13	1.65e-11	Histone H4 [Zostera marina]	GO:0003677;GO:0046982;GO:0006334;GO:0000786;GO:0005694;GO:0005634	DNA binding;protein heterodimerization activity;nucleosome assembly;nucleosome;chromosome;nucleus	K11254	H4	http://www.genome.jp/dbget-bin/www_bget?ko:K11254	-	-	KOG3467(B)(Histone H4)	gnl|BL_ORD_ID|35593	sp|P35057|H4_SOLLC Histone H4 OS=Solanum lycopersicum PE=3 SV=2
XLOC_038215	288	4.05	5.87	6.56	0	0	0	-5.34621	0.00193549	0.012614	-	-	-	-	-	-	-	-	-	-	-
XLOC_041701	1969	2.29	2.17	2.7	0.67	2.1	0.81	-1.36724	0.00119023	0.00835894	PREDICTED: uncharacterized protein LOC107063442 [Solanum tuberosum];Polyprotein, putative [Solanum demissum]	-	-	-	-	-	-	-	-	-	-
CA.PGAv.1.6.scaffold694.31	1659	2.04	1.28	1.71	0.68	0.58	0.67	-1.62873	4.17e-05	0.000460804	PREDICTED: polyvinylalcohol dehydrogenase-like [Capsicum annuum]	-	-	-	-	-	-	-	-	gnl|BL_ORD_ID|152022	sp|Q588Z1|PVADH_SPHS1 Polyvinylalcohol dehydrogenase OS=Sphingopyxis sp. (strain 113P3) GN=pvadh PE=1 SV=3
XLOC_002983	2081	15.57	13.71	14.92	5.61	6.23	5.66	-1.59432	9.58e-23	2.04e-20	PREDICTED: uncharacterized protein LOC107845306 [Capsicum annuum]<>XP_016545033.1 PREDICTED: uncharacterized protein LOC107845306 [Capsicum annuum]<>XP_016545034.1 PREDICTED: uncharacterized protein LOC107845306 [Capsicum annuum]<>XP_016545035.1 PREDICTED: uncharacterized protein LOC107845306 [Capsicum annuum]<>XP_016545036.1 PREDICTED: uncharacterized protein LOC107845306 [Capsicum annuum]	GO:0008270;GO:0046872	zinc ion binding;metal ion binding	K19041	RNF38_44	http://www.genome.jp/dbget-bin/www_bget?ko:K19041	-	-	KOG0800(O)(FOG: Predicted E3 ubiquitin ligase)	gnl|BL_ORD_ID|36116	sp|Q7XTV7|HIP1_ORYSJ Probable E3 ubiquitin-protein ligase HIP1 OS=Oryza sativa subsp. japonica GN=HIP1 PE=1 SV=2
XLOC_014535	664	0.21	0.6	0.36	2.55	3.24	2.86	2.65954	0.000143635	0.00136415	PREDICTED: LOW QUALITY PROTEIN: uncharacterized protein LOC107854162 [Capsicum annuum]	-	-	-	-	-	-	-	-	-	-
XLOC_005970	485	0	1.49	0.8	6.48	6.27	4.62	2.65288	0.000573152	0.00449199	PREDICTED: uncharacterized protein LOC107871521 [Capsicum annuum]	-	-	-	-	-	-	-	-	-	-
XLOC_010925	681	2.93	3.89	2.62	1.32	1.74	1.67	-1.23733	0.00928141	0.0458819	-	-	-	-	-	-	-	-	-	-	-
CA.PGAv.1.6.scaffold407.56	993	83.72	81.38	87.08	50.77	43.51	48.09	-1.14906	1.95e-16	1.88e-14	PREDICTED: probable CCR4-associated factor 1 homolog 7 [Capsicum annuum]	GO:0000175;GO:0003676;GO:0000288;GO:0030014;GO:0005634;GO:0004535;GO:0016787	3'-5'-exoribonuclease activity;nucleic acid binding;nuclear-transcribed mRNA catabolic process, deadenylation-dependent decay;CCR4-NOT complex;nucleus;poly(A)-specific ribonuclease activity;hydrolase activity	K12581	CNOT7_8,CAF1,POP2	http://www.genome.jp/dbget-bin/www_bget?ko:K12581	RNA degradation	ko03018	KOG0304(A)(mRNA deadenylase subunit)	gnl|BL_ORD_ID|312427	sp|Q9SKZ2|CAF1G_ARATH Probable CCR4-associated factor 1 homolog 7 OS=Arabidopsis thaliana GN=CAF1-7 PE=2 SV=2
CA.PGAv.1.6.scaffold304.5	1684	0.83	0.44	0.65	0.13	0.19	0.03	-2.58559	0.00273101	0.016868	PREDICTED: LOW QUALITY PROTEIN: uncharacterized protein LOC107844086 [Capsicum annuum]	GO:0004672;GO:0005524;GO:0004713;GO:0048544;GO:0006468	protein kinase activity;ATP binding;protein tyrosine kinase activity;recognition of pollen;protein phosphorylation	-	-	-	-	-	-	gnl|BL_ORD_ID|255754	sp|O81832|Y4729_ARATH G-type lectin S-receptor-like serine/threonine-protein kinase At4g27290 OS=Arabidopsis thaliana GN=At4g27290 PE=3 SV=4
CA.PGAv.1.6.scaffold551.31	809	0.92	0.73	0.72	3.77	3.2	1.44	1.73589	0.0026443	0.0164496	PREDICTED: eukaryotic translation initiation factor 6-2-like [Solanum tuberosum]	GO:0003743;GO:0043023;GO:0043022;GO:0042273;GO:0042256;GO:0006413;GO:0042254;GO:0006412;GO:0005737;GO:0005730;GO:0005634;GO:0000460;GO:1902626;GO:0000470;GO:0000054;GO:0005829;GO:0030687	translation initiation factor activity;ribosomal large subunit binding;ribosome binding;ribosomal large subunit biogenesis;mature ribosome assembly;translational initiation;ribosome biogenesis;translation;cytoplasm;nucleolus;nucleus;maturation of 5.8S rRNA;assembly of large subunit precursor of preribosome;maturation of LSU-rRNA;ribosomal subunit export from nucleus;cytosol;preribosome, large sub…	K03264	EIF6	http://www.genome.jp/dbget-bin/www_bget?ko:K03264	Ribosome biogenesis in eukaryotes	ko03008	KOG3185(J)(Translation initiation factor 6 (eIF-6))	gnl|BL_ORD_ID|48327	sp|Q9M060|IF62_ARATH Eukaryotic translation initiation factor 6-2 OS=Arabidopsis thaliana GN=EIF6-2 PE=2 SV=1
CA.PGAv.1.6.scaffold1235.6	900	0.07	0.15	0.12	1.55	0.48	1.05	2.95149	0.00357873	0.0210787	PREDICTED: probable flavin-containing monooxygenase 1 [Capsicum annuum]	GO:0050660;GO:0050661;GO:0004499;GO:0016491;GO:0055114	flavin adenine dinucleotide binding;NADP binding;N,N-dimethylaniline monooxygenase activity;oxidoreductase activity;oxidation-reduction process	K00485	FMO	http://www.genome.jp/dbget-bin/www_bget?ko:K00485	Drug metabolism - cytochrome P450	ko00982	KOG1399(Q)(Flavin-containing monooxygenase)	gnl|BL_ORD_ID|4427	sp|Q9LMA1|FMO1_ARATH Probable flavin-containing monooxygenase 1 OS=Arabidopsis thaliana GN=FMO1 PE=2 SV=1
CA.PGAv.1.6.scaffold640.14	959	90.82	85.29	96.47	49.92	41.3	56.38	-1.03143	1.56e-08	3.85e-07	PREDICTED: uncharacterized protein LOC107878295 isoform X1 [Capsicum annuum]	GO:0008270;GO:0005622	zinc ion binding;intracellular	-	-	-	-	-	-	gnl|BL_ORD_ID|316170	sp|O23379|COL11_ARATH Putative zinc finger protein CONSTANS-LIKE 11 OS=Arabidopsis thaliana GN=COL11 PE=3 SV=2
CA.PGAv.1.6.scaffold206.14	1230	40.97	38.69	35.56	17.91	22.88	25.98	-1.03122	2.72e-07	5.24e-06	PREDICTED: peptide deformylase 1B, chloroplastic [Capsicum annuum]	GO:0046872;GO:0005506;GO:0042586;GO:0016787;GO:0043686;GO:0031365;GO:0006412;GO:0009536;GO:0009507	metal ion binding;iron ion binding;peptide deformylase activity;hydrolase activity;co-translational protein modification;N-terminal protein amino acid modification;translation;plastid;chloroplast	K01462	PDF,def	http://www.genome.jp/dbget-bin/www_bget?ko:K01462	-	-	-	gnl|BL_ORD_ID|355859	sp|Q9FV54|DEF1B_SOLLC Peptide deformylase 1B, chloroplastic OS=Solanum lycopersicum GN=PDF1B PE=2 SV=1
CA.PGAv.1.6.scaffold206.34	1128	222.03	171.67	195.53	79.8	117.42	129.51	-1.21441	1.44e-08	3.58e-07	PREDICTED: peptidyl-prolyl cis-trans isomerase CYP38, chloroplastic [Capsicum annuum]	GO:0016853;GO:0003755;GO:0000413;GO:0006457	isomerase activity;peptidyl-prolyl cis-trans isomerase activity;protein peptidyl-prolyl isomerization;protein folding	-	-	-	-	-	-	gnl|BL_ORD_ID|341467	sp|Q9SSA5|CYP38_ARATH Peptidyl-prolyl cis-trans isomerase CYP38, chloroplastic OS=Arabidopsis thaliana GN=CYP38 PE=1 SV=1
XLOC_037937	359	0	0	0	20.18	12.99	13.28	7.45583	9.51e-09	2.46e-07	-	-	-	-	-	-	-	-	-	-	-
CA.PGAv.1.6.scaffold130.1	2086	8.93	10.59	12.03	5.1	3.47	3.06	-1.67378	4e-14	2.78e-12	PREDICTED: uncharacterized protein LOC107873231 [Capsicum annuum]	GO:0016021;GO:0016020	integral component of membrane;membrane	-	-	-	-	-	-	-	-
XLOC_033952	787	1.38	3.11	3.51	0	0	0.08	-6.8739	2.31e-07	4.51e-06	-	-	-	-	-	-	-	-	-	-	-
CA.PGAv.1.6.scaffold836.42	1800	18.93	18.4	22.35	0	0.06	0.14	-8.64735	2.8e-44	3.21e-41	PREDICTED: geraniol 8-hydroxylase-like [Capsicum annuum]	GO:0004497;GO:0016709;GO:0016705;GO:0020037;GO:0046872;GO:0005506;GO:0016491;GO:0044550;GO:0055114;GO:0016020;GO:0016021	monooxygenase activity;oxidoreductase activity, acting on paired donors, with incorporation or reduction of molecular oxygen, NAD(P)H as one donor, and incorporation of one atom of oxygen;oxidoreductase activity, acting on paired donors, with incorporation or reduction of molecular oxygen;heme binding;metal ion binding;iron ion binding;oxidoreductase activity;secondary metabolite biosynthetic pro…	-	-	-	-	-	-	gnl|BL_ORD_ID|306493	sp|Q8VWZ7|C76B6_CATRO Geraniol 8-hydroxylase OS=Catharanthus roseus GN=CYP76B6 PE=1 SV=1
XLOC_029877	847	2.13	2.54	3.79	0.81	1.05	1.57	-1.55474	0.00209777	0.0135131	PREDICTED: uncharacterized protein LOC107876461 [Capsicum annuum]	-	-	-	-	-	-	-	-	-	-
XLOC_016919	1014	7.37	8.18	12.33	4.21	3.75	5.58	-1.29545	3.89e-05	0.000434061	PREDICTED: RING-H2 finger protein ATL80-like [Capsicum annuum]	GO:0016020;GO:0016021;GO:0008270;GO:0046872	membrane;integral component of membrane;zinc ion binding;metal ion binding	-	-	-	-	-	-	gnl|BL_ORD_ID|291494	sp|Q9LM69|ATL80_ARATH RING-H2 finger protein ATL80 OS=Arabidopsis thaliana GN=ATL80 PE=2 SV=1
XLOC_017458	1088	0	0	0	6.09	5.38	5.76	8.99162	1.95e-13	1.21e-11	PREDICTED: U-box domain-containing protein 13-like [Capsicum annuum]	-	-	-	-	-	-	-	-	-	-
XLOC_018646	250	0	0	0.17	22.93	7.63	10.84	4.44901	0.00410514	0.023574	PREDICTED: uncharacterized mitochondrial protein AtMg00810-like [Nicotiana tabacum]	-	-	-	-	-	-	-	-	gnl|BL_ORD_ID|130251	sp|P10978|POLX_TOBAC Retrovirus-related Pol polyprotein from transposon TNT 1-94 OS=Nicotiana tabacum PE=2 SV=1
CA.PGAv.1.6.scaffold311.90	3289	3.3	3.31	2.55	0.99	2.9	1.2	-1.16323	0.00322362	0.0193526	PREDICTED: prolyl endopeptidase [Capsicum annuum]	GO:0070008;GO:0008236;GO:0004252;GO:0006508;GO:0005737	serine-type exopeptidase activity;serine-type peptidase activity;serine-type endopeptidase activity;proteolysis;cytoplasm	K01322	PREP	http://www.genome.jp/dbget-bin/www_bget?ko:K01322	Renin-angiotensin system	ko04614	-	gnl|BL_ORD_ID|131606	sp|Q9QUR6|PPCE_MOUSE Prolyl endopeptidase OS=Mus musculus GN=Prep PE=1 SV=1
CA.PGAv.1.6.scaffold569.54	1273	7.19	6.02	6.87	0	0	0	-10.0917	7.57e-17	7.83e-15	PREDICTED: cysteine-rich receptor-like protein kinase 29 [Capsicum annuum]	-	-	-	-	-	-	-	-	gnl|BL_ORD_ID|336956	sp|Q9M0X5|CRK25_ARATH Cysteine-rich receptor-like protein kinase 25 OS=Arabidopsis thaliana GN=CRK25 PE=3 SV=1
CA.PGAv.1.6.scaffold484.110	861	16.3	41.66	21.62	89	74.08	82.49	1.38181	3.4e-06	5e-05	PREDICTED: uncharacterized protein LOC107850400 [Capsicum annuum]	-	-	-	-	-	-	-	-	-	-
XLOC_037280	4672	2.07	2.17	2	8.69	8.27	5.67	1.58281	2.01e-15	1.67e-13	PREDICTED: uncharacterized protein LOC107874038 [Capsicum annuum]	-	-	-	-	-	-	-	-	-	-
CA.PGAv.1.6.scaffold1101.5	507	3.66	7.58	4.99	0.16	0.15	1.3	-3.55124	1.11e-05	0.000143387	PREDICTED: copper transporter 1-like [Capsicum annuum]	GO:0005375;GO:0035434;GO:0016021;GO:0016020	copper ion transmembrane transporter activity;copper ion transmembrane transport;integral component of membrane;membrane	K14686	SLC31A1,CTR1	http://www.genome.jp/dbget-bin/www_bget?ko:K14686	Mineral absorption	ko04978	-	gnl|BL_ORD_ID|316239	sp|Q39065|COPT1_ARATH Copper transporter 1 OS=Arabidopsis thaliana GN=COPT1 PE=2 SV=2
CA.PGAv.1.6.scaffold534.19	924	0	0	0	0.6	0.99	0.25	5.44531	0.0010174	0.00730546	PREDICTED: F-box protein At5g65850-like isoform X1 [Capsicum annuum]<>XP_016551240.1 PREDICTED: F-box protein At5g65850-like isoform X2 [Capsicum annuum]	-	-	-	-	-	-	-	-	-	-
CA.PGAv.1.6.scaffold774.36	2703	3.28	3.31	2.99	0.45	0.56	0.3	-3.16115	5.41e-26	1.63e-23	PREDICTED: uncharacterized protein LOC107767190 [Nicotiana tabacum]	-	-	-	-	-	-	-	-	-	-
XLOC_028510	681	0	0	0	0.75	0.92	0.2	4.80524	0.00966663	0.0472996	-	-	-	-	-	-	-	-	-	-	-
XLOC_032825	481	3.46	1.67	5.9	0	0	0	-6.9904	1.44e-06	2.31e-05	PREDICTED: uncharacterized protein LOC107846788 [Capsicum annuum]	-	-	-	-	-	-	-	-	-	-
CA.PGAv.1.6.scaffold546.70	1131	1.1	2.33	1.25	5.84	4.11	5.67	1.67542	2.45e-06	3.72e-05	PREDICTED: lysosomal Pro-X carboxypeptidase-like [Capsicum annuum]	GO:0008239;GO:0008236;GO:0004185;GO:0006508	dipeptidyl-peptidase activity;serine-type peptidase activity;serine-type carboxypeptidase activity;proteolysis	K01285	PRCP	http://www.genome.jp/dbget-bin/www_bget?ko:K01285	Protein digestion and absorption;Renin-angiotensin system	ko04974,ko04614	KOG2183(OR)(Prolylcarboxypeptidase (angiotensinase C))	gnl|BL_ORD_ID|123492	sp|Q2TA14|PCP_BOVIN Lysosomal Pro-X carboxypeptidase OS=Bos taurus GN=PRCP PE=2 SV=1
XLOC_036777	835	0.15	0.17	0.26	2.59	2.02	1.44	3.08684	6.02e-05	0.000637131	PREDICTED: uncharacterized protein LOC109208797 [Nicotiana attenuata]	-	-	-	-	-	-	-	KOG0017(R)(FOG: Transposon-encoded proteins with TYA, reverse transcriptase, integrase domains in various combinations)	gnl|BL_ORD_ID|547997	sp|Q7LHG5|YI31B_YEAST Transposon Ty3-I Gag-Pol polyprotein OS=Saccharomyces cerevisiae (strain ATCC 204508 / S288c) GN=TY3B-I PE=3 SV=2
CA.PGAv.1.6.scaffold855.25	735	0.99	0.51	0.93	0.08	0	0	-5.01026	0.00106468	0.00759591	PREDICTED: uncharacterized protein At5g08430-like [Capsicum annuum]	-	-	-	-	-	-	-	-	-	-
CA.PGAv.1.6.scaffold531.17	1475	3.04	6.95	3.37	2.32	2.34	2.52	-1.07411	0.00119171	0.00836457	PREDICTED: glutathione S-transferase TCHQD-like isoform X2 [Capsicum annuum]	GO:0005886;GO:0004364;GO:0006749;GO:0005737	plasma membrane;glutathione transferase activity;glutathione metabolic process;cytoplasm	-	-	-	-	-	-	gnl|BL_ORD_ID|213835	sp|O80662|TCHQD_ARATH Glutathione S-transferase TCHQD OS=Arabidopsis thaliana GN=TCHQD PE=2 SV=1
XLOC_024875	440	547.57	1056.02	5271.4	288.21	401.96	325.93	-3.03958	0.00180113	0.0118509	hypothetical protein DCAR_032037 [Daucus carota subsp. sativus]	-	-	-	-	-	-	-	-	-	-
XLOC_011021	647	0	0.12	0	1.43	0.9	1.39	4.73333	0.00156161	0.0105106	-	-	-	-	-	-	-	-	-	-	-
XLOC_042762	1082	3.67	5.21	2.95	2.99	2.71	2.82	-1.00756	0.00122649	0.00857314	PREDICTED: uncharacterized protein LOC107013417 [Solanum pennellii]	-	-	-	-	-	-	-	-	-	-
CA.PGAv.1.6.scaffold44.15	1770	0	0.08	0.06	1.89	1.27	1.63	5.14152	1.6e-09	4.81e-08	PREDICTED: probable inactive receptor kinase At4g23740 isoform X2 [Capsicum annuum]	GO:0004672;GO:0005524;GO:0000166;GO:0006468;GO:0005886;GO:0016021;GO:0016020	protein kinase activity;ATP binding;nucleotide binding;protein phosphorylation;plasma membrane;integral component of membrane;membrane	-	-	-	-	-	-	gnl|BL_ORD_ID|529292	sp|Q9SUQ3|Y4374_ARATH Probable inactive receptor kinase At4g23740 OS=Arabidopsis thaliana GN=At4g23740 PE=2 SV=1
XLOC_023930	1901	0.03	0.59	0.17	1.6	1.47	0.91	2.01247	0.00604371	0.0324626	hypothetical protein A4A49_15371 [Nicotiana attenuata];hypothetical protein A4A49_10938 [Nicotiana attenuata]	-	-	-	-	-	-	-	-	-	-
CA.PGAv.1.6.scaffold80.47	1771	0.14	0.65	0.19	4.72	5.12	5.94	3.83643	1.11e-14	8.41e-13	PREDICTED: probable beta-1,3-galactosyltransferase 2 isoform X1 [Capsicum annuum]	GO:0016740;GO:0016757;GO:0008378;GO:0006486;GO:0016021;GO:0016020;GO:0000139;GO:0005794	transferase activity;transferase activity, transferring glycosyl groups;galactosyltransferase activity;protein glycosylation;integral component of membrane;membrane;Golgi membrane;Golgi apparatus	-	-	-	-	-	-	gnl|BL_ORD_ID|304156	sp|A8MRC7|B3GT2_ARATH Probable beta-1,3-galactosyltransferase 2 OS=Arabidopsis thaliana GN=B3GALT2 PE=2 SV=1
CA.PGAv.1.6.scaffold1274.13	902	5.77	6.43	9.97	0.99	3.3	3.52	-1.74475	0.000227207	0.00202584	PREDICTED: thaumatin-like protein 1b [Capsicum annuum]	GO:0016020;GO:0016021	membrane;integral component of membrane	-	-	-	-	-	-	gnl|BL_ORD_ID|214574	sp|O80327|TLP1_PYRPY Thaumatin-like protein 1 OS=Pyrus pyrifolia GN=TL1 PE=1 SV=1
XLOC_037929	2301	1.98	2.04	1.74	4.45	4.54	3.45	1.01576	1.89e-05	0.00022915	-	-	-	-	-	-	-	-	-	-	-
XLOC_041635	657	1.32	1.89	2.15	1.32	0.66	0.73	-1.77732	0.00111357	0.00788145	-	-	-	K18998	CPL1_2	http://www.genome.jp/dbget-bin/www_bget?ko:K18998	-	-	-	-	-
XLOC_010070	1552	16.45	8.81	10.25	34.61	36.63	20.41	1.12388	5.98e-05	0.000633413	PREDICTED: uncharacterized protein LOC107027970 [Solanum pennellii]	-	-	-	-	-	-	-	-	-	-
CA.PGAv.1.6.scaffold861.41	687	8.76	5.52	12.16	1.02	0.45	1.16	-3.59765	8.76e-13	4.8e-11	PREDICTED: proteinase inhibitor type-2-like [Capsicum annuum]	GO:0004867	serine-type endopeptidase inhibitor activity	-	-	-	-	-	-	gnl|BL_ORD_ID|47131	sp|Q43502|IP23_SOLLC Proteinase inhibitor type-2 CEVI57 OS=Solanum lycopersicum GN=CEVI57 PE=2 SV=1
XLOC_012352	849	0.41	0.56	0.79	0.07	0	0.07	-4.52623	0.000470529	0.00377591	hypothetical protein A4A49_34973 [Nicotiana attenuata];PREDICTED: uncharacterized protein LOC107852592 [Capsicum annuum]	GO:0016020;GO:0003677;GO:0016021	membrane;DNA binding;integral component of membrane	-	-	-	-	-	-	gnl|BL_ORD_ID|531858	sp|Q8GYK7|Y5285_ARATH TLC domain-containing protein At5g14285 OS=Arabidopsis thaliana GN=At5g14285 PE=2 SV=1
CA.PGAv.1.6.scaffold1367.4	1535	2.24	4.63	3.03	1.57	2.02	1.9	-1.24985	0.000326004	0.00275804	PREDICTED: phosphatidylinositol/phosphatidylcholine transfer protein SFH11 [Capsicum annuum]<>XP_016553365.1 PREDICTED: phosphatidylinositol/phosphatidylcholine transfer protein SFH11 [Capsicum annuum]<>XP_016553371.1 PREDICTED: phosphatidylinositol/phosphatidylcholine transfer protein SFH11 [Capsicum annuum]	-	-	-	-	-	-	-	KOG1471(I)(Phosphatidylinositol transfer protein SEC14 and related proteins)	gnl|BL_ORD_ID|199685	sp|F4JYJ3|SFH11_ARATH Phosphatidylinositol/phosphatidylcholine transfer protein SFH11 OS=Arabidopsis thaliana GN=SFH11 PE=3 SV=1
CA.PGAv.1.6.scaffold665.20	348	66.56	45.6	98.94	188.73	215.32	199.44	1.2115	5.18e-05	0.000557931	PREDICTED: rapid alkalinization factor-like [Capsicum annuum]	GO:0004871;GO:0019722;GO:0009506;GO:0005179;GO:0005576	signal transducer activity;calcium-mediated signaling;plasmodesma;hormone activity;extracellular region	-	-	-	-	-	-	gnl|BL_ORD_ID|154411	sp|Q945T0|RALF_TOBAC Rapid alkalinization factor OS=Nicotiana tabacum GN=RALF PE=1 SV=1
XLOC_040885	988	1.25	0.73	0.94	0.34	0.37	0.17	-2.1773	0.00402057	0.023197	-	-	-	-	-	-	-	-	-	-	-
XLOC_030698	4837	0.62	1.13	0.76	2.59	2.74	1.43	1.18181	6.24e-05	0.000658971	PREDICTED: uncharacterized protein LOC107858506 isoform X1 [Capsicum annuum];PREDICTED: uncharacterized protein At4g02000-like [Capsicum annuum];PREDICTED: uncharacterized protein LOC107858506 isoform X2 [Capsicum annuum]	-	-	-	-	-	-	-	-	gnl|BL_ORD_ID|543891	sp|P14381|YTX2_XENLA Transposon TX1 uncharacterized 149 kDa protein OS=Xenopus laevis PE=4 SV=1
CA.PGAv.1.6.scaffold101.21	1406	0.87	0.78	0.98	2.94	2.74	1.52	1.19284	0.00416412	0.0238435	PREDICTED: xyloglucan glycosyltransferase 4-like [Capsicum annuum]	GO:0010468;GO:0005777	regulation of gene expression;peroxisome	K17573	LKAP,MARF1	http://www.genome.jp/dbget-bin/www_bget?ko:K17573	-	-	-	gnl|BL_ORD_ID|337079	sp|Q9LJP4|CSLC4_ARATH Xyloglucan glycosyltransferase 4 OS=Arabidopsis thaliana GN=CSLC4 PE=1 SV=1
CA.PGAv.1.6.scaffold28.13	2026	1.44	1.07	1.35	0.8	0.59	0.97	-1.05814	0.00617966	0.0330629	PREDICTED: pentatricopeptide repeat-containing protein At2g22410, mitochondrial-like [Capsicum annuum]<>XP_016553952.1 PREDICTED: pentatricopeptide repeat-containing protein At2g22410, mitochondrial-like [Capsicum annuum]	-	-	-	-	-	-	-	-	gnl|BL_ORD_ID|135484	sp|Q9SJZ3|PP169_ARATH Pentatricopeptide repeat-containing protein At2g22410, mitochondrial OS=Arabidopsis thaliana GN=PCMP-E28 PE=2 SV=1
CA.PGAv.1.6.scaffold62.17	1028	9.46	6.62	12.72	33.6	33.58	13.21	1.1986	0.000866443	0.00637339	PREDICTED: homeobox-leucine zipper protein HAT4 [Capsicum annuum]	GO:0003677;GO:0003700;GO:0043565;GO:0006355;GO:0005634	DNA binding;transcription factor activity, sequence-specific DNA binding;sequence-specific DNA binding;regulation of transcription, DNA-templated;nucleus	K09338	HD-ZIP	http://www.genome.jp/dbget-bin/www_bget?ko:K09338	-	-	-	gnl|BL_ORD_ID|36482	sp|Q05466|HAT4_ARATH Homeobox-leucine zipper protein HAT4 OS=Arabidopsis thaliana GN=HAT4 PE=1 SV=1
CA.PGAv.1.6.scaffold1138.4	1533	1.07	0.38	0.94	0	0	0	-7.34576	1.12e-07	2.34e-06	PREDICTED: cytochrome P450 76A2-like [Capsicum annuum]	GO:0004497;GO:0005506;GO:0016705;GO:0016491;GO:0020037;GO:0046872;GO:0055114;GO:0016021;GO:0016020	monooxygenase activity;iron ion binding;oxidoreductase activity, acting on paired donors, with incorporation or reduction of molecular oxygen;oxidoreductase activity;heme binding;metal ion binding;oxidation-reduction process;integral component of membrane;membrane	-	-	-	-	-	-	gnl|BL_ORD_ID|305871	sp|P37122|C76A2_SOLME Cytochrome P450 76A2 OS=Solanum melongena GN=CYP76A2 PE=2 SV=1
CA.PGAv.1.6.scaffold1026.7	2337	1.46	1.22	1.16	5.83	5.58	4.99	1.80665	1.2e-16	1.2e-14	PREDICTED: LOW QUALITY PROTEIN: uncharacterized zinc finger CCHC domain-containing protein At4g19190 [Capsicum annuum]	-	-	K06066	CIR	http://www.genome.jp/dbget-bin/www_bget?ko:K06066	Notch signaling pathway	ko04330	KOG3794(K)(CBF1-interacting corepressor CIR and related proteins)	gnl|BL_ORD_ID|526233	sp|Q8VZ67|Y4919_ARATH Uncharacterized zinc finger CCHC domain-containing protein At4g19190 OS=Arabidopsis thaliana GN=At4g19190 PE=2 SV=1
XLOC_005557	833	0	0	0.19	1.04	0.94	1.53	3.76628	0.00182207	0.0119714	-	-	-	-	-	-	-	-	-	-	-
CA.PGAv.1.6.scaffold1014.35	3368	39.59	33.05	34.44	14.8	23.13	22.05	-1.05617	5.81e-07	1.03e-05	PREDICTED: leucine--tRNA ligase, chloroplastic/mitochondrial [Capsicum annuum]	-	-	K01869	LARS,leuS	http://www.genome.jp/dbget-bin/www_bget?ko:K01869	Aminoacyl-tRNA biosynthesis	ko00970	KOG0435(J)(Leucyl-tRNA synthetase)	gnl|BL_ORD_ID|497063	sp|Q9XEA0|SYLM_ARATH Leucine--tRNA ligase, chloroplastic/mitochondrial OS=Arabidopsis thaliana GN=EMB2369 PE=2 SV=1
XLOC_037890	694	0	0.55	0.17	4.38	4	4.39	3.95844	1.59e-07	3.22e-06	-	-	-	-	-	-	-	-	-	-	-
CA.PGAv.1.6.scaffold392.6	2271	0.71	1.19	1.07	2.64	2.97	1.61	1.22632	0.000459147	0.00369124	transcription termination factor mterf8, chloroplastic [Nicotiana attenuata]	GO:0003677;GO:0005524;GO:0003678;GO:0004386;GO:0000166;GO:0016787;GO:0009790;GO:0009793;GO:0010082;GO:0048364;GO:0006260;GO:0042127;GO:0006270;GO:0005829;GO:0042555;GO:0000347;GO:0005634	DNA binding;ATP binding;DNA helicase activity;helicase activity;nucleotide binding;hydrolase activity;embryo development;embryo development ending in seed dormancy;regulation of root meristem growth;root development;DNA replication;regulation of cell proliferation;DNA replication initiation;cytosol;MCM complex;THO complex;nucleus	K02540	MCM2	http://www.genome.jp/dbget-bin/www_bget?ko:K02540	Cell cycle;Cell cycle - yeast;Meiosis - yeast;DNA replication	ko04110,ko04111,ko04113,ko03030	-	gnl|BL_ORD_ID|90898	sp|B8BKI8|MCM2_ORYSI DNA replication licensing factor MCM2 OS=Oryza sativa subsp. indica GN=OsI_36121 PE=3 SV=1
CA.PGAv.1.6.scaffold124.15	670	8.93	0.33	1.41	0	0	0	-6.9638	1.95e-06	3.04e-05	PREDICTED: uncharacterized protein LOC109226956 [Nicotiana attenuata]<>XP_019247449.1 PREDICTED: uncharacterized protein LOC109226956 [Nicotiana attenuata]<>OIT02182.1 hypothetical protein A4A49_00298 [Nicotiana attenuata]	GO:0016920;GO:0006508;GO:0005829	pyroglutamyl-peptidase activity;proteolysis;cytosol	K01304	pcp	http://www.genome.jp/dbget-bin/www_bget?ko:K01304	-	-	-	-	-
CA.PGAv.1.6.scaffold1645.1	1785	8.09	7.31	8.81	0.1	0	0.06	-7.56338	8.55e-33	5.07e-30	PREDICTED: glutamate receptor 3.2-like [Nicotiana tomentosiformis]	GO:0004970;GO:0004930;GO:0006810;GO:0007186;GO:0006811;GO:0016021;GO:0016020	ionotropic glutamate receptor activity;G-protein coupled receptor activity;transport;G-protein coupled receptor signaling pathway;ion transport;integral component of membrane;membrane	K05387	GRIP	http://www.genome.jp/dbget-bin/www_bget?ko:K05387	-	-	-	gnl|BL_ORD_ID|23715	sp|Q93YT1|GLR32_ARATH Glutamate receptor 3.2 OS=Arabidopsis thaliana GN=GLR3.2 PE=1 SV=2
CA.PGAv.1.6.scaffold1425.18	1376	13.22	12.67	11.89	1.7	2.85	2.05	-2.69269	3.71e-27	1.2e-24	PREDICTED: cysteine-rich receptor-like protein kinase 6 isoform X1 [Capsicum annuum]	GO:0004672;GO:0005524;GO:0006468	protein kinase activity;ATP binding;protein phosphorylation	K04733	IRAK4	http://www.genome.jp/dbget-bin/www_bget?ko:K04733	NF-kappa B signaling pathway;NOD-like receptor signaling pathway;Toll and Imd signaling pathway;Toll-like receptor signaling pathway;Neurotrophin signaling pathway	ko04064,ko04621,ko04624,ko04620,ko04722	-	gnl|BL_ORD_ID|447308	sp|Q9ZT07|RKS1_ARATH G-type lectin S-receptor-like serine/threonine-protein kinase RKS1 OS=Arabidopsis thaliana GN=RKS1 PE=3 SV=3
XLOC_039129	931	0	0	0	9.7	6.98	9.2	9.27749	3.15e-14	2.23e-12	-	-	-	-	-	-	-	-	-	-	-
XLOC_038622	1197	11.19	8.7	12.69	45.41	25.03	10.87	1.04248	0.00748207	0.038513	PREDICTED: RING-H2 finger protein ATL10-like [Solanum lycopersicum]	GO:0008270;GO:0046872	zinc ion binding;metal ion binding	-	-	-	-	-	-	gnl|BL_ORD_ID|291493	sp|Q6NML0|ATL76_ARATH E3 ubiquitin-protein ligase ATL76 OS=Arabidopsis thaliana GN=ATL76 PE=1 SV=1
XLOC_022078	952	3.07	2.37	2.52	10.04	8.78	5.89	1.37707	8.49e-06	0.000112642	PREDICTED: uncharacterized protein LOC107029829 [Solanum pennellii]	-	-	-	-	-	-	-	-	-	-
XLOC_028011	748	5.46	2.39	3.31	0.55	0.6	0.77	-2.25682	2.64e-05	0.000308719	PREDICTED: methyl-CpG-binding domain-containing protein 11-like isoform X1 [Capsicum annuum]	-	-	-	-	-	-	-	-	-	-
XLOC_041376	461	0.2	0	0	4.9	5.87	3.75	5.77785	1.94e-05	0.00023509	PREDICTED: probable disease resistance RPP8-like protein 2 [Capsicum annuum]	-	-	-	-	-	-	-	-	-	-
CA.PGAv.1.6.scaffold681.18	1488	1.06	1.23	1.06	0.21	0.28	0.21	-2.51184	1.96e-06	3.06e-05	PREDICTED: geraniol 8-hydroxylase-like [Capsicum annuum]	GO:0004497;GO:0016705;GO:0020037;GO:0046872;GO:0005506;GO:0016491;GO:0055114	monooxygenase activity;oxidoreductase activity, acting on paired donors, with incorporation or reduction of molecular oxygen;heme binding;metal ion binding;iron ion binding;oxidoreductase activity;oxidation-reduction process	-	-	-	-	-	-	gnl|BL_ORD_ID|306493	sp|Q8VWZ7|C76B6_CATRO Geraniol 8-hydroxylase OS=Catharanthus roseus GN=CYP76B6 PE=1 SV=1
XLOC_025088	1288	0.09	0.61	0.4	2.71	4.94	2.64	2.98931	1.71e-07	3.42e-06	PREDICTED: uncharacterized protein LOC107058099 [Solanum tuberosum]	-	-	-	-	-	-	-	-	gnl|BL_ORD_ID|483621	sp|Q95SX7|RTBS_DROME Probable RNA-directed DNA polymerase from transposon BS OS=Drosophila melanogaster GN=RTase PE=2 SV=1
XLOC_006824	2785	4.65	2.75	5.02	0	0	0	-9.53748	5.51e-15	4.34e-13	PREDICTED: uncharacterized protein LOC107063442 [Solanum tuberosum];Putative gag-pol polyprotein, identical [Solanum demissum]	-	-	-	-	-	-	-	-	gnl|BL_ORD_ID|212350	sp|Q9UR07|TF211_SCHPO Transposon Tf2-11 polyprotein OS=Schizosaccharomyces pombe (strain 972 / ATCC 24843) GN=Tf2-11 PE=3 SV=1
XLOC_032616	1581	1.16	1.39	1.53	0	0	0	-8.17046	1.5e-10	5.42e-09	PREDICTED: uncharacterized protein LOC107847101 [Capsicum annuum]	-	-	-	-	-	-	-	-	-	-
CA.PGAv.1.6.scaffold485.10	1617	0.52	1.12	0.85	4.64	5.03	2.32	1.99672	1.99e-06	3.09e-05	PREDICTED: hexose carrier protein HEX6-like [Capsicum annuum]	GO:0022891;GO:0005355;GO:0022857;GO:0005215;GO:0005351;GO:0006810;GO:0046323;GO:0035428;GO:0055085;GO:0016020;GO:0016021;GO:0005887	substrate-specific transmembrane transporter activity;glucose transmembrane transporter activity;transmembrane transporter activity;transporter activity;sugar:proton symporter activity;transport;glucose import;hexose transmembrane transport;transmembrane transport;membrane;integral component of membrane;integral component of plasma membrane	-	-	-	-	-	KOG0254(R)(Predicted transporter (major facilitator superfamily))	gnl|BL_ORD_ID|45236	sp|Q07423|HEX6_RICCO Hexose carrier protein HEX6 OS=Ricinus communis GN=HEX6 PE=2 SV=1
CA.PGAv.1.6.scaffold345.9	1625	3.81	2.9	2.54	0	0	0	-9.67382	2.37e-15	1.95e-13	PREDICTED: transcription factor VOZ1-like [Capsicum annuum]	-	-	-	-	-	-	-	-	-	-
XLOC_019127	1533	4.94	3.64	3.85	0	0	0	-9.71692	1.61e-15	1.36e-13	PREDICTED: uncharacterized protein LOC107848374 isoform X1 [Capsicum annuum]<>XP_016548620.1 PREDICTED: uncharacterized protein LOC107848374 isoform X1 [Capsicum annuum]	-	-	-	-	-	-	-	-	-	-
XLOC_014297	690	0	0.11	0.09	1.75	2.38	1.49	4.54102	0.000276688	0.00239321	PREDICTED: uncharacterized protein LOC107878385 isoform X1 [Capsicum annuum]	GO:0006289;GO:0008026;GO:0009408;GO:0004003;GO:0003677;GO:0005524;GO:0000166;GO:0003676;GO:0016787;GO:0006139;GO:0016818;GO:0004386;GO:0005634;GO:0006281;GO:0009411	nucleotide-excision repair;ATP-dependent helicase activity;response to heat;ATP-dependent DNA helicase activity;DNA binding;ATP binding;nucleotide binding;nucleic acid binding;hydrolase activity;nucleobase-containing compound metabolic process;hydrolase activity, acting on acid anhydrides, in phosphorus-containing anhydrides;helicase activity;nucleus;DNA repair;response to UV	K10844	ERCC2,XPD	http://www.genome.jp/dbget-bin/www_bget?ko:K10844	Nucleotide excision repair;Basal transcription factors	ko03420,ko03022	KOG1131(KL)(RNA polymerase II transcription initiation/nucleotide excision repair factor TFIIH, 5'-3' helicase subunit RAD3)	gnl|BL_ORD_ID|377335	sp|Q8W4M7|ERCC2_ARATH DNA repair helicase XPD OS=Arabidopsis thaliana GN=XPD PE=1 SV=1
XLOC_034735	1484	0.39	0.2	0.52	0.06	0	0.03	-3.7575	0.00227135	0.0144636	PREDICTED: protein ROOT HAIR DEFECTIVE 3-like isoform X3 [Nicotiana tabacum]	GO:0016020;GO:0003924;GO:0005789;GO:0000166;GO:0005783;GO:0016787;GO:0005525;GO:0016021	membrane;GTPase activity;endoplasmic reticulum membrane;nucleotide binding;endoplasmic reticulum;hydrolase activity;GTP binding;integral component of membrane	-	-	-	-	-	-	gnl|BL_ORD_ID|166390	sp|Q2QMH2|RHD31_ORYSJ Protein ROOT HAIR DEFECTIVE 3 homolog 1 OS=Oryza sativa subsp. japonica GN=Os12g0604600 PE=2 SV=1
XLOC_033536	758	2.15	1.06	2.08	3.74	5.35	4.85	1.13768	0.0102328	0.0494306	PREDICTED: uncharacterized protein LOC102586586 [Solanum tuberosum]	-	-	-	-	-	-	-	-	-	-
CA.PGAv.1.6.scaffold1488.1	1215	0.1	0.91	0.22	5.12	4.22	4.87	3.47118	5.49e-09	1.48e-07	PREDICTED: transaldolase isoform X1 [Capsicum annuum]	GO:0003824;GO:0005975	catalytic activity;carbohydrate metabolic process	K00616	E2.2.1.2,talA,talB	http://www.genome.jp/dbget-bin/www_bget?ko:K00616	Pentose phosphate pathway;Biosynthesis of amino acids;Carbon metabolism	ko00030,ko01230,ko01200	KOG2772(G)(Transaldolase)	gnl|BL_ORD_ID|513375	sp|B0KHA7|TAL_PSEPG Transaldolase OS=Pseudomonas putida (strain GB-1) GN=tal PE=3 SV=1
CA.PGAv.1.6.scaffold675.20	1962	0.36	4.74	0.67	0.24	0.21	0.18	-3.55383	9.98e-06	0.000130649	PREDICTED: delta(24)-sterol reductase-like [Capsicum annuum]	GO:0003824;GO:0050660;GO:0016614;GO:0016491;GO:0055114;GO:0016021;GO:0016020	catalytic activity;flavin adenine dinucleotide binding;oxidoreductase activity, acting on CH-OH group of donors;oxidoreductase activity;oxidation-reduction process;integral component of membrane;membrane	K09828	DHCR24,DWF1	http://www.genome.jp/dbget-bin/www_bget?ko:K09828	Steroid biosynthesis	ko00100	-	gnl|BL_ORD_ID|358876	sp|Q39085|DIM_ARATH Delta(24)-sterol reductase OS=Arabidopsis thaliana GN=DIM PE=1 SV=2
XLOC_004743	1912	2.27	1.81	1.71	0.11	0.3	0.26	-2.96555	4.97e-11	1.98e-09	PREDICTED: uncharacterized protein LOC109244218 [Nicotiana attenuata];PREDICTED: uncharacterized protein LOC107849957 isoform X1 [Capsicum annuum]<>XP_016549959.1 PREDICTED: uncharacterized protein LOC107849957 isoform X1 [Capsicum annuum]<>XP_016549962.1 PREDICTED: uncharacterized protein LOC107849957 isoform X1 [Capsicum annuum]<>XP_016549969.1 PREDICTED: uncharacterized protein LOC107849957 is…	-	-	-	-	-	-	-	-	-	-
XLOC_034481	879	0.34	0.3	0.23	2.64	0.75	1.96	2.28487	0.0023583	0.014926	PREDICTED: xaa-Pro dipeptidase-like [Nicotiana tabacum];PREDICTED: xaa-Pro dipeptidase isoform X2 [Solanum tuberosum]	-	-	K14213	PEPD	http://www.genome.jp/dbget-bin/www_bget?ko:K14213	-	-	KOG2414(E)(Putative Xaa-Pro aminopeptidase)	gnl|BL_ORD_ID|119289	sp|P12955|PEPD_HUMAN Xaa-Pro dipeptidase OS=Homo sapiens GN=PEPD PE=1 SV=3
CA.PGAv.1.6.scaffold473.127	2127	0.24	0.1	0.06	0.4	0.67	0.64	1.88206	0.00771942	0.0394748	PREDICTED: DELLA protein RGL2-like [Capsicum annuum]	-	-	-	-	-	-	-	-	gnl|BL_ORD_ID|5962	sp|Q8S4W7|GAI1_VITVI DELLA protein GAI1 OS=Vitis vinifera GN=GAI1 PE=2 SV=1
XLOC_031889	2120	31.14	43.22	42.09	7.69	8.11	9.93	-2.44534	2.05e-31	1.13e-28	PREDICTED: E3 ubiquitin-protein ligase MBR1 [Capsicum annuum]<>XP_016551202.1 PREDICTED: E3 ubiquitin-protein ligase MBR1 [Capsicum annuum]	GO:0008270;GO:0046872	zinc ion binding;metal ion binding	-	-	-	-	-	KOG0800(O)(FOG: Predicted E3 ubiquitin ligase)	gnl|BL_ORD_ID|81425	sp|O49500|MBR2_ARATH E3 ubiquitin-protein ligase MBR2 OS=Arabidopsis thaliana GN=MBR2 PE=1 SV=1
XLOC_030981	881	10.81	14.19	15.42	2.28	5.65	8.3	-1.50178	0.00013129	0.00126139	-	-	-	-	-	-	-	-	-	-	-
XLOC_010559	2796	0	0.14	0.3	2.42	1.22	2.48	3.57458	0.00306484	0.0185766	PREDICTED: uncharacterized protein LOC109239589 [Nicotiana attenuata]	-	-	-	-	-	-	-	-	gnl|BL_ORD_ID|130251	sp|P10978|POLX_TOBAC Retrovirus-related Pol polyprotein from transposon TNT 1-94 OS=Nicotiana tabacum PE=2 SV=1
XLOC_028941	717	0.09	0	0.16	1.74	1.52	1.82	3.96835	0.000297152	0.00254238	-	-	-	-	-	-	-	-	-	-	-
CA.PGAv.1.6.scaffold809.52	1438	2.21	1.33	2.71	1.22	1.06	1.22	-1.10985	0.00563417	0.0306377	PREDICTED: phosphatidate cytidylyltransferase, mitochondrial isoform X1 [Capsicum annuum]<>XP_016560274.1 PREDICTED: phosphatidate cytidylyltransferase, mitochondrial isoform X1 [Capsicum annuum]	-	-	K17807	TAM41,MMP37	http://www.genome.jp/dbget-bin/www_bget?ko:K17807	-	-	KOG2986(S)(Uncharacterized conserved protein)	gnl|BL_ORD_ID|514750	sp|Q3TUH1|TAM41_MOUSE Phosphatidate cytidylyltransferase, mitochondrial OS=Mus musculus GN=Tamm41 PE=1 SV=2
CA.PGAv.1.6.scaffold1544.17	1641	3.24	4.02	2.91	0.78	1.2	0.86	-2.10397	3.44e-11	1.41e-09	PREDICTED: purple acid phosphatase 2-like isoform X1 [Capsicum annuum]	GO:0046872;GO:0016787;GO:0003993	metal ion binding;hydrolase activity;acid phosphatase activity	-	-	-	-	-	KOG1378(G)(Purple acid phosphatase)	gnl|BL_ORD_ID|138656	sp|Q9SDZ9|PPAF2_IPOBA Purple acid phosphatase 2 OS=Ipomoea batatas GN=PAP2 PE=1 SV=1
XLOC_023302	1761	0	0	0	0.24	0.57	0.31	5.90914	0.000107091	0.00105483	PREDICTED: uncharacterized protein LOC107880006 [Capsicum annuum]	-	-	-	-	-	-	-	-	-	-
XLOC_023046	2123	0.57	0.88	0.34	3.82	3.05	2.72	2.1933	2.25e-09	6.6e-08	-	-	-	-	-	-	-	-	-	-	-
CA.PGAv.1.6.scaffold416.53	938	1.15	1.69	1.05	0.26	0.51	0.68	-1.7262	0.00303068	0.0184213	PREDICTED: COP9 signalosome complex subunit 4 [Solanum lycopersicum]<>XP_015071348.1 PREDICTED: COP9 signalosome complex subunit 4 [Solanum pennellii]	GO:0019784;GO:0010388;GO:0010971;GO:0005829;GO:0008180;GO:0043234	NEDD8-specific protease activity;protein deneddylation;positive regulation of G2/M transition of mitotic cell cycle;cytosol;COP9 signalosome;protein complex	K12178	COPS4,CSN4	http://www.genome.jp/dbget-bin/www_bget?ko:K12178	-	-	KOG1497(OT)(COP9 signalosome, subunit CSN4)	gnl|BL_ORD_ID|343647	sp|Q8L5U0|CSN4_ARATH COP9 signalosome complex subunit 4 OS=Arabidopsis thaliana GN=CSN4 PE=1 SV=2
CA.PGAv.1.6.scaffold522.1	1063	0.11	3.44	1.18	0.26	0.2	0	-3.59554	0.00134122	0.0092342	PREDICTED: endo-1,3;1,4-beta-D-glucanase-like isoform X2 [Capsicum annuum]	GO:0016787	hydrolase activity	-	-	-	-	-	KOG3043(R)(Predicted hydrolase related to dienelactone hydrolase)	gnl|BL_ORD_ID|371005	sp|Q9ZT66|E134_MAIZE Endo-1,3;1,4-beta-D-glucanase OS=Zea mays PE=1 SV=1
CA.PGAv.1.6.scaffold371.90	316	0	1.19	0.79	6.79	14.02	5.96	2.95654	0.00550381	0.0300668	PREDICTED: putative transcription elongation factor SPT5 homolog 1 [Capsicum annuum]	-	-	K15172	SUPT5H,SPT5	http://www.genome.jp/dbget-bin/www_bget?ko:K15172	-	-	KOG1999(K)(RNA polymerase II transcription elongation factor DSIF/SUPT5H/SPT5)	gnl|BL_ORD_ID|203661	sp|Q9STN3|SPT51_ARATH Putative transcription elongation factor SPT5 homolog 1 OS=Arabidopsis thaliana GN=At4g08350 PE=1 SV=2
CA.PGAv.1.6.scaffold1269.12	2874	0.05	0.13	0.09	0	0	0	-5.20773	0.00376315	0.0219548	PREDICTED: putative disease resistance protein RGA3 [Capsicum annuum]	GO:0043531;GO:0006952	ADP binding;defense response	K19613	SHOC2,SUR8	http://www.genome.jp/dbget-bin/www_bget?ko:K19613	Ras signaling pathway	ko04014	-	gnl|BL_ORD_ID|166293	sp|Q7XA40|RGA3_SOLBU Putative disease resistance protein RGA3 OS=Solanum bulbocastanum GN=RGA3 PE=2 SV=2
CA.PGAv.1.6.scaffold524.25	513	114.37	135.95	110.07	479.29	191.74	211.3	1.03053	0.000341042	0.00286956	PREDICTED: pathogenesis-related protein STH-2-like [Capsicum annuum]	GO:0004872;GO:0004864;GO:0010427;GO:0009607;GO:0009738;GO:0006952;GO:0080163;GO:0005737;GO:0005634	receptor activity;protein phosphatase inhibitor activity;abscisic acid binding;response to biotic stimulus;abscisic acid-activated signaling pathway;defense response;regulation of protein serine/threonine phosphatase activity;cytoplasm;nucleus	-	-	-	-	-	-	gnl|BL_ORD_ID|137148	sp|P17642|PRS2_SOLTU Pathogenesis-related protein STH-2 OS=Solanum tuberosum GN=STH-2 PE=2 SV=1
CA.PGAv.1.6.scaffold305.33	1270	1.58	2.77	5.27	12.71	11.36	3.1	1.67316	0.0001955	0.00178109	PREDICTED: uncharacterized protein LOC104212579 [Nicotiana sylvestris]	-	-	-	-	-	-	-	-	-	-
XLOC_040681	995	0.83	0.52	1.06	0	0.21	0.11	-3.13395	0.0018715	0.0122599	PREDICTED: LOW QUALITY PROTEIN: actin, muscle-like [Capsicum annuum]	-	-	-	-	-	-	-	-	-	-
XLOC_025801	1594	0.59	0.54	0.5	0.18	0.2	0.03	-2.22579	0.00378412	0.0220547	PREDICTED: uncharacterized protein LOC107869260 [Capsicum annuum]	-	-	-	-	-	-	-	-	-	-
XLOC_016976	914	0.99	0.22	0.34	0	0	0.06	-4.80365	0.00334257	0.0199422	PREDICTED: protein NRT1/ PTR FAMILY 1.2 [Nicotiana sylvestris]<>XP_016455815.1 PREDICTED: protein NRT1/ PTR FAMILY 1.2-like [Nicotiana tabacum]	GO:0016020;GO:0006810;GO:0005215;GO:0016021	membrane;transport;transporter activity;integral component of membrane	K14638	SLC15A3_4,PHT	http://www.genome.jp/dbget-bin/www_bget?ko:K14638	-	-	-	gnl|BL_ORD_ID|435724	sp|Q8LPL2|PTR32_ARATH Protein NRT1/ PTR FAMILY 1.1 OS=Arabidopsis thaliana GN=NPF1.1 PE=1 SV=2
CA.PGAv.1.6.scaffold1836.1	3121	48.24	62.13	49.5	19.74	30.38	33.96	-1.16637	6.38e-07	1.12e-05	PREDICTED: probable LRR receptor-like serine/threonine-protein kinase At4g08850 [Capsicum annuum]	GO:0004672;GO:0005524;GO:0000166;GO:0006468;GO:0016020;GO:0016021	protein kinase activity;ATP binding;nucleotide binding;protein phosphorylation;membrane;integral component of membrane	-	-	-	-	-	-	gnl|BL_ORD_ID|94914	sp|Q8VZG8|MIK2_ARATH MDIS1-interacting receptor like kinase 2 OS=Arabidopsis thaliana GN=MIK2 PE=1 SV=3
XLOC_016830	620	1.05	3.21	0.71	0.22	0	0.11	-4.14245	0.00075589	0.00568244	-	-	-	-	-	-	-	-	-	-	-
XLOC_021646	868	1.14	0.55	0.49	0.13	0	0.14	-3.28194	0.00447593	0.0253351	-	-	-	-	-	-	-	-	-	-	-
XLOC_006632	1561	0.24	1.33	0.92	7	5.85	3.98	2.50002	1.27e-07	2.62e-06	-	-	-	-	-	-	-	-	-	-	-
CA.PGAv.1.6.scaffold862.55	2956	11.71	16.03	13.39	30.38	40.06	29.29	1.05076	7.76e-08	1.66e-06	linoleate 13S-lipoxygenase 3-1, chloroplastic [Capsicum annuum]<>AFU51541.1 lipoxygenase 2 [Capsicum annuum]	GO:0046872;GO:0051213;GO:0016702;GO:0016491;GO:0031408;GO:0055114;GO:0006633;GO:0016165;GO:0006629;GO:0006631;GO:0009534;GO:0009579;GO:0009536;GO:0009507;GO:0009570	metal ion binding;dioxygenase activity;oxidoreductase activity, acting on single donors with incorporation of molecular oxygen, incorporation of two atoms of oxygen;oxidoreductase activity;oxylipin biosynthetic process;oxidation-reduction process;fatty acid biosynthetic process;linoleate 13S-lipoxygenase activity;lipid metabolic process;fatty acid metabolic process;chloroplast thylakoid;thylakoid…	K00454	LOX2S	http://www.genome.jp/dbget-bin/www_bget?ko:K00454	Linoleic acid metabolism;alpha-Linolenic acid metabolism	ko00591,ko00592	-	gnl|BL_ORD_ID|77355	sp|O24371|LOX31_SOLTU Linoleate 13S-lipoxygenase 3-1, chloroplastic OS=Solanum tuberosum GN=LOX3.1 PE=1 SV=1
XLOC_015121	5890	0	0	0	2.44	2.34	2.24	10.4465	2.94e-18	3.84e-16	gag/pol protein, partial [Bryonia dioica]	-	-	-	-	-	-	-	-	gnl|BL_ORD_ID|130251	sp|P10978|POLX_TOBAC Retrovirus-related Pol polyprotein from transposon TNT 1-94 OS=Nicotiana tabacum PE=2 SV=1
XLOC_023973	1215	1.05	1.16	1.95	0.13	0.17	0	-4.10263	4.12e-07	7.61e-06	-	-	-	-	-	-	-	-	-	-	-
XLOC_025316	2664	0.75	1.88	1.29	9.55	10.56	7.96	2.81359	3.91e-20	6.43e-18	PREDICTED: uncharacterized protein LOC107875865 [Capsicum annuum]<>XP_016578219.1 PREDICTED: uncharacterized protein LOC107875865 [Capsicum annuum];PREDICTED: uncharacterized protein LOC107849957 isoform X1 [Capsicum annuum]<>XP_016549959.1 PREDICTED: uncharacterized protein LOC107849957 isoform X1 [Capsicum annuum]<>XP_016549962.1 PREDICTED: uncharacterized protein LOC107849957 isoform X1 [Capsi…	-	-	-	-	-	-	-	-	gnl|BL_ORD_ID|239687	sp|Q2PS26|ULP1D_ARATH Ubiquitin-like-specific protease 1D OS=Arabidopsis thaliana GN=ULP1D PE=1 SV=1;gnl|BL_ORD_ID|243249	sp|Q8RWN0|ULP1C_ARATH Ubiquitin-like-specific protease 1C OS=Arabidopsis thaliana GN=ULP1C PE=1 SV=1
XLOC_024643	2065	1.3	0.75	1.6	0.35	0.5	0.4	-1.79609	0.00011162	0.0010949	PREDICTED: uncharacterized protein LOC107871361 [Capsicum annuum]	-	-	-	-	-	-	-	-	-	-
XLOC_022469	1064	1.35	1.44	0.74	4.89	2.89	4.51	1.56491	0.000155482	0.00146144	-	-	-	-	-	-	-	-	-	-	-
XLOC_042039	1851	3.82	2.97	3.18	1.82	2.34	1.42	-1.07922	0.00016352	0.0015257	-	-	-	-	-	-	-	-	-	-	-
CA.PGAv.1.6.scaffold375.88	656	290.94	384.12	345.01	184.28	163.64	204.08	-1.14608	5.17e-11	2.05e-09	PREDICTED: heme-binding protein 2-like [Capsicum annuum]	-	-	-	-	-	-	-	-	gnl|BL_ORD_ID|31683	sp|Q9Y5Z4|HEBP2_HUMAN Heme-binding protein 2 OS=Homo sapiens GN=HEBP2 PE=1 SV=1
CA.PGAv.1.6.scaffold855.60	1733	41.66	41.73	40.61	8.89	17.97	20.32	-1.78244	8.99e-11	3.41e-09	PREDICTED: uncharacterized protein LOC107839819 [Capsicum annuum]	GO:0016491;GO:0055114;GO:0009507	oxidoreductase activity;oxidation-reduction process;chloroplast	-	-	-	-	-	-	-	-
CA.PGAv.1.6.scaffold62.30	999	4.99	3.98	3.82	15.21	13.52	7.57	1.24732	3.37e-05	0.000382326	PREDICTED: non-functional pseudokinase ZED1-like [Capsicum annuum]	GO:0004672;GO:0005524;GO:0006468	protein kinase activity;ATP binding;protein phosphorylation	-	-	-	-	-	-	gnl|BL_ORD_ID|550601	sp|Q8LGB6|ZED1_ARATH Non-functional pseudokinase ZED1 OS=Arabidopsis thaliana GN=ZED1 PE=1 SV=1
XLOC_003546	3947	0.04	0.32	0.08	1.25	2.47	1.37	3.3409	1.38e-08	3.44e-07	PREDICTED: uncharacterized protein LOC107843667 [Capsicum annuum]	GO:0009506	plasmodesma	-	-	-	-	-	-	-	-
XLOC_024078	1016	6.74	4.5	5.36	2.79	4.17	2.65	-1.04008	0.000694511	0.0052915	PREDICTED: THO complex subunit 7A-like [Nicotiana sylvestris]<>XP_009797330.1 PREDICTED: THO complex subunit 7A-like [Nicotiana sylvestris]<>XP_016476836.1 PREDICTED: THO complex subunit 7A-like [Nicotiana tabacum];PREDICTED: nuclear poly(A) polymerase 3 isoform X2 [Capsicum annuum]	GO:0016020;GO:0043631;GO:0006397;GO:0031123;GO:0000445;GO:0003723;GO:0016021;GO:0005634;GO:0004652;GO:0016779	membrane;RNA polyadenylation;mRNA processing;RNA 3'-end processing;THO complex part of transcription export complex;RNA binding;integral component of membrane;nucleus;polynucleotide adenylyltransferase activity;nucleotidyltransferase activity	K13176;K14376	THOC7;PAP	http://www.genome.jp/dbget-bin/www_bget?ko:K13176;http://www.genome.jp/dbget-bin/www_bget?ko:K14376	RNA transport;mRNA surveillance pathway	ko03013,ko03015	-	gnl|BL_ORD_ID|121729	sp|Q56XM9|PAPS3_ARATH Nuclear poly(A) polymerase 3 OS=Arabidopsis thaliana GN=PAPS3 PE=1 SV=1;gnl|BL_ORD_ID|512421	sp|Q8LDS5|THO7A_ARATH THO complex subunit 7A OS=Arabidopsis thaliana GN=THO7A PE=1 SV=1
XLOC_029393	639	12.06	10.38	12.01	3.63	5.5	5.65	-2.23684	2.45e-16	2.36e-14	PREDICTED: uncharacterized protein LOC107855927 [Capsicum annuum];PREDICTED: uncharacterized protein LOC107870934 [Capsicum annuum]<>XP_016573122.1 PREDICTED: uncharacterized protein LOC107870934 [Capsicum annuum]<>XP_016573124.1 PREDICTED: uncharacterized protein LOC107870934 [Capsicum annuum]<>XP_016573125.1 PREDICTED: uncharacterized protein LOC107870934 [Capsicum annuum]<>XP_016573126.1 PREDI…	-	-	-	-	-	-	-	-	-	-
CA.PGAv.1.6.scaffold337.164	248	86.21	88.14	75.84	44.49	25.26	17.51	-1.95554	7.16e-05	0.000740452	PREDICTED: uncharacterized protein LOC109242783 [Nicotiana attenuata]	-	-	-	-	-	-	-	-	-	-
CA.PGAv.1.6.scaffold524.2	989	1.73	5.96	0.82	0.11	0	0.16	-4.36682	7.81e-06	0.0001047	PREDICTED: uncharacterized protein LOC107842295 [Capsicum annuum]	-	-	-	-	-	-	-	-	-	-
CA.PGAv.1.6.scaffold694.56	1749	0.09	0.18	0.18	2.55	2.13	2.86	3.87993	5.9e-14	4.01e-12	PREDICTED: protein ACCELERATED CELL DEATH 6-like [Capsicum annuum]<>XP_016573888.1 PREDICTED: protein ACCELERATED CELL DEATH 6-like [Capsicum annuum]	-	-	-	-	-	-	-	KOG0504(R)(FOG: Ankyrin repeat)	gnl|BL_ORD_ID|266141	sp|Q8LPS2|ACD6_ARATH Protein ACCELERATED CELL DEATH 6 OS=Arabidopsis thaliana GN=ACD6 PE=1 SV=1
CA.PGAv.1.6.scaffold939.24	255	159.89	222.26	371.67	267.32	83.54	84.85	-1.20485	0.00673134	0.0353184	PREDICTED: chitin-binding lectin 1-like [Capsicum annuum]	GO:0008061;GO:0004568;GO:0005975;GO:0016998;GO:0006032	chitin binding;chitinase activity;carbohydrate metabolic process;cell wall macromolecule catabolic process;chitin catabolic process	K20547	CHIB	http://www.genome.jp/dbget-bin/www_bget?ko:K20547	MAPK signaling pathway - plant;Amino sugar and nucleotide sugar metabolism	ko04016,ko00520	-	gnl|BL_ORD_ID|274273	sp|P15312|AGI_HORVU Root-specific lectin OS=Hordeum vulgare PE=1 SV=1
XLOC_026476	1443	0.15	1.02	0.6	4.54	3.41	2.87	2.36401	5.27e-06	7.37e-05	-	-	-	-	-	-	-	-	-	-	-
CA.PGAv.1.6.scaffold1332.3	1542	0.51	2.29	0.94	4.47	4.38	4.2	1.5446	0.000822154	0.00609299	PREDICTED: COP9 signalosome complex subunit 2-like [Capsicum annuum]	-	-	K12176	COPS2,CSN2,TRIP15	http://www.genome.jp/dbget-bin/www_bget?ko:K12176	-	-	KOG1463(O)(26S proteasome regulatory complex, subunit RPN6/PSMD11)	gnl|BL_ORD_ID|337102	sp|Q8W207|CSN2_ARATH COP9 signalosome complex subunit 2 OS=Arabidopsis thaliana GN=CSN2 PE=1 SV=1
XLOC_029444	390	0	2.19	0	42.93	31.13	14.91	5.16612	0.000872424	0.00641075	-	-	-	-	-	-	-	-	-	-	-
CA.PGAv.1.6.scaffold134.176	1359	0.56	0.41	0.68	1.85	2.06	1.93	1.9325	4.61e-05	0.000503904	PREDICTED: cysteine synthase-like isoform X1 [Capsicum annuum]	GO:0016740;GO:0004124;GO:0030170;GO:0019344;GO:0006535;GO:0008652;GO:0005737	transferase activity;cysteine synthase activity;pyridoxal phosphate binding;cysteine biosynthetic process;cysteine biosynthetic process from serine;cellular amino acid biosynthetic process;cytoplasm	K01738	cysK	http://www.genome.jp/dbget-bin/www_bget?ko:K01738	Cysteine and methionine metabolism;Sulfur metabolism;Biosynthesis of amino acids;Carbon metabolism	ko00270,ko00920,ko01230,ko01200	KOG1481(E)(Cysteine synthase)	gnl|BL_ORD_ID|352979	sp|Q00834|CYSK_SPIOL Cysteine synthase OS=Spinacia oleracea PE=1 SV=1
CA.PGAv.1.6.scaffold638.23	3623	7.26	5.42	5.25	0.25	0.34	0.56	-4.35942	6.63e-42	6.94e-39	PREDICTED: LOW QUALITY PROTEIN: phosphatidylinositol 4-kinase alpha 1-like [Capsicum annuum]	-	-	K00888	PI4KA	http://www.genome.jp/dbget-bin/www_bget?ko:K00888	MAPK signaling pathway - yeast;Phosphatidylinositol signaling system;Inositol phosphate metabolism	ko04011,ko04070,ko00562	-	gnl|BL_ORD_ID|429134	sp|Q9SXA1|P4KA1_ARATH Phosphatidylinositol 4-kinase alpha 1 OS=Arabidopsis thaliana GN=PI4KA1 PE=1 SV=2
XLOC_025579	708	17.99	23.87	17.37	2.46	3.94	1.95	-3.09536	6.78e-23	1.49e-20	PREDICTED: uncharacterized protein LOC107058077 [Solanum tuberosum]	-	-	-	-	-	-	-	-	gnl|BL_ORD_ID|329594	sp|O02751|CFDP2_BOVIN Craniofacial development protein 2 OS=Bos taurus GN=CFDP2 PE=1 SV=2
XLOC_021002	752	1.36	0.67	0.67	0	0	0.08	-5.39503	0.000228672	0.00203685	-	-	-	-	-	-	-	-	-	-	-
CA.PGAv.1.6.scaffold834.3	840	12.39	20.44	21.9	8.03	8.53	6.27	-1.48098	2.18e-07	4.28e-06	PREDICTED: LOW QUALITY PROTEIN: ribonuclease 3-like protein 3 [Capsicum annuum]	GO:0003723;GO:0004525;GO:0006396	RNA binding;ribonuclease III activity;RNA processing	-	-	-	-	-	KOG1817(A)(Ribonuclease)	gnl|BL_ORD_ID|480195	sp|Q69KJ0|RTL3_ORYSJ Ribonuclease 3-like protein 3 OS=Oryza sativa subsp. japonica GN=Os06g0358800 PE=2 SV=1
CA.PGAv.1.6.scaffold621.5	1954	71.07	55.18	65.54	30.23	35.84	39.58	-1.13571	1.52e-10	5.48e-09	PREDICTED: Na(+)/H(+) antiporter NhaD isoform X1 [Capsicum annuum]	GO:0055085;GO:0016020;GO:0016021;GO:0005215;GO:0098656	transmembrane transport;membrane;integral component of membrane;transporter activity;anion transmembrane transport	-	-	-	-	-	-	gnl|BL_ORD_ID|116350	sp|Q9LT68|NHD1_ARATH Sodium/proton antiporter 1 OS=Arabidopsis thaliana GN=NHD1 PE=2 SV=1
XLOC_017438	1449	0.66	0.12	0.22	0	0	0	-5.98488	0.000322523	0.00273184	-	-	-	-	-	-	-	-	-	-	-
CA.PGAv.1.6.scaffold424.95	657	2.24	2.54	10.46	2	2.13	1.04	-1.85003	0.00543238	0.0297726	ribosomal protein S3 (chloroplast) [Capsicum annuum]<>YP_009169705.1 ribosomal protein S3 (chloroplast) [Capsicum frutescens]<>YP_009262901.1 ribosomal protein S3 (chloroplast) [Capsicum chinense]<>AFP90814.1 ribosomal protein S3 (chloroplast) [Capsicum annuum]<>AIA76998.1 ribosomal protein S3 (chloroplast) (chloroplast) [Capsicum annuum var. glabriusculum]<>ALD50140.1 ribosomal protein S3 (chlor…	GO:0003735;GO:0003723;GO:0019843;GO:0006412;GO:0005840;GO:0015935;GO:0009536;GO:0030529;GO:0009507	structural constituent of ribosome;RNA binding;rRNA binding;translation;ribosome;small ribosomal subunit;plastid;intracellular ribonucleoprotein complex;chloroplast	K02982	RP-S3,rpsC	http://www.genome.jp/dbget-bin/www_bget?ko:K02982	Ribosome	ko03010	-	gnl|BL_ORD_ID|180872	sp|Q2VEE2|RR3_SOLTU 30S ribosomal protein S3, chloroplastic OS=Solanum tuberosum GN=rps3 PE=3 SV=1
XLOC_019218	1437	4.43	0.91	4.01	0.07	0.1	0.11	-4.60825	6.73e-09	1.8e-07	PREDICTED: uncharacterized protein LOC107864925 [Capsicum annuum];PREDICTED: uncharacterized protein LOC107865600 [Capsicum annuum]	-	-	-	-	-	-	-	-	-	-
XLOC_025334	903	0	0	0	0.93	0.6	0.33	5.39704	0.000972605	0.00702572	-	-	-	-	-	-	-	-	-	-	-
CA.PGAv.1.6.scaffold1298.28	2178	1.84	1.12	0.57	0.15	0.24	0.4	-2.38461	6.69e-05	0.000699468	PREDICTED: mitogen-activated protein kinase 9 [Capsicum annuum]	-	-	K20538	MPK8	http://www.genome.jp/dbget-bin/www_bget?ko:K20538	MAPK signaling pathway - plant	ko04016	KOG0660(T)(Mitogen-activated protein kinase)	gnl|BL_ORD_ID|97794	sp|Q9LM33|MPK8_ARATH Mitogen-activated protein kinase 8 OS=Arabidopsis thaliana GN=MPK8 PE=1 SV=2
XLOC_032677	1056	1.48	2.06	2.38	0.45	0.34	0.21	-2.82031	7.68e-07	1.32e-05	-	-	-	-	-	-	-	-	-	-	-
XLOC_015538	1470	7.26	1	1.61	0.26	0.26	1.37	-2.59083	0.000877078	0.00643763	PREDICTED: extensin-2-like [Capsicum annuum]	-	-	-	-	-	-	-	-	-	-
CA.PGAv.1.6.scaffold900.3	1431	5.6	3.59	4.94	14.06	10.34	11.88	1.0727	1.43e-06	2.3e-05	PREDICTED: serine carboxypeptidase II-2-like [Capsicum annuum]	GO:0008233;GO:0004185;GO:0016787;GO:0004180;GO:0051603;GO:0006508;GO:0005773	peptidase activity;serine-type carboxypeptidase activity;hydrolase activity;carboxypeptidase activity;proteolysis involved in cellular protein catabolic process;proteolysis;vacuole	K16297	SCPL-II	http://www.genome.jp/dbget-bin/www_bget?ko:K16297	-	-	-	gnl|BL_ORD_ID|490286	sp|Q949Q7|SCP29_ARATH Serine carboxypeptidase-like 29 OS=Arabidopsis thaliana GN=SCPL29 PE=2 SV=1
XLOC_009006	1371	4.88	2.84	3.02	17.91	9.36	6.75	1.3132	0.000259719	0.00226795	PREDICTED: RING-H2 finger protein ATL7-like isoform X1 [Capsicum annuum]	GO:0016020;GO:0016021;GO:0008270;GO:0046872	membrane;integral component of membrane;zinc ion binding;metal ion binding	K19039	ATL7_58_59	http://www.genome.jp/dbget-bin/www_bget?ko:K19039	-	-	-	gnl|BL_ORD_ID|286903	sp|Q9SN27|ATL59_ARATH E3 ubiquitin-protein ligase ATL59 OS=Arabidopsis thaliana GN=ATL59 PE=1 SV=1
CA.PGAv.1.6.scaffold656.28	672	2.58	1.05	2.05	0.58	0.47	0.7	-1.96498	0.00534913	0.0293843	PREDICTED: homologous-pairing protein 2 homolog [Capsicum annuum]	GO:0051026	chiasma assembly	K06695	PSMC3IP	http://www.genome.jp/dbget-bin/www_bget?ko:K06695	-	-	-	gnl|BL_ORD_ID|45998	sp|Q9FX64|HOP2_ARATH Homologous-pairing protein 2 homolog OS=Arabidopsis thaliana GN=HOP2 PE=1 SV=1
CA.PGAv.1.6.scaffold322.56	1248	1.73	1.01	1.75	0.81	0.33	0.73	-1.5445	0.00521801	0.0287662	PREDICTED: polyneuridine-aldehyde esterase-like [Solanum tuberosum]	-	-	-	-	-	-	-	-	gnl|BL_ORD_ID|484590	sp|Q6RYA0|SABP2_TOBAC Salicylic acid-binding protein 2 OS=Nicotiana tabacum GN=SABP2 PE=1 SV=1
CA.PGAv.1.6.scaffold801.9	1122	9.41	5.48	8.08	32.31	28.82	26.84	1.6828	4.43e-14	3.04e-12	PREDICTED: probable acyl-activating enzyme 9 [Capsicum annuum]	GO:0003824;GO:0008152	catalytic activity;metabolic process	-	-	-	-	-	-	gnl|BL_ORD_ID|271298	sp|Q9LPK6|AEE9_ARATH Probable acyl-activating enzyme 9 OS=Arabidopsis thaliana GN=AEE9 PE=2 SV=1
CA.PGAv.1.6.scaffold652.2	1914	12.45	12.01	10.54	0.19	0.28	0.36	-5.13154	1.17e-53	2.09e-50	PREDICTED: cysteine-rich receptor-like protein kinase 2, partial [Capsicum annuum]	GO:0004672;GO:0005524;GO:0004674;GO:0046777;GO:0006468;GO:0005886;GO:0016021;GO:0016020;GO:0009506	protein kinase activity;ATP binding;protein serine/threonine kinase activity;protein autophosphorylation;protein phosphorylation;plasma membrane;integral component of membrane;membrane;plasmodesma	-	-	-	-	-	-	gnl|BL_ORD_ID|320228	sp|Q9CAL3|CRK2_ARATH Cysteine-rich receptor-like protein kinase 2 OS=Arabidopsis thaliana GN=CRK2 PE=2 SV=1
XLOC_031308	1444	0	0.33	0.13	3.66	2.52	2.44	4.03685	1.09e-10	4.06e-09	-	-	-	-	-	-	-	-	-	-	-
XLOC_000329	1591	0.76	0.36	0.31	1.79	1.52	1.63	1.55102	0.00107488	0.007661	-	-	-	-	-	-	-	-	-	-	-
XLOC_038211	691	0	0	0	1.2	1.34	1.35	5.91646	6.66e-05	0.000696551	PREDICTED: uncharacterized protein LOC107870532 [Capsicum annuum]	-	-	-	-	-	-	-	-	-	-
XLOC_034647	503	32.57	22.9	33.22	0	1.73	0.99	-5.27356	1.2e-24	3.11e-22	-	-	-	-	-	-	-	-	-	-	-
XLOC_030568	640	0	0.25	0	7.19	4.46	4.66	5.92616	1.64e-07	3.3e-06	-	-	-	-	-	-	-	-	-	-	-
XLOC_015066	739	0.54	1.51	0.92	0.33	0	0.09	-3.09819	0.00649308	0.0343522	-	-	-	-	-	-	-	-	-	-	-
XLOC_018693	324	2.04	0.69	1.47	22.08	22.66	34.23	3.90038	7.56e-08	1.62e-06	-	-	-	-	-	-	-	-	-	-	-
CA.PGAv.1.6.scaffold65.93	1038	17.71	17.35	21.42	3.57	9.36	6.55	-1.77496	8.49e-08	1.81e-06	PREDICTED: uncharacterized protein LOC107873884 [Capsicum annuum]	GO:0051087	chaperone binding	-	-	-	-	-	-	gnl|BL_ORD_ID|301310	sp|O65373|BAG5_ARATH BAG family molecular chaperone regulator 5, mitochondrial OS=Arabidopsis thaliana GN=BAG5 PE=1 SV=1
CA.PGAv.1.6.scaffold594.4	2547	0.09	0	0.04	6.51	4.28	5.86	7.23293	1.03e-24	2.7e-22	PREDICTED: LOW QUALITY PROTEIN: beta-amyrin synthase-like [Capsicum annuum]	GO:0016853;GO:0016866	isomerase activity;intramolecular transferase activity	K15813	LUP4	http://www.genome.jp/dbget-bin/www_bget?ko:K15813	Sesquiterpenoid and triterpenoid biosynthesis	ko00909	KOG0497(I)(Oxidosqualene-lanosterol cyclase and related proteins)	gnl|BL_ORD_ID|301990	sp|E7DN63|BAMS_SOLLC Beta-amyrin synthase OS=Solanum lycopersicum GN=TTS1 PE=1 SV=1
CA.PGAv.1.6.scaffold438.99	948	4.69	4.59	7.11	22.07	20.43	4.88	1.25698	0.00592247	0.0319174	PREDICTED: gibberellin 3-beta-dioxygenase 1-like [Capsicum annuum]	GO:0046872;GO:0016491;GO:0055114;GO:0016707;GO:0009416;GO:0009740;GO:0009686	metal ion binding;oxidoreductase activity;oxidation-reduction process;gibberellin 3-beta-dioxygenase activity;response to light stimulus;gibberellic acid mediated signaling pathway;gibberellin biosynthetic process	K04124	E1.14.11.15	http://www.genome.jp/dbget-bin/www_bget?ko:K04124	Diterpenoid biosynthesis	ko00904	-	gnl|BL_ORD_ID|3495	sp|O24648|G3OX_PEA Gibberellin 3-beta-dioxygenase 1 OS=Pisum sativum GN=LE PE=1 SV=1
XLOC_043809	615	0	0	0	40.95	37.71	34.37	10.4988	1.96e-18	2.64e-16	-	-	-	-	-	-	-	-	-	-	-
CA.PGAv.1.6.scaffold371.71	1400	27.79	34.04	32.2	12.44	11.46	10.08	-1.70423	1.91e-24	4.82e-22	PREDICTED: serpin-ZX-like [Capsicum annuum]	GO:0005615;GO:0004867	extracellular space;serine-type endopeptidase inhibitor activity	K13963	SERPINB	http://www.genome.jp/dbget-bin/www_bget?ko:K13963	-	-	KOG2392(V)(Serpin)	gnl|BL_ORD_ID|209055	sp|Q9S7T8|SPZX_ARATH Serpin-ZX OS=Arabidopsis thaliana GN=At1g47710 PE=1 SV=1
CA.PGAv.1.6.scaffold798.4	1074	35.93	30.2	28.25	12.59	14.23	24.71	-1.10519	7.74e-05	0.000792602	PREDICTED: glutelin type-B 2-like [Capsicum annuum]<>BAU98052.1 hexenal isomerase [Capsicum annuum var. annuum]	GO:0045735	nutrient reservoir activity	-	-	-	-	-	-	gnl|BL_ORD_ID|319122	sp|Q02498|CRU1_RAPSA Cruciferin PGCRURSE5 OS=Raphanus sativus GN=CRURS PE=3 SV=1
CA.PGAv.1.6.scaffold899.6	806	5.4	5.87	9.89	24.35	12.78	26.38	1.27704	0.000316379	0.0026862	PREDICTED: cyclin-U2-1 [Capsicum annuum]	GO:0019901;GO:0000079	protein kinase binding;regulation of cyclin-dependent protein serine/threonine kinase activity	-	-	-	-	-	KOG1675(R)(Predicted cyclin)	gnl|BL_ORD_ID|322253	sp|Q9SHD3|CCU21_ARATH Cyclin-U2-1 OS=Arabidopsis thaliana GN=CYCU2-1 PE=1 SV=1
CA.PGAv.1.6.scaffold659.18	1842	5.62	7.55	8.95	3.93	3.1	3.83	-1.28016	4.54e-07	8.28e-06	PREDICTED: protein RETICULATA-RELATED 3, chloroplastic-like [Capsicum annuum]	GO:0016020;GO:0016021	membrane;integral component of membrane	-	-	-	-	-	-	gnl|BL_ORD_ID|162034	sp|Q9C9Z2|RER3_ARATH Protein RETICULATA-RELATED 3, chloroplastic OS=Arabidopsis thaliana GN=RER3 PE=1 SV=1
CA.PGAv.1.6.scaffold3.21	749	19.24	20.68	19.75	8.94	5.74	7.63	-1.8211	7.04e-17	7.36e-15	PREDICTED: probable phytol kinase 3, chloroplastic [Solanum tuberosum]	GO:0052671;GO:0052670;GO:0052668;GO:0052669;GO:0009737;GO:0016487;GO:0006720;GO:0048440;GO:0016020;GO:0016021;GO:0016301;GO:0016310	geranylgeraniol kinase activity;geraniol kinase activity;farnesol kinase activity;CTP:2-trans,-6-trans-farnesol kinase activity;response to abscisic acid;farnesol metabolic process;isoprenoid metabolic process;carpel development;membrane;integral component of membrane;kinase activity;phosphorylation	K15892	FOLK	http://www.genome.jp/dbget-bin/www_bget?ko:K15892	Terpenoid backbone biosynthesis	ko00900	-	gnl|BL_ORD_ID|124779	sp|Q2N2K0|PHYK3_SOYBN Probable phytol kinase 3, chloroplastic OS=Glycine max PE=2 SV=1
XLOC_013480	483	21.72	29.88	26.2	129.75	93.12	92.2	1.75071	9.25e-18	1.12e-15	PREDICTED: uncharacterized protein LOC107839999 [Capsicum annuum]	-	-	-	-	-	-	-	-	-	-
CA.PGAv.1.6.scaffold1184.11	1623	0.61	0.29	0.58	0.16	0.24	0.19	-2.40608	0.00381388	0.0221954	PREDICTED: AT-hook motif nuclear-localized protein 15 [Capsicum annuum]	GO:0045824	negative regulation of innate immune response	-	-	-	-	-	-	gnl|BL_ORD_ID|277668	sp|Q9M2S3|AHL15_ARATH AT-hook motif nuclear-localized protein 15 OS=Arabidopsis thaliana GN=AHL15 PE=2 SV=1
XLOC_008324	891	5.1	4.1	4.18	2.23	1.2	1.79	-1.61948	3.34e-06	4.91e-05	PREDICTED: uncharacterized protein LOC107850024 [Capsicum annuum]	-	-	-	-	-	-	-	-	-	-
CA.PGAv.1.6.scaffold982.29	798	0.56	0.98	1.72	5.24	3.38	3.03	1.5488	0.00334587	0.0199518	PREDICTED: uncharacterized protein LOC107865927 [Capsicum annuum]	-	-	-	-	-	-	-	-	-	-
CA.PGAv.1.6.scaffold137.33	3447	0.39	0.84	0.59	2.9	2.08	1.36	1.58017	2.64e-05	0.00030929	PREDICTED: disease resistance protein RPM1-like [Capsicum annuum]	GO:0043531;GO:0006952	ADP binding;defense response	K13457	RPM1,RPS3	http://www.genome.jp/dbget-bin/www_bget?ko:K13457	Plant-pathogen interaction	ko04626	-	gnl|BL_ORD_ID|186674	sp|Q39214|RPM1_ARATH Disease resistance protein RPM1 OS=Arabidopsis thaliana GN=RPM1 PE=1 SV=1
XLOC_032171	406	18.33	25.93	21.66	4.86	11.18	13.12	-1.39999	0.000638134	0.00491781	-	-	-	-	-	-	-	-	-	-	-
XLOC_035819	1686	2.47	2	1.65	1.09	0.32	0.77	-1.76533	0.000133032	0.00127469	PREDICTED: UPF0481 protein At3g47200-like isoform X1 [Capsicum annuum]	GO:0016020;GO:0016021	membrane;integral component of membrane	-	-	-	-	-	-	gnl|BL_ORD_ID|529270	sp|Q9SD53|Y3720_ARATH UPF0481 protein At3g47200 OS=Arabidopsis thaliana GN=At3g47200 PE=2 SV=1
XLOC_004730	2800	0	0	0	1.46	1.7	0.81	8.47596	2.03e-11	8.81e-10	-	-	-	-	-	-	-	-	-	-	-
CA.PGAv.1.6.scaffold1173.7	2049	1.77	1.38	1.03	9.8	5.29	3.41	1.98748	3.81e-07	7.08e-06	PREDICTED: protein ACCELERATED CELL DEATH 6-like [Capsicum annuum]	-	-	-	-	-	-	-	KOG0504(R)(FOG: Ankyrin repeat)	gnl|BL_ORD_ID|266141	sp|Q8LPS2|ACD6_ARATH Protein ACCELERATED CELL DEATH 6 OS=Arabidopsis thaliana GN=ACD6 PE=1 SV=1
XLOC_021687	551	0	0.5	0.13	10.2	7.12	7.69	5.17278	1.09e-09	3.36e-08	-	-	-	-	-	-	-	-	-	-	-
XLOC_038310	2558	2.76	2.41	2.18	10.05	8.17	5.37	1.47466	3.99e-09	1.11e-07	PREDICTED: uncharacterized protein LOC104238034 [Nicotiana sylvestris]<>XP_016492855.1 PREDICTED: uncharacterized protein LOC107812309 [Nicotiana tabacum]	-	-	-	-	-	-	-	-	gnl|BL_ORD_ID|130251	sp|P10978|POLX_TOBAC Retrovirus-related Pol polyprotein from transposon TNT 1-94 OS=Nicotiana tabacum PE=2 SV=1
CA.PGAv.1.6.scaffold322.14	3147	0.68	0.2	0.44	2.36	1.7	0.67	1.57965	0.00251727	0.0157781	PREDICTED: uncharacterized protein LOC107026257 [Solanum pennellii]	GO:0008233;GO:0004180;GO:0004185;GO:0016787;GO:0051603;GO:0006508	peptidase activity;carboxypeptidase activity;serine-type carboxypeptidase activity;hydrolase activity;proteolysis involved in cellular protein catabolic process;proteolysis	K16297	SCPL-II	http://www.genome.jp/dbget-bin/www_bget?ko:K16297	-	-	-	gnl|BL_ORD_ID|310600	sp|P52711|CBP23_HORVU Serine carboxypeptidase II-3 OS=Hordeum vulgare GN=CXP;2-3 PE=2 SV=1
CA.PGAv.1.6.scaffold27.19	481	95.33	163.82	121.85	58.53	60.14	63.14	-1.3617	8.47e-12	3.97e-10	PREDICTED: thioredoxin H2-like [Capsicum annuum]	GO:0016671;GO:0015035;GO:0045454;GO:0000103;GO:0006457;GO:0034599;GO:0055114;GO:0006662;GO:0005886;GO:0005829	oxidoreductase activity, acting on a sulfur group of donors, disulfide as acceptor;protein disulfide oxidoreductase activity;cell redox homeostasis;sulfate assimilation;protein folding;cellular response to oxidative stress;oxidation-reduction process;glycerol ether metabolic process;plasma membrane;cytosol	K03671	trxA	http://www.genome.jp/dbget-bin/www_bget?ko:K03671	NOD-like receptor signaling pathway	ko04621	KOG0907(O)(Thioredoxin)	gnl|BL_ORD_ID|228355	sp|Q38879|TRXH2_ARATH Thioredoxin H2 OS=Arabidopsis thaliana GN=TRX2 PE=2 SV=2
XLOC_021803	874	29.38	39.88	31.51	9.83	15.8	6.75	-1.91181	6.84e-14	4.56e-12	hypothetical protein A4A49_21492 [Nicotiana attenuata]	GO:0016020;GO:0016021	membrane;integral component of membrane	-	-	-	-	-	-	-	-
XLOC_011711	1345	0.04	0.89	0.16	3.78	2.47	3.13	2.98228	2.12e-05	0.00025404	-	-	-	-	-	-	-	-	-	-	-
CA.PGAv.1.6.scaffold424.14	889	8.84	5.58	11.44	41.54	20.47	37.96	1.87846	2.44e-09	7.11e-08	PREDICTED: F-box protein At1g61340 isoform X1 [Capsicum annuum]<>XP_016559984.1 PREDICTED: F-box protein At1g61340 isoform X1 [Capsicum annuum]	-	-	-	-	-	-	-	-	gnl|BL_ORD_ID|392596	sp|Q8GX77|FB316_ARATH F-box protein At1g61340 OS=Arabidopsis thaliana GN=At1g61340 PE=2 SV=1
XLOC_010251	847	0.75	1.25	0.77	0	0.21	0.14	-3.2282	0.00192916	0.0125774	-	-	-	-	-	-	-	-	-	-	-
XLOC_033237	1359	2.15	4.2	3.44	20.79	16.72	16.2	1.99237	9.07e-14	5.92e-12	PREDICTED: uncharacterized protein LOC107855652 [Capsicum annuum];PREDICTED: uncharacterized mitochondrial protein AtMg00810-like [Capsicum annuum]	-	-	-	-	-	-	-	-	gnl|BL_ORD_ID|316807	sp|P04146|COPIA_DROME Copia protein OS=Drosophila melanogaster GN=GIP PE=1 SV=3;gnl|BL_ORD_ID|130251	sp|P10978|POLX_TOBAC Retrovirus-related Pol polyprotein from transposon TNT 1-94 OS=Nicotiana tabacum PE=2 SV=1
CA.PGAv.1.6.scaffold127.3	744	0.18	0.1	0.15	1.31	1.44	0.6	2.68818	0.00882453	0.0440026	PREDICTED: ethylene-responsive transcription factor ERF014 [Capsicum annuum]	GO:0003677;GO:0003700;GO:0006351;GO:0006355;GO:0005634	DNA binding;transcription factor activity, sequence-specific DNA binding;transcription, DNA-templated;regulation of transcription, DNA-templated;nucleus	-	-	-	-	-	-	gnl|BL_ORD_ID|384250	sp|Q9SFE4|ERF12_ARATH Ethylene-responsive transcription factor ERF012 OS=Arabidopsis thaliana GN=ERF012 PE=2 SV=1
CA.PGAv.1.6.scaffold2153.1	960	2.41	5.37	1.67	0.57	0.72	1.2	-2.14771	0.000184838	0.00170009	PREDICTED: 1-aminocyclopropane-1-carboxylate oxidase 1 [Capsicum annuum]	GO:0009815;GO:0051213;GO:0016491;GO:0031418;GO:0046872;GO:0009693;GO:0055114;GO:0009835	1-aminocyclopropane-1-carboxylate oxidase activity;dioxygenase activity;oxidoreductase activity;L-ascorbic acid binding;metal ion binding;ethylene biosynthetic process;oxidation-reduction process;fruit ripening	K05933	E1.14.17.4	http://www.genome.jp/dbget-bin/www_bget?ko:K05933	Cysteine and methionine metabolism	ko00270	-	gnl|BL_ORD_ID|266137	sp|Q08507|ACCO3_PETHY 1-aminocyclopropane-1-carboxylate oxidase 3 OS=Petunia hybrida GN=ACO3 PE=3 SV=1
CA.PGAv.1.6.scaffold921.1	390	13.81	14.22	11.27	3.9	5.48	8.77	-1.35907	0.00434531	0.0247169	PREDICTED: uncharacterized protein LOC102586344 [Solanum tuberosum]	GO:0008270;GO:0005622	zinc ion binding;intracellular	-	-	-	-	-	-	gnl|BL_ORD_ID|95000	sp|Q1G3I2|MIP1A_ARATH B-box domain protein 30 OS=Arabidopsis thaliana GN=MIP1A PE=1 SV=1
XLOC_004078	561	0	0	0	1.81	2.79	4.05	6.41132	1.25e-05	0.00015826	PREDICTED: ATP-citrate synthase beta chain protein 2-like [Nicotiana tabacum]<>XP_016460717.1 PREDICTED: ATP-citrate synthase beta chain protein 2-like [Nicotiana tabacum];PREDICTED: replication protein A 70 kDa DNA-binding subunit A-like [Solanum tuberosum]<>XP_006353328.2 PREDICTED: replication protein A 70 kDa DNA-binding subunit A-like [Solanum tuberosum];PREDICTED: ATP-citrate synthase beta …	GO:0008152;GO:0003824;GO:0046912;GO:0048037	metabolic process;catalytic activity;transferase activity, transferring acyl groups, acyl groups converted into alkyl on transfer;cofactor binding	K01648	ACLY	http://www.genome.jp/dbget-bin/www_bget?ko:K01648	Citrate cycle (TCA cycle);Carbon fixation pathways in prokaryotes	ko00020,ko00720	KOG1254(C)(ATP-citrate lyase)	gnl|BL_ORD_ID|268776	sp|Q93VT8|ACLB1_ORYSJ ATP-citrate synthase beta chain protein 1 OS=Oryza sativa subsp. japonica GN=ACLB-1 PE=2 SV=1
CA.PGAv.1.6.scaffold426.24	1279	0.99	3.88	2.12	11.43	15.68	19.69	2.51583	6.27e-11	2.45e-09	PREDICTED: probable indole-3-pyruvate monooxygenase YUCCA10 isoform X1 [Capsicum annuum]	GO:0004497;GO:0050660;GO:0050661;GO:0004499;GO:0016491;GO:0055114	monooxygenase activity;flavin adenine dinucleotide binding;NADP binding;N,N-dimethylaniline monooxygenase activity;oxidoreductase activity;oxidation-reduction process	K11816	YUCCA	http://www.genome.jp/dbget-bin/www_bget?ko:K11816	Tryptophan metabolism	ko00380	KOG1399(Q)(Flavin-containing monooxygenase)	gnl|BL_ORD_ID|554097	sp|Q9FVQ0|YUC10_ARATH Probable indole-3-pyruvate monooxygenase YUCCA10 OS=Arabidopsis thaliana GN=YUC10 PE=2 SV=1
XLOC_022968	682	2.06	1.49	1.37	0	0	0	-6.83145	1.06e-06	1.78e-05	-	-	-	-	-	-	-	-	-	-	-
CA.PGAv.1.6.scaffold862.20	405	12.09	3.89	5.99	58.92	15.52	33.35	1.84818	0.000398359	0.00327284	PREDICTED: putative lipid-transfer protein DIR1 [Capsicum annuum]	GO:0016020;GO:0016021	membrane;integral component of membrane	-	-	-	-	-	-	gnl|BL_ORD_ID|362773	sp|Q8W453|DIRL1_ARATH Putative lipid-transfer protein DIR1 OS=Arabidopsis thaliana GN=DIR1 PE=1 SV=1
CA.PGAv.1.6.scaffold394.21	1837	1.41	1.3	2.69	6.11	4.83	7.91	1.53019	4.1e-06	5.9e-05	PREDICTED: protein UPSTREAM OF FLC-like [Capsicum annuum]	-	-	-	-	-	-	-	-	gnl|BL_ORD_ID|240265	sp|Q9LX14|UFC_ARATH Protein UPSTREAM OF FLC OS=Arabidopsis thaliana GN=UFC PE=2 SV=1
XLOC_030837	941	20.03	35.31	25.08	14.98	15.97	16.16	-1.01601	2.03e-05	0.00024423	PREDICTED: uncharacterized protein LOC107855334 [Capsicum annuum]	-	-	-	-	-	-	-	-	-	-
XLOC_029421	954	7.41	2.84	2.63	0	0	0.12	-6.3046	1.24e-07	2.58e-06	PREDICTED: patatin-like phospholipase domain-containing protein 2 [Capsicum annuum];PREDICTED: uncharacterized protein LOC109223562 [Nicotiana attenuata]<>OIT04718.1 hypothetical protein A4A49_21745 [Nicotiana attenuata]	-	-	-	-	-	-	-	-	-	-
XLOC_020981	2310	5.18	4.35	4.51	0.1	0.19	0.06	-5.16222	2.95e-34	2.02e-31	PREDICTED: probable calcium-binding protein CML22 isoform X2 [Capsicum annuum];PREDICTED: probable calcium-binding protein CML22 [Capsicum annuum];PREDICTED: probable calcium-binding protein CML22 isoform X1 [Capsicum annuum]	-	-	K13448	CML	http://www.genome.jp/dbget-bin/www_bget?ko:K13448	Plant-pathogen interaction	ko04626	-	gnl|BL_ORD_ID|108315	sp|Q0JL46|NCASE_ORYSJ Neutral ceramidase OS=Oryza sativa subsp. japonica GN=Os01g0624000 PE=1 SV=1
CA.PGAv.1.6.scaffold229.15	1771	2936.55	3152.05	3165.88	1199.85	1803.02	1919.18	-1.14201	5.24e-08	1.17e-06	PREDICTED: ribulose bisphosphate carboxylase/oxygenase activase 1, chloroplastic [Capsicum annuum]	GO:0005524;GO:0000166;GO:0009536;GO:0009507;GO:0009570	ATP binding;nucleotide binding;plastid;chloroplast;chloroplast stroma	-	-	-	-	-	KOG0651(O)(26S proteasome regulatory complex, ATPase RPT4)	gnl|BL_ORD_ID|154735	sp|Q40460|RCA1_TOBAC Ribulose bisphosphate carboxylase/oxygenase activase 1, chloroplastic OS=Nicotiana tabacum PE=1 SV=1
CA.PGAv.1.6.scaffold371.129	1634	1.73	0.88	1.22	0.83	0.71	0.5	-1.19908	0.00816057	0.0413117	PREDICTED: probable 1-acyl-sn-glycerol-3-phosphate acyltransferase 4 [Capsicum annuum]<>XP_016568646.1 PREDICTED: probable 1-acyl-sn-glycerol-3-phosphate acyltransferase 4 [Capsicum annuum]	GO:0016746;GO:0008152;GO:0016021;GO:0016020	transferase activity, transferring acyl groups;metabolic process;integral component of membrane;membrane	K13513	LCLAT1,AGPAT8	http://www.genome.jp/dbget-bin/www_bget?ko:K13513	Glycerolipid metabolism;Glycerophospholipid metabolism	ko00561,ko00564	KOG1505(I)(Lysophosphatidic acid acyltransferase LPAAT and related acyltransferases)	gnl|BL_ORD_ID|76843	sp|Q8L4Y2|LPAT4_ARATH Probable 1-acyl-sn-glycerol-3-phosphate acyltransferase 4 OS=Arabidopsis thaliana GN=LPAT4 PE=2 SV=1
XLOC_011203	881	21.72	14.99	38.03	0.61	0.14	0	-5.94829	1.26e-06	2.07e-05	PREDICTED: uncharacterized protein LOC107870648 [Capsicum annuum];PREDICTED: uncharacterized protein LOC107851167 [Capsicum annuum]	-	-	-	-	-	-	-	-	-	-
CA.PGAv.1.6.scaffold1069.21	1578	3.08	3.74	2.4	1.1	2.29	1.39	-1.16789	0.00154292	0.0104105	PREDICTED: 70 kDa peptidyl-prolyl isomerase-like isoform X1 [Solanum tuberosum]	-	-	-	-	-	-	-	KOG0543(O)(FKBP-type peptidyl-prolyl cis-trans isomerase)	gnl|BL_ORD_ID|393761	sp|Q43207|FKB70_WHEAT 70 kDa peptidyl-prolyl isomerase OS=Triticum aestivum GN=FKBP70 PE=1 SV=1
XLOC_033996	750	7.42	9.43	6.63	26.63	18.67	14.01	1.07831	0.000116064	0.00113441	PREDICTED: TMV resistance protein N-like [Solanum tuberosum]	-	-	-	-	-	-	-	-	-	-
XLOC_031907	1046	0.39	1.1	0.43	4.8	4.29	2.2	2.3233	1.24e-05	0.000157558	-	-	-	-	-	-	-	-	-	-	-
XLOC_024398	1924	0.05	0	0	0.53	0.54	0.56	4.73373	0.000127553	0.00123048	PREDICTED: uncharacterized protein LOC107851177 [Capsicum annuum]	-	-	-	-	-	-	-	KOG0017(R)(FOG: Transposon-encoded proteins with TYA, reverse transcriptase, integrase domains in various combinations)	gnl|BL_ORD_ID|547997	sp|Q7LHG5|YI31B_YEAST Transposon Ty3-I Gag-Pol polyprotein OS=Saccharomyces cerevisiae (strain ATCC 204508 / S288c) GN=TY3B-I PE=3 SV=2
XLOC_036428	561	0	0	0	1.18	1.15	1.08	5.21917	0.00149013	0.0100945	-	-	-	-	-	-	-	-	-	-	-
CA.PGAv.1.6.scaffold504.53	2386	5.08	4.93	5.01	1.67	2.32	2.47	-1.46427	1.57e-09	4.73e-08	PREDICTED: fatty acid amide hydrolase-like isoform X3 [Capsicum annuum]	GO:0016884	carbon-nitrogen ligase activity, with glutamine as amido-N-donor	-	-	-	-	-	KOG1212(JIT)(Amidases)	gnl|BL_ORD_ID|385056	sp|Q7XJJ7|FAAH_ARATH Fatty acid amide hydrolase OS=Arabidopsis thaliana GN=FAAH PE=1 SV=1
CA.PGAv.1.6.scaffold59.7	1573	1.82	0.81	1.57	0.36	0.31	0.29	-2.48981	1.36e-06	2.22e-05	PREDICTED: 14-3-3-like protein GF14 iota isoform X2 [Capsicum annuum]	GO:0019904	protein domain specific binding	K06630	YWHAE	http://www.genome.jp/dbget-bin/www_bget?ko:K06630	Cell cycle;Oocyte meiosis;Hippo signaling pathway;Hippo signaling pathway -fly;MAPK signaling pathway - yeast;PI3K-Akt signaling pathway;Neurotrophin signaling pathway	ko04110,ko04114,ko04390,ko04391,ko04011,ko04151,ko04722	KOG0841(O)(Multifunctional chaperone (14-3-3 family))	gnl|BL_ORD_ID|267750	sp|Q9C5W6|14312_ARATH 14-3-3-like protein GF14 iota OS=Arabidopsis thaliana GN=GRF12 PE=2 SV=1
XLOC_027951	606	22.61	25.78	25.02	48.49	70.8	48.62	1.01336	3.87e-06	5.62e-05	PREDICTED: uncharacterized protein LOC107873259 [Capsicum annuum]	-	-	-	-	-	-	-	-	-	-
CA.PGAv.1.6.scaffold371.51	957	4.35	5.74	4.58	17.83	13.66	8.92	1.20369	3.43e-05	0.000387739	PREDICTED: uncharacterized protein LOC107867124 [Capsicum annuum]	GO:0005886	plasma membrane	-	-	-	-	-	-	-	-
CA.PGAv.1.6.scaffold417.6	2898	3.93	2.18	1.91	1.06	0.23	0.52	-2.41093	4.33e-07	7.96e-06	PREDICTED: beta-galactosidase 13-like [Capsicum annuum]	GO:0030246;GO:0004565;GO:0004553;GO:0016798;GO:0016787;GO:0008152;GO:0005975;GO:0005773;GO:0005618	carbohydrate binding;beta-galactosidase activity;hydrolase activity, hydrolyzing O-glycosyl compounds;hydrolase activity, acting on glycosyl bonds;hydrolase activity;metabolic process;carbohydrate metabolic process;vacuole;cell wall	-	-	-	-	-	KOG0496(G)(Beta-galactosidase)	gnl|BL_ORD_ID|302947	sp|Q9SCU9|BGA13_ARATH Beta-galactosidase 13 OS=Arabidopsis thaliana GN=BGAL13 PE=2 SV=1
XLOC_008909	2856	0.77	0.04	0.49	0	0	0	-7.47863	1.25e-06	2.06e-05	-	-	-	-	-	-	-	-	-	-	-
CA.PGAv.1.6.scaffold481.65	2419	31.84	32.2	34.71	3.37	4.83	4.98	-3.15009	4.09e-56	8.09e-53	PREDICTED: metal-nicotianamine transporter YSL3-like [Capsicum annuum]<>XP_016564304.1 PREDICTED: metal-nicotianamine transporter YSL3-like [Capsicum annuum]	GO:0055085;GO:0016021;GO:0016020	transmembrane transport;integral component of membrane;membrane	-	-	-	-	-	-	gnl|BL_ORD_ID|544885	sp|Q6R3K9|YSL2_ARATH Metal-nicotianamine transporter YSL2 OS=Arabidopsis thaliana GN=YSL2 PE=1 SV=1
CA.PGAv.1.6.scaffold584.67	321	37.75	221.93	57.59	15.56	3.65	13.76	-3.50888	1.41e-08	3.51e-07	PREDICTED: flower-specific defensin-like [Capsicum annuum]	-	-	-	-	-	-	-	-	gnl|BL_ORD_ID|357406	sp|Q8GTM0|DEF_NICAL Flower-specific defensin OS=Nicotiana alata GN=D1 PE=1 SV=1
XLOC_026039	1129	3	4.22	3.63	10.15	8.3	8.79	1.06886	1.58e-05	0.000194531	PREDICTED: uncharacterized protein LOC107012154 [Solanum pennellii]	GO:0016787	hydrolase activity	-	-	-	-	-	-	-	-
CA.PGAv.1.6.scaffold297.10	2219	1.02	0.91	0.5	0	0	0	-7.76179	3.71e-09	1.04e-07	PREDICTED: sulfoquinovosidase-like [Capsicum annuum]	GO:0003824;GO:0004553;GO:0016798;GO:0030246;GO:0016787;GO:0008152;GO:0005975	catalytic activity;hydrolase activity, hydrolyzing O-glycosyl compounds;hydrolase activity, acting on glycosyl bonds;carbohydrate binding;hydrolase activity;metabolic process;carbohydrate metabolic process	-	-	-	-	-	KOG1065(G)(Maltase glucoamylase and related hydrolases, glycosyl hydrolase family 31)	gnl|BL_ORD_ID|209056	sp|P32138|SQASE_ECOLI Sulfoquinovosidase OS=Escherichia coli (strain K12) GN=yihQ PE=1 SV=3
CA.PGAv.1.6.scaffold806.3	1983	0.77	1.01	0.93	0.16	0.14	0.02	-3.31677	1.89e-07	3.75e-06	PREDICTED: phenylalanine ammonia-lyase-like [Capsicum annuum]	-	-	K10775	E4.3.1.24	http://www.genome.jp/dbget-bin/www_bget?ko:K10775	Phenylalanine metabolism;Phenylpropanoid biosynthesis	ko00360,ko00940	KOG0222(Q)(Phenylalanine and histidine ammonia-lyase)	gnl|BL_ORD_ID|432795	sp|Q42667|PALY_CITLI Phenylalanine ammonia-lyase OS=Citrus limon GN=PAL6 PE=2 SV=1
CA.PGAv.1.6.scaffold93.60	1212	0.65	0.08	0.24	0	0	0.06	-4.59466	0.00904367	0.0449127	PREDICTED: kinesin-like protein NACK2 [Capsicum annuum]	-	-	K11498	CENPE	http://www.genome.jp/dbget-bin/www_bget?ko:K11498	-	-	KOG0245(Z)(Kinesin-like protein)	gnl|BL_ORD_ID|65640	sp|F4IGL2|KN7E_ARATH Kinesin-like protein KIN-7E OS=Arabidopsis thaliana GN=KIN7E PE=2 SV=1
CA.PGAv.1.6.scaffold1003.3	1066	2.11	4.79	2.54	12.52	12.64	3.5	1.34348	0.00442204	0.025066	PREDICTED: gibberellin 2-beta-dioxygenase 1-like [Capsicum annuum]	GO:0005506;GO:0016491;GO:0046872;GO:0055114;GO:0052634;GO:0009416;GO:0045487	iron ion binding;oxidoreductase activity;metal ion binding;oxidation-reduction process;C-19 gibberellin 2-beta-dioxygenase activity;response to light stimulus;gibberellin catabolic process	K04125	E1.14.11.13	http://www.genome.jp/dbget-bin/www_bget?ko:K04125	Diterpenoid biosynthesis	ko00904	-	gnl|BL_ORD_ID|1765	sp|Q9SQ80|G2OX1_PEA Gibberellin 2-beta-dioxygenase 1 OS=Pisum sativum GN=GA2OX1 PE=1 SV=1
CA.PGAv.1.6.scaffold1661.5	1635	1.01	1.66	1.04	0.36	0.36	0.32	-2.12513	1.88e-05	0.000228303	PREDICTED: probable disease resistance protein At1g61190 [Capsicum annuum]	-	-	K13459	RPS2	http://www.genome.jp/dbget-bin/www_bget?ko:K13459	Plant-pathogen interaction	ko04626	-	gnl|BL_ORD_ID|362574	sp|O81825|DRL28_ARATH Probable disease resistance protein At4g27220 OS=Arabidopsis thaliana GN=At4g27220 PE=2 SV=1
XLOC_035779	1718	22.79	16.23	22.09	0.19	0.13	0.12	-5.42304	1.95e-33	1.24e-30	PREDICTED: uncharacterized protein LOC107873259 [Capsicum annuum]	-	-	-	-	-	-	-	-	-	-
CA.PGAv.1.6.scaffold1887.8	4350	0.27	0.52	0.26	0.11	0.14	0.02	-2.1168	0.00131196	0.00906717	PREDICTED: heavy metal-associated isoprenylated plant protein 3 [Capsicum annuum]	-	-	-	-	-	-	-	-	gnl|BL_ORD_ID|34091	sp|Q9FJH5|HIP3_ARATH Heavy metal-associated isoprenylated plant protein 3 OS=Arabidopsis thaliana GN=HIPP03 PE=1 SV=1
XLOC_029594	965	6.52	7.72	8.06	52.38	32.23	29.45	2.09015	2.4e-17	2.73e-15	PREDICTED: uncharacterized protein LOC104241887 isoform X1 [Nicotiana sylvestris]<>XP_016473839.1 PREDICTED: uncharacterized protein LOC107795679 isoform X1 [Nicotiana tabacum]	-	-	-	-	-	-	-	-	-	-
CA.PGAv.1.6.scaffold333.5	411	5.78	0.51	4.02	0	0.41	0	-4.94309	0.000654736	0.00503049	PREDICTED: actin-like isoform X1 [Capsicum annuum]	GO:0005524;GO:0000166;GO:0016020;GO:0016021	ATP binding;nucleotide binding;membrane;integral component of membrane	K10355	ACTF	http://www.genome.jp/dbget-bin/www_bget?ko:K10355	-	-	KOG0676(Z)(Actin and related proteins)	gnl|BL_ORD_ID|269695	sp|P93584|ACT9_SOLTU Actin-82 (Fragment) OS=Solanum tuberosum PE=3 SV=1
CA.PGAv.1.6.scaffold37.3	2141	0.14	0.38	0.36	1.67	2.37	1.18	2.35314	1.54e-06	2.46e-05	PREDICTED: LOW QUALITY PROTEIN: prolyl endopeptidase-like [Capsicum annuum]	-	-	K19525	VPS13A_C	http://www.genome.jp/dbget-bin/www_bget?ko:K19525	-	-	-	gnl|BL_ORD_ID|443154	sp|P24555|PTRB_ECOLI Protease 2 OS=Escherichia coli (strain K12) GN=ptrB PE=1 SV=2
XLOC_029178	1726	0.27	0.3	0.43	0	0	0	-6.29706	2.59e-05	0.000304102	-	-	-	-	-	-	-	-	-	-	-
XLOC_024101	2734	0.9	0.72	0.86	1.75	2.92	1.69	1.11673	0.000925632	0.00674328	-	-	-	-	-	-	-	-	-	-	-
CA.PGAv.1.6.scaffold825.3	805	30.08	40.27	37.16	13.74	17.01	32.51	-1.04146	0.000964824	0.00697868	PREDICTED: uncharacterized protein LOC107876061 [Capsicum annuum]	-	-	-	-	-	-	-	-	-	-
XLOC_020206	570	1.08	1.09	1.18	0	0	0	-5.82635	0.000235764	0.00209269	-	-	-	-	-	-	-	-	-	-	-
XLOC_026271	273	10.4	15.65	17.35	0	0	0	-6.3462	1.77e-05	0.000216164	-	-	-	-	-	-	-	-	-	-	-
CA.PGAv.1.6.scaffold65.115	989	84.1	109.64	74.35	45.29	53.35	58.39	-1.01227	2.24e-07	4.4e-06	PREDICTED: bidirectional sugar transporter SWEET9-like [Capsicum annuum]	-	-	K15382	SLC50A,SWEET	http://www.genome.jp/dbget-bin/www_bget?ko:K15382	-	-	-	gnl|BL_ORD_ID|499889	sp|Q9SMM5|SWT11_ARATH Bidirectional sugar transporter SWEET11 OS=Arabidopsis thaliana GN=SWEET11 PE=1 SV=1
CA.PGAv.1.6.scaffold370.85	980	0.78	1.41	2.27	5.9	6.45	4.56	1.65078	0.000100591	0.000997995	PREDICTED: xylem cysteine proteinase 2-like [Capsicum annuum]	-	-	-	-	-	-	-	-	-	-
CA.PGAv.1.6.scaffold375.2	1295	43.18	50.67	33.22	126.6	141.11	266.04	1.89921	9.29e-11	3.52e-09	PREDICTED: cytochrome P450 CYP72A219-like isoform X1 [Capsicum annuum]	GO:0004497;GO:0005506;GO:0016705;GO:0016491;GO:0020037;GO:0046872;GO:0055114;GO:0016021;GO:0016020	monooxygenase activity;iron ion binding;oxidoreductase activity, acting on paired donors, with incorporation or reduction of molecular oxygen;oxidoreductase activity;heme binding;metal ion binding;oxidation-reduction process;integral component of membrane;membrane	-	-	-	-	-	KOG0157(QI)(Cytochrome P450 CYP4/CYP19/CYP26 subfamilies)	gnl|BL_ORD_ID|313030	sp|H2DH21|C7A29_PANGI Cytochrome P450 CYP72A219 OS=Panax ginseng PE=2 SV=1
XLOC_012726	676	23.58	26.72	34.5	2.67	5.93	4.77	-2.91255	6.72e-19	9.52e-17	hypothetical protein A4A49_26677 [Nicotiana attenuata]	-	-	-	-	-	-	-	-	-	-
XLOC_028377	665	0.94	3.21	2.18	0	0	0	-7.11369	5.39e-07	9.66e-06	PREDICTED: uncharacterized protein LOC107768221 [Nicotiana tabacum]	-	-	-	-	-	-	-	-	-	-
CA.PGAv.1.6.scaffold222.101	444	0.46	0.55	3.34	0	0	0	-5.48807	0.00357416	0.0210589	PREDICTED: auxin-responsive protein SAUR68-like [Capsicum annuum]	-	-	-	-	-	-	-	-	gnl|BL_ORD_ID|491081	sp|Q0WPR6|SAU65_ARATH Auxin-responsive protein SAUR65 OS=Arabidopsis thaliana GN=SAUR65 PE=2 SV=1
CA.PGAv.1.6.scaffold986.37	2009	9.3	18.41	10.97	43.37	36.95	30.44	1.22815	1.43e-06	2.3e-05	PREDICTED: jasmonic acid-amido synthetase JAR1-like [Capsicum annuum]<>XP_016538191.1 PREDICTED: jasmonic acid-amido synthetase JAR1-like [Capsicum annuum]	-	-	K14506	JAR1	http://www.genome.jp/dbget-bin/www_bget?ko:K14506	Plant hormone signal transduction	ko04075	-	gnl|BL_ORD_ID|22907	sp|Q6I581|GH35_ORYSJ Jasmonic acid-amido synthetase JAR1 OS=Oryza sativa subsp. japonica GN=GH3.5 PE=2 SV=1
XLOC_042613	4725	0.02	0.23	0.11	0.97	0.92	0.89	2.73101	7.64e-07	1.32e-05	PREDICTED: uncharacterized protein LOC109230015 [Nicotiana attenuata]	-	-	-	-	-	-	-	KOG0017(R)(FOG: Transposon-encoded proteins with TYA, reverse transcriptase, integrase domains in various combinations)	gnl|BL_ORD_ID|540469	sp|Q99315|YG31B_YEAST Transposon Ty3-G Gag-Pol polyprotein OS=Saccharomyces cerevisiae (strain ATCC 204508 / S288c) GN=TY3B-G PE=1 SV=3
CA.PGAv.1.6.scaffold943.17	1677	0.93	0.21	0.75	0	0	0.03	-7.149	7.59e-07	1.31e-05	PREDICTED: F-box protein At-B-like [Capsicum annuum]	-	-	-	-	-	-	-	KOG1947(R)(Leucine rich repeat proteins, some proteins contain F-box)	gnl|BL_ORD_ID|293735	sp|Q9ZWC6|ATB_ARATH F-box protein At-B OS=Arabidopsis thaliana GN=ATB PE=2 SV=1
XLOC_014036	1470	0.8	0.84	0.9	0	0.03	0.04	-5.49235	3.14e-06	4.65e-05	UDP-glycosyltransferase 91A1-like [Capsicum annuum]<>AAM12787.1 putative anthocyanidine rhamnosyl-transferase [Capsicum annuum]	GO:0008152;GO:0016758;GO:0043231;GO:0080044;GO:0080043;GO:0016740;GO:0052696;GO:0009813	metabolic process;transferase activity, transferring hexosyl groups;intracellular membrane-bounded organelle;quercetin 7-O-glucosyltransferase activity;quercetin 3-O-glucosyltransferase activity;transferase activity;flavonoid glucuronidation;flavonoid biosynthetic process	-	-	-	-	-	-	gnl|BL_ORD_ID|226974	sp|Q940V3|U91A1_ARATH UDP-glycosyltransferase 91A1 OS=Arabidopsis thaliana GN=UGT91A1 PE=2 SV=1
CA.PGAv.1.6.scaffold1045.45	366	29.58	31.41	32.26	13.11	13.95	16.02	-1.38772	1.05e-05	0.000136037	PREDICTED: auxin-responsive protein SAUR32 [Solanum pennellii]	GO:0009733	response to auxin	K14488	SAUR	http://www.genome.jp/dbget-bin/www_bget?ko:K14488	Plant hormone signal transduction	ko04075	-	gnl|BL_ORD_ID|491080	sp|Q9ZUZ3|SAU32_ARATH Auxin-responsive protein SAUR32 OS=Arabidopsis thaliana GN=SAUR32 PE=2 SV=1
XLOC_009390	1029	11.27	6.79	7.59	0.12	0.52	0.25	-5.18346	3.74e-25	1.02e-22	-	-	-	-	-	-	-	-	-	-	-
XLOC_016179	1066	0	0.85	0.41	2.62	2.03	1.52	2.13354	0.00708975	0.036824	-	-	-	-	-	-	-	-	-	-	-
CA.PGAv.1.6.scaffold1475.1	1164	33.57	63.45	46.93	155.18	159.52	80.41	1.30851	3.84e-06	5.59e-05	PREDICTED: uncharacterized protein LOC107872823 [Capsicum annuum]<>XP_016574926.1 PREDICTED: uncharacterized protein LOC107872823 [Capsicum annuum]<>XP_016574928.1 PREDICTED: uncharacterized protein LOC107872823 [Capsicum annuum]	-	-	-	-	-	-	-	-	-	-
CA.PGAv.1.6.scaffold337.1	1029	0.28	0.19	0.15	1.14	0.81	1.7	2.33224	0.0022211	0.0141995	PREDICTED: fasciclin-like arabinogalactan protein 1 [Capsicum annuum]	-	-	-	-	-	-	-	-	gnl|BL_ORD_ID|393406	sp|Q9FM65|FLA1_ARATH Fasciclin-like arabinogalactan protein 1 OS=Arabidopsis thaliana GN=FLA1 PE=1 SV=1
CA.PGAv.1.6.scaffold681.34	5012	0.04	0.33	0.31	2.02	1.71	0.83	2.89537	1.22e-07	2.54e-06	PREDICTED: LOW QUALITY PROTEIN: putative late blight resistance protein homolog R1A-3 [Capsicum annuum]	GO:0043531;GO:0006952	ADP binding;defense response	-	-	-	-	-	-	-	-
XLOC_023144	1265	8.44	2.83	5.94	0	0	0	-9.85221	5.19e-15	4.1e-13	-	-	-	-	-	-	-	-	-	-	-
CA.PGAv.1.6.scaffold529.55	1180	41.73	43.25	51.04	17.79	34.79	18.65	-1.20294	8.04e-06	0.000107302	PREDICTED: dnaJ protein homolog 1-like [Capsicum annuum]	GO:0051082;GO:0006457	unfolded protein binding;protein folding	K09510	DNAJB4	http://www.genome.jp/dbget-bin/www_bget?ko:K09510	-	-	KOG0714(O)(Molecular chaperone (DnaJ superfamily))	gnl|BL_ORD_ID|362367	sp|Q3MI00|DNJB1_BOVIN DnaJ homolog subfamily B member 1 OS=Bos taurus GN=DNAJB1 PE=2 SV=3
XLOC_031617	897	0	0	0	3.86	2.25	2.57	7.60884	4.3e-09	1.19e-07	PREDICTED: mitogen-activated protein kinase kinase kinase YODA-like isoform X2 [Capsicum annuum];PREDICTED: mitogen-activated protein kinase kinase kinase YODA-like isoform X3 [Capsicum annuum]	GO:0004672;GO:0005524;GO:0000166;GO:0006468	protein kinase activity;ATP binding;nucleotide binding;protein phosphorylation	K04421	MAP3K3,MEKK3	http://www.genome.jp/dbget-bin/www_bget?ko:K04421	MAPK signaling pathway;GnRH signaling pathway;Neurotrophin signaling pathway	ko04010,ko04912,ko04722	-	-	-
CA.PGAv.1.6.scaffold21.46	738	0.45	1.51	0.46	3.73	5.49	1.39	1.90089	0.00649222	0.0343522	tyramine N-feruloyltransferase 4/11-like [Capsicum annuum]<>AAX15704.1 tyramine n-hydroxycinnamoyl transferase [Capsicum annuum]	GO:0016740;GO:0008080;GO:0050366	transferase activity;N-acetyltransferase activity;tyramine N-feruloyltransferase activity	-	-	-	-	-	-	gnl|BL_ORD_ID|218713	sp|Q9SMB8|THT11_TOBAC Tyramine N-feruloyltransferase 4/11 OS=Nicotiana tabacum GN=THT4 PE=2 SV=1
CA.PGAv.1.6.scaffold1774.2	1345	170.69	144.01	145.79	68.58	89.78	105.28	-1.23286	4.46e-10	1.49e-08	PREDICTED: probable lactoylglutathione lyase, chloroplastic isoform X1 [Capsicum annuum]	GO:0004462;GO:0046872;GO:0031977;GO:0009579;GO:0010319;GO:0009507;GO:0009570	lactoylglutathione lyase activity;metal ion binding;thylakoid lumen;thylakoid;stromule;chloroplast;chloroplast stroma	K01759	GLO1,gloA	http://www.genome.jp/dbget-bin/www_bget?ko:K01759	Pyruvate metabolism	ko00620	KOG2944(G)(Glyoxalase)	gnl|BL_ORD_ID|76099	sp|Q8W593|LGUC_ARATH Probable lactoylglutathione lyase, chloroplastic OS=Arabidopsis thaliana GN=At1g67280 PE=1 SV=1
CA.PGAv.1.6.scaffold1546.1	1293	0.39	0.37	0.98	0	0	0	-6.63482	9.69e-06	0.000127225	PREDICTED: desiccation-related protein PCC13-62-like isoform X1 [Capsicum annuum]	-	-	-	-	-	-	-	-	gnl|BL_ORD_ID|365049	sp|P22242|DRPE_CRAPL Desiccation-related protein PCC13-62 OS=Craterostigma plantagineum PE=2 SV=1
CA.PGAv.1.6.scaffold8644.1	453	2.29	2.48	1.67	0	0	0	-6.10988	6.07e-05	0.000641997	PREDICTED: uncharacterized protein LOC107847882 isoform X1 [Capsicum annuum]	GO:0031625;GO:0061630;GO:0042787;GO:0006511;GO:0031461	ubiquitin protein ligase binding;ubiquitin protein ligase activity;protein ubiquitination involved in ubiquitin-dependent protein catabolic process;ubiquitin-dependent protein catabolic process;cullin-RING ubiquitin ligase complex	K03347	CUL1,CDC53	http://www.genome.jp/dbget-bin/www_bget?ko:K03347	Cell cycle;Cell cycle - yeast;Oocyte meiosis;Hedgehog signaling pathway;Hedgehog signaling pathway - fly;TGF-beta signaling pathway;Wnt signaling pathway;Protein processing in endoplasmic reticulum;Ubiquitin mediated proteolysis;Circadian rhythm	ko04110,ko04111,ko04114,ko04340,ko04341,ko04350,ko04310,ko04141,ko04120,ko04710	-	gnl|BL_ORD_ID|348032	sp|Q94AH6|CUL1_ARATH Cullin-1 OS=Arabidopsis thaliana GN=CUL1 PE=1 SV=1
XLOC_038156	1172	0	0.05	0.12	1.68	1.11	2.12	4.4677	1.82e-06	2.85e-05	-	-	-	-	-	-	-	-	-	-	-
CA.PGAv.1.6.scaffold812.6	2306	0.18	1.44	0.52	0	0.02	0	-6.53318	1.49e-07	3.04e-06	PREDICTED: disease resistance protein RGA2-like [Capsicum annuum]	-	-	K19613	SHOC2,SUR8	http://www.genome.jp/dbget-bin/www_bget?ko:K19613	Ras signaling pathway	ko04014	-	gnl|BL_ORD_ID|166293	sp|Q7XA40|RGA3_SOLBU Putative disease resistance protein RGA3 OS=Solanum bulbocastanum GN=RGA3 PE=2 SV=2
XLOC_038920	685	0.1	0.79	0	2.89	1.45	2.44	2.7555	0.00504895	0.0279773	-	-	-	-	-	-	-	-	-	-	-
XLOC_043854	782	0	0	0	21.21	17.24	15.34	9.97048	1.47e-16	1.44e-14	-	-	-	-	-	-	-	-	-	-	-
CA.PGAv.1.6.scaffold388.61	1583	1.52	0.35	0.51	0.61	0.46	0.19	-1.88861	0.00139999	0.0095807	PREDICTED: CO(2)-response secreted protease-like [Capsicum annuum]	-	-	-	-	-	-	-	-	gnl|BL_ORD_ID|344413	sp|Q9LNU1|CRSP_ARATH CO(2)-response secreted protease OS=Arabidopsis thaliana GN=CRSP PE=2 SV=1
CA.PGAv.1.6.scaffold1527.4	2282	0.63	0.42	0.26	2.78	1.44	1.69	1.83922	2.22e-05	0.000264023	PREDICTED: putative late blight resistance protein homolog R1B-8 [Capsicum annuum]	-	-	-	-	-	-	-	-	gnl|BL_ORD_ID|160023	sp|Q6L3X3|R1B8_SOLDE Putative late blight resistance protein homolog R1B-8 OS=Solanum demissum GN=R1B-8 PE=5 SV=1
XLOC_005917	744	0.09	1.19	0.46	6.15	5.58	8.85	3.36009	3.16e-08	7.38e-07	PREDICTED: clumping factor B-like isoform X2 [Capsicum annuum]	-	-	-	-	-	-	-	-	-	-
XLOC_002194	2028	0.25	0.25	0.21	0.02	0.04	0.05	-2.86531	0.00547093	0.0299222	-	-	-	-	-	-	-	-	-	-	-
CA.PGAv.1.6.scaffold869.22	577	4.5	3.51	3.68	16.73	9.02	12.29	1.41576	4.04e-05	0.000448933	PREDICTED: gibberellin-regulated protein 5-like [Ipomoea nil]	-	-	-	-	-	-	-	-	gnl|BL_ORD_ID|8770	sp|A8MR46|GASAD_ARATH Gibberellin-regulated protein 13 OS=Arabidopsis thaliana GN=GASA13 PE=3 SV=1
XLOC_035895	537	4.56	1.29	3.72	0.63	1.14	0.42	-2.52883	0.00182145	0.0119696	PREDICTED: uncharacterized protein LOC107876363, partial [Capsicum annuum]	-	-	-	-	-	-	-	-	-	-
XLOC_042027	904	5.44	2.84	5.51	0	0	0	-8.86788	2.35e-12	1.2e-10	PREDICTED: uncharacterized protein LOC107874781 [Capsicum annuum]	-	-	-	-	-	-	-	-	-	-
CA.PGAv.1.6.scaffold706.23	1204	0.14	0.15	0.19	0.96	1.54	0.85	2.14546	0.000803121	0.00597185	PREDICTED: homologous-pairing protein 2 homolog [Capsicum annuum]	GO:0051026	chiasma assembly	K06695	PSMC3IP	http://www.genome.jp/dbget-bin/www_bget?ko:K06695	-	-	-	gnl|BL_ORD_ID|45998	sp|Q9FX64|HOP2_ARATH Homologous-pairing protein 2 homolog OS=Arabidopsis thaliana GN=HOP2 PE=1 SV=1
XLOC_023009	1522	0.03	0	0.03	0.79	0.55	0.3	4.35535	0.000798614	0.00594082	-	-	-	-	-	-	-	-	-	-	-
CA.PGAv.1.6.scaffold622.1	1158	0	0	0	1.11	0.73	0.56	6.25548	1.42e-05	0.000176685	hypothetical protein A4A49_64184, partial [Nicotiana attenuata]	-	-	-	-	-	-	-	-	-	-
XLOC_019909	1411	0	0.05	0.08	1.27	1.31	0.81	4.61732	6.68e-06	9.12e-05	-	-	-	-	-	-	-	-	-	-	-
XLOC_006231	1147	0	0.17	0.04	2.37	1.72	1.38	4.55187	5.43e-07	9.72e-06	PREDICTED: serine/threonine-protein kinase AFC1-like isoform X4 [Ipomoea nil]	GO:0004672;GO:0005524;GO:0000166;GO:0004674;GO:0006468	protein kinase activity;ATP binding;nucleotide binding;protein serine/threonine kinase activity;protein phosphorylation	K08287	E2.7.12.1	http://www.genome.jp/dbget-bin/www_bget?ko:K08287	-	-	-	gnl|BL_ORD_ID|272504	sp|P51567|AFC2_ARATH Serine/threonine-protein kinase AFC2 OS=Arabidopsis thaliana GN=AFC2 PE=1 SV=1
CA.PGAv.1.6.scaffold65.176	2101	55.22	63.15	54.12	221.76	224.58	193.64	1.65124	4.25e-36	3.29e-33	PREDICTED: lysine--tRNA ligase isoform X1 [Capsicum annuum]	GO:0004812;GO:0003676;GO:0005524;GO:0004824;GO:0000166;GO:0006418;GO:0006430;GO:0005737;GO:0005829;GO:0009506	aminoacyl-tRNA ligase activity;nucleic acid binding;ATP binding;lysine-tRNA ligase activity;nucleotide binding;tRNA aminoacylation for protein translation;lysyl-tRNA aminoacylation;cytoplasm;cytosol;plasmodesma	K04567	KARS,lysS	http://www.genome.jp/dbget-bin/www_bget?ko:K04567	Aminoacyl-tRNA biosynthesis	ko00970	KOG0556(J)(Aspartyl-tRNA synthetase)	gnl|BL_ORD_ID|504363	sp|Q6F2U9|SYK_ORYSJ Lysine--tRNA ligase OS=Oryza sativa subsp. japonica GN=Os03g0586800 PE=2 SV=1
CA.PGAv.1.6.scaffold2179.1	1686	2.93	1.69	2.54	8.22	5.91	4.09	1.08577	0.000678897	0.00518631	PREDICTED: LOW QUALITY PROTEIN: putative late blight resistance protein homolog R1A-3 [Capsicum annuum]	-	-	-	-	-	-	-	-	gnl|BL_ORD_ID|153665	sp|Q6L3N7|R1C3_SOLDE Putative late blight resistance protein homolog R1C-3 OS=Solanum demissum GN=R1C-3 PE=3 SV=1
XLOC_000155	834	2.07	3.45	2.59	1.27	0.3	0.93	-2.01276	0.000631904	0.00487852	PREDICTED: 3'-N-debenzoyl-2'-deoxytaxol N-benzoyltransferase [Capsicum annuum]	GO:0016747	transferase activity, transferring acyl groups other than amino-acyl groups	-	-	-	-	-	-	gnl|BL_ORD_ID|294847	sp|Q5JNT2|AT4_ORYSJ Acyl transferase 4 OS=Oryza sativa subsp. japonica GN=AT4 PE=1 SV=1
XLOC_044247	747	2.02	1.88	1.29	0.57	0.4	0.77	-1.8245	0.00472682	0.0265188	-	-	-	-	-	-	-	-	-	-	-
XLOC_031359	716	0	0	0	0.52	0.25	1	4.88024	0.00747559	0.0384852	PREDICTED: uncharacterized protein LOC107876128 [Capsicum annuum]	-	-	-	-	-	-	-	-	-	-
XLOC_037350	1679	19.3	19.16	20.07	11.38	11.85	12.41	-1.03528	7.88e-13	4.38e-11	PREDICTED: uncharacterized protein LOC107847871 isoform X2 [Capsicum annuum];PREDICTED: uncharacterized protein LOC107847871 isoform X1 [Capsicum annuum]	-	-	-	-	-	-	-	-	-	-
CA.PGAv.1.6.scaffold108.12	4987	4.59	5.57	4.76	2.25	2.6	2.33	-1.31703	4.23e-14	2.92e-12	PREDICTED: ABC transporter C family member 10 [Capsicum annuum]	GO:0005524;GO:0000166;GO:0016887;GO:0042626;GO:0006810;GO:0055085;GO:0016020;GO:0016021	ATP binding;nucleotide binding;ATPase activity;ATPase activity, coupled to transmembrane movement of substances;transport;transmembrane transport;membrane;integral component of membrane	-	-	-	-	-	KOG0054(Q)(Multidrug resistance-associated protein/mitoxantrone resistance protein, ABC superfamily)	gnl|BL_ORD_ID|263091	sp|Q9LYS2|AB10C_ARATH ABC transporter C family member 10 OS=Arabidopsis thaliana GN=ABCC10 PE=2 SV=2
CA.PGAv.1.6.scaffold36.8	616	46	44.52	45.26	3.56	12.85	4.15	-3.01516	4.33e-14	2.98e-12	PREDICTED: uncharacterized protein LOC107878998 [Capsicum annuum]	-	-	-	-	-	-	-	-	gnl|BL_ORD_ID|206131	sp|O04023|SRC2_ARATH Protein SRC2 homolog OS=Arabidopsis thaliana GN=SRC2 PE=1 SV=1
CA.PGAv.1.6.scaffold85.7	1062	19.76	21.65	119.36	8.6	13.71	10.42	-2.56839	0.00314968	0.0189824	photosystem II q(b) protein [Staphylococcus aureus]<>NP_054477.1 photosystem II protein D1 [Nicotiana tabacum]<>NP_054912.1 photosystem II protein D1 (plastid) [Spinacia oleracea]<>NP_783212.1 photosystem II protein D1 [Atropa belladonna]<>YP_358651.1 photosystem II protein D1 [Nicotiana sylvestris]<>YP_398309.1 photosystem II protein D1 [Lactuca sativa]<>YP_398838.1 photosystem II protein D1 [Ni…
hylla]<>AKZ22821.1 photosystem II protein D1 (plastid) [Physalis virginiana]<>AKZ22822.1 photosystem II protein D1 (plastid) [Solanum carolinense]<>AKZ22823.1 photosystem II protein D1 (plastid) [Solanum rostratum]<>AKZ22824.1 photosystem II protein D1 (plastid) [Solanum triflorum]<>ALD50083.1 PsbA (chloroplast) [Capsicum annuum var. glabriusculum]<>ALD50169.1 PsbA (chloroplast) [Capsicum frutesc…	GO:0016168;GO:0010242;GO:0046872;GO:0005506;GO:0009055;GO:0016491;GO:0045156;GO:0018298;GO:0009635;GO:0019684;GO:0055114;GO:0009772;GO:0015979;GO:0009579;GO:0016020;GO:0009536;GO:0009523;GO:0009535;GO:0016021;GO:0009507;GO:0042651;GO:0005515;GO:0005739	chlorophyll binding;oxygen evolving activity;metal ion binding;iron ion binding;electron carrier activity;oxidoreductase activity;electron transporter, transferring electrons within the cyclic electron transport pathway of photosynthesis activity;protein-chromophore linkage;response to herbicide;photosynthesis, light reaction;oxidation-reduction process;photosynthetic electron transport in photos…	K02703	psbA	http://www.genome.jp/dbget-bin/www_bget?ko:K02703	Photosynthesis	ko00195	-	gnl|BL_ORD_ID|140104	sp|Q2MIC0|PSBA_SOLLC Photosystem II protein D1 OS=Solanum lycopersicum GN=psbA PE=3 SV=1
CA.PGAv.1.6.scaffold375.68	1885	82.92	95.61	82.41	44.58	45.69	53.81	-1.09354	3.36e-12	1.67e-10	PREDICTED: probable solanesyl-diphosphate synthase 3, chloroplastic [Capsicum annuum]	GO:0016740;GO:0016765;GO:0008299;GO:0015979	transferase activity;transferase activity, transferring alkyl or aryl (other than methyl) groups;isoprenoid biosynthetic process;photosynthesis	K05356	SPS,sds	http://www.genome.jp/dbget-bin/www_bget?ko:K05356	Terpenoid backbone biosynthesis	ko00900	KOG0776(H)(Geranylgeranyl pyrophosphate synthase/Polyprenyl synthetase)	gnl|BL_ORD_ID|209863	sp|Q76FS5|SPS2_ARATH Solanesyl diphosphate synthase 2, chloroplastic OS=Arabidopsis thaliana GN=SPS2 PE=1 SV=1
CA.PGAv.1.6.scaffold792.81	3342	0.53	0.3	0.45	1.01	0.82	1.15	1.00138	0.00886936	0.044182	PREDICTED: protein QUIRKY [Capsicum annuum]	GO:0005509;GO:0005544;GO:0005886;GO:0016020;GO:0016021	calcium ion binding;calcium-dependent phospholipid binding;plasma membrane;membrane;integral component of membrane	-	-	-	-	-	-	gnl|BL_ORD_ID|394282	sp|Q9FL59|FTIP1_ARATH FT-interacting protein 1 OS=Arabidopsis thaliana GN=FTIP1 PE=1 SV=1
CA.PGAv.1.6.scaffold674.41	1337	4.24	4.32	9.76	2.08	3.11	2.24	-1.61088	6.66e-05	0.00069619	PREDICTED: lysine histidine transporter-like 6 [Capsicum annuum]	GO:0016021;GO:0016020;GO:0015171;GO:0003333;GO:0005886	integral component of membrane;membrane;amino acid transmembrane transporter activity;amino acid transmembrane transport;plasma membrane	-	-	-	-	-	-	gnl|BL_ORD_ID|76675	sp|Q9C6M2|LHTL6_ARATH Lysine histidine transporter-like 6 OS=Arabidopsis thaliana GN=At1g25530 PE=2 SV=1
XLOC_016058	861	1.44	1.92	2.03	7.93	6.24	7.04	1.71717	3.07e-07	5.86e-06	-	-	-	-	-	-	-	-	-	-	-
XLOC_014095	3529	0.35	0.56	0.24	0	0	0	-7.63587	1.18e-08	3e-07	-	-	-	-	-	-	-	-	-	-	-
XLOC_038067	1597	0.26	0.51	0.39	1.64	1.1	0.89	1.39289	0.00750477	0.0385963	-	-	-	-	-	-	-	-	-	-	-
CA.PGAv.1.6.scaffold1143.34	1661	11.54	7.82	9.67	29.86	25.55	16.63	1.01539	3.02e-05	0.000348487	PREDICTED: transcription factor bHLH87 isoform X1 [Capsicum annuum]	GO:0046983	protein dimerization activity	-	-	-	-	-	-	gnl|BL_ORD_ID|303331	sp|Q8S3D2|BH087_ARATH Transcription factor bHLH87 OS=Arabidopsis thaliana GN=BHLH87 PE=2 SV=1
XLOC_011625	634	0	0	0	0.42	1.24	0.55	4.90634	0.00629463	0.0335217	-	-	-	-	-	-	-	-	-	-	-
XLOC_019757	6166	2.91	3.14	3.21	0.03	0.06	0.02	-5.74084	2.84e-27	9.36e-25	PREDICTED: uncharacterized protein LOC109244312 [Nicotiana attenuata];PREDICTED: uncharacterized protein LOC107843216 [Capsicum annuum]<>XP_016542938.1 PREDICTED: uncharacterized protein LOC107843216 [Capsicum annuum]<>XP_016542939.1 PREDICTED: uncharacterized protein LOC107843216 [Capsicum annuum]<>XP_016542940.1 PREDICTED: uncharacterized protein LOC107843216 [Capsicum annuum]<>XP_016542941.1 P…	-	-	-	-	-	-	-	KOG0017(R)(FOG: Transposon-encoded proteins with TYA, reverse transcriptase, integrase domains in various combinations)	gnl|BL_ORD_ID|540469	sp|Q99315|YG31B_YEAST Transposon Ty3-G Gag-Pol polyprotein OS=Saccharomyces cerevisiae (strain ATCC 204508 / S288c) GN=TY3B-G PE=1 SV=3
XLOC_023287	3661	0.69	1.17	0.45	1.92	2.38	1.62	1.14073	0.000157634	0.00147971	PREDICTED: uncharacterized protein LOC109207297 [Nicotiana attenuata];putative ribonuclease h protein, partial [Nicotiana attenuata];PREDICTED: uncharacterized protein LOC107877584 [Capsicum annuum]	-	-	-	-	-	-	-	-	gnl|BL_ORD_ID|184090	sp|P0C2F6|RNHX1_ARATH Putative ribonuclease H protein At1g65750 OS=Arabidopsis thaliana GN=At1g65750 PE=3 SV=1
XLOC_040322	713	38.44	45.43	39.6	0.35	0.9	0.37	-6.30232	6.93e-61	1.9e-57	PREDICTED: uncharacterized protein LOC107898198 [Gossypium hirsutum];PREDICTED: uncharacterized protein LOC107769838 [Nicotiana tabacum]	-	-	-	-	-	-	-	-	-	-
XLOC_001488	899	2.98	2.64	2.26	0	0	0	-8.0766	2.64e-10	9.16e-09	PREDICTED: uncharacterized protein LOC107848646 [Capsicum annuum]	-	-	-	-	-	-	-	-	-	-
CA.PGAv.1.6.scaffold416.61	1247	1.09	0.61	0.41	0.05	0	0	-5.87729	3.62e-05	0.00040792	PREDICTED: uncharacterized protein LOC107868654 [Capsicum annuum]	-	-	-	-	-	-	-	-	-	-
XLOC_007096	1270	12.46	9.43	10.13	0.33	0.65	0.46	-4.04856	2.69e-25	7.52e-23	PREDICTED: ribonuclease H-like [Capsicum annuum]	-	-	-	-	-	-	-	-	-	-
XLOC_024097	2283	0	0.38	0.02	2.9	3.36	2.32	4.28028	0.00398749	0.0230249	PREDICTED: uncharacterized protein LOC107845133 [Capsicum annuum]<>XP_016544876.1 PREDICTED: uncharacterized protein LOC107845133 [Capsicum annuum]	-	-	K15255	PIF1	http://www.genome.jp/dbget-bin/www_bget?ko:K15255	-	-	-	gnl|BL_ORD_ID|68282	sp|Q40648|KCAB_ORYSJ Probable voltage-gated potassium channel subunit beta OS=Oryza sativa subsp. japonica GN=KOB1 PE=1 SV=2
XLOC_034307	779	2.31	3.8	3.92	0.92	0.67	0.88	-2.28007	6.18e-06	8.51e-05	PREDICTED: uncharacterized protein LOC107860079 [Capsicum annuum]	-	-	-	-	-	-	-	-	-	-
CA.PGAv.1.6.scaffold809.23	519	11.3	10.01	9.95	3.36	2.51	2.96	-2.08736	2.38e-08	5.65e-07	PREDICTED: deSI-like protein At4g17486 [Capsicum annuum]	-	-	-	-	-	-	-	-	-	-
CA.PGAv.1.6.scaffold458.14	2641	0.94	1.15	1.4	0.52	0.78	0.59	-1.12915	0.00219389	0.0140458	hypothetical protein CICLE_v10014399mg [Citrus clementina]<>ESR61294.1 hypothetical protein CICLE_v10014399mg [Citrus clementina]	GO:0015079;GO:0071805;GO:0016021;GO:0016020	potassium ion transmembrane transporter activity;potassium ion transmembrane transport;integral component of membrane;membrane	K03549	kup	http://www.genome.jp/dbget-bin/www_bget?ko:K03549	-	-	-	gnl|BL_ORD_ID|35608	sp|Q67UC7|HAK17_ORYSJ Probable potassium transporter 17 OS=Oryza sativa subsp. japonica GN=HAK17 PE=2 SV=2
XLOC_041375	1454	0.78	1.08	1.31	3.77	2.18	2.2	1.12004	0.00256554	0.0160298	-	-	-	-	-	-	-	-	-	-	-
CA.PGAv.1.6.scaffold79.8	1602	1.32	1.94	1.89	1.2	0.93	0.56	-1.1966	0.0042125	0.0240778	PREDICTED: tetrahydrocannabinolic acid synthase-like [Capsicum annuum]	GO:0050660;GO:0016614;GO:0003824;GO:0016491;GO:0055114	flavin adenine dinucleotide binding;oxidoreductase activity, acting on CH-OH group of donors;catalytic activity;oxidoreductase activity;oxidation-reduction process	-	-	-	-	-	-	gnl|BL_ORD_ID|308596	sp|Q9FI21|BBE28_ARATH Berberine bridge enzyme-like 28 OS=Arabidopsis thaliana GN=At5g44440 PE=1 SV=1
CA.PGAv.1.6.scaffold900.25	759	60.67	56.26	50.26	14.31	20.82	49.48	-1.20336	0.0019229	0.0125389	PREDICTED: uncharacterized protein LOC107842247 [Capsicum annuum]	GO:0022904;GO:0005886;GO:0016020;GO:0016021	respiratory electron transport chain;plasma membrane;membrane;integral component of membrane	-	-	-	-	-	-	-	-
CA.PGAv.1.6.scaffold162.139	2140	3.08	2.17	4.32	10.12	8	10.21	1.2945	6.03e-06	8.33e-05	PREDICTED: scarecrow-like protein 21 [Capsicum annuum]	GO:0003700;GO:0043565;GO:0006351;GO:0006355;GO:0005634	transcription factor activity, sequence-specific DNA binding;sequence-specific DNA binding;transcription, DNA-templated;regulation of transcription, DNA-templated;nucleus	-	-	-	-	-	-	gnl|BL_ORD_ID|330847	sp|Q69VG1|CIGR1_ORYSJ Chitin-inducible gibberellin-responsive protein 1 OS=Oryza sativa subsp. japonica GN=CIGR1 PE=2 SV=1
CA.PGAv.1.6.scaffold371.15	1752	0.58	3.75	1.28	15	16.77	26.4	3.20772	0.000431875	0.00350928	PREDICTED: UDP-glycosyltransferase 79B6-like [Capsicum annuum]	GO:0016758;GO:0008152;GO:0016740;GO:0016757	transferase activity, transferring hexosyl groups;metabolic process;transferase activity;transferase activity, transferring glycosyl groups	-	-	-	-	-	-	gnl|BL_ORD_ID|301882	sp|Q9LVW3|AXYLT_ARATH Anthocyanidin 3-O-glucoside 2'''-O-xylosyltransferase OS=Arabidopsis thaliana GN=A3G2XYLT PE=1 SV=1
XLOC_035977	667	0.31	0.83	0.54	0	0	0	-5.20773	0.00376315	0.0219548	-	-	-	-	-	-	-	-	-	-	-
CA.PGAv.1.6.scaffold483.6	1101	0.52	0.75	0.66	0	0	0	-6.43975	1.05e-05	0.000136822	PREDICTED: trans-resveratrol di-O-methyltransferase-like [Capsicum annuum]	GO:0008171;GO:0008757;GO:0046983;GO:0008168;GO:0019438	O-methyltransferase activity;S-adenosylmethionine-dependent methyltransferase activity;protein dimerization activity;methyltransferase activity;aromatic compound biosynthetic process	-	-	-	-	-	-	gnl|BL_ORD_ID|186527	sp|B6VJS4|ROMT_VITVI Trans-resveratrol di-O-methyltransferase OS=Vitis vinifera GN=ROMT PE=1 SV=2
XLOC_045158	1031	0.62	0.56	0.92	3.14	3.82	3.99	2.1194	1.31e-06	2.14e-05	-	-	-	-	-	-	-	-	-	-	-
XLOC_022606	1293	5.08	2.89	4.73	0	0	0	-9.45733	2.22e-14	1.63e-12	-	-	-	-	-	-	-	-	-	-	-
XLOC_003420	1203	0.26	1.06	0.85	3.99	3.59	2.33	2.06037	2.49e-05	0.000293805	PREDICTED: uncharacterized protein LOC107062066 [Solanum tuberosum];PREDICTED: uncharacterized protein LOC107871665 [Capsicum annuum]	-	-	-	-	-	-	-	-	gnl|BL_ORD_ID|486196	sp|P34794|RUB2_BRANA RuBisCO large subunit-binding protein subunit alpha, chloroplastic OS=Brassica napus PE=2 SV=1
XLOC_025308	1629	0	0.24	0	2.01	1.5	0.98	4.45145	7.15e-07	1.24e-05	-	-	-	-	-	-	-	-	-	-	-
XLOC_035909	1341	0.04	0.38	0.47	5.67	3.65	1.61	3.63535	2.58e-08	6.09e-07	PREDICTED: uncharacterized protein LOC107006395 [Solanum pennellii]	-	-	-	-	-	-	-	-	-	-
XLOC_044068	1433	0.04	0	0.06	0.27	0.73	0.47	3.54457	0.00339675	0.0201957	PREDICTED: uncharacterized protein LOC107827319, partial [Nicotiana tabacum]	-	-	-	-	-	-	-	-	-	-
XLOC_014309	3040	0.02	0.05	0.04	0.4	0.37	0.35	3.09995	0.000113283	0.00110907	PREDICTED: uncharacterized protein LOC107878385 isoform X1 [Capsicum annuum]	GO:0006289;GO:0008026;GO:0009408;GO:0004003;GO:0003677;GO:0005524;GO:0000166;GO:0003676;GO:0016787;GO:0006139;GO:0016818;GO:0004386;GO:0005634;GO:0006281;GO:0009411	nucleotide-excision repair;ATP-dependent helicase activity;response to heat;ATP-dependent DNA helicase activity;DNA binding;ATP binding;nucleotide binding;nucleic acid binding;hydrolase activity;nucleobase-containing compound metabolic process;hydrolase activity, acting on acid anhydrides, in phosphorus-containing anhydrides;helicase activity;nucleus;DNA repair;response to UV	K10844	ERCC2,XPD	http://www.genome.jp/dbget-bin/www_bget?ko:K10844	Nucleotide excision repair;Basal transcription factors	ko03420,ko03022	KOG1131(KL)(RNA polymerase II transcription initiation/nucleotide excision repair factor TFIIH, 5'-3' helicase subunit RAD3)	gnl|BL_ORD_ID|377335	sp|Q8W4M7|ERCC2_ARATH DNA repair helicase XPD OS=Arabidopsis thaliana GN=XPD PE=1 SV=1
XLOC_036416	1256	10.87	12.5	13.46	2.39	1.26	3.59	-2.098	4.43e-09	1.22e-07	PREDICTED: cytosolic sulfotransferase 12-like [Capsicum annuum]	GO:0008146;GO:0016740	sulfotransferase activity;transferase activity	-	-	-	-	-	KOG1584(R)(Sulfotransferase)	gnl|BL_ORD_ID|206483	sp|P52839|SOT12_ARATH Cytosolic sulfotransferase 12 OS=Arabidopsis thaliana GN=SOT12 PE=1 SV=2;gnl|BL_ORD_ID|201284	sp|Q9M1V1|SOT6_ARATH Cytosolic sulfotransferase 6 OS=Arabidopsis thaliana GN=SOT6 PE=2 SV=1
CA.PGAv.1.6.scaffold500.38	1113	0.2	0.32	0.09	3.97	1.92	4.78	4.00626	7.36e-10	2.37e-08	PREDICTED: NADP-dependent alkenal double bond reductase P2-like [Capsicum annuum]	GO:0008270;GO:0016491;GO:0055114	zinc ion binding;oxidoreductase activity;oxidation-reduction process	-	-	-	-	-	KOG1196(R)(Predicted NAD-dependent oxidoreductase)	gnl|BL_ORD_ID|429113	sp|Q39173|P2_ARATH NADP-dependent alkenal double bond reductase P2 OS=Arabidopsis thaliana GN=P2 PE=2 SV=2
XLOC_017412	606	0.24	0	0.11	1.49	1.33	4.03	4.02376	0.000631938	0.00487852	-	-	-	-	-	-	-	-	-	-	-
XLOC_044495	1197	2.21	2.17	1.53	7.07	7.86	6.43	1.62186	6.7e-09	1.79e-07	PREDICTED: uncharacterized protein LOC107877466 isoform X2 [Capsicum annuum]	-	-	-	-	-	-	-	-	-	-
CA.PGAv.1.6.scaffold311.76	912	1.79	1.03	1.25	0	0	0	-7.1583	1.68e-07	3.37e-06	PREDICTED: F-box/kelch-repeat protein At3g23880-like [Solanum pennellii]	GO:0004842;GO:0031146;GO:0019005	ubiquitin-protein transferase activity;SCF-dependent proteasomal ubiquitin-dependent protein catabolic process;SCF ubiquitin ligase complex	-	-	-	-	-	-	-	-
XLOC_007110	2623	0	0.37	0.22	2.36	2.14	1.72	3.13909	0.00739414	0.0381044	PREDICTED: uncharacterized protein LOC107843752 [Capsicum annuum]	-	-	-	-	-	-	-	-	-	-
XLOC_003443	1346	1.43	0.82	1.02	0.05	0.11	0	-4.24888	1.64e-05	0.000201758	-	-	-	-	-	-	-	-	-	-	-
CA.PGAv.1.6.scaffold1598.6	1743	5.91	13.49	10.36	41.03	34.86	18.56	1.35837	5.27e-05	0.000566286	PREDICTED: uncharacterized protein LOC107876006 isoform X1 [Capsicum annuum]	-	-	-	-	-	-	-	-	-	-
CA.PGAv.1.6.scaffold206.39	1608	0.59	0.39	0.39	0.06	0.06	0.13	-2.74316	0.00141214	0.00964519	PREDICTED: aldehyde dehydrogenase family 2 member B7, mitochondrial-like [Capsicum annuum]	GO:0004029;GO:0016620;GO:0016491;GO:0008152;GO:0055114	aldehyde dehydrogenase (NAD) activity;oxidoreductase activity, acting on the aldehyde or oxo group of donors, NAD or NADP as acceptor;oxidoreductase activity;metabolic process;oxidation-reduction process	K00128	E1.2.1.3	http://www.genome.jp/dbget-bin/www_bget?ko:K00128	Arginine and proline metabolism;Histidine metabolism;Lysine degradation;Tryptophan metabolism;Valine, leucine and isoleucine degradation;Ascorbate and aldarate metabolism;Glycolysis / Gluconeogenesis;Pyruvate metabolism;Fatty acid degradation;Glycerolipid metabolism;beta-Alanine metabolism;Insect hormone biosynthesis;Limonene and pinene degradation;Chloroalkane and chloroalkene degradation	ko00330,ko00340,ko00310,ko00380,ko00280,ko00053,ko00010,ko00620,ko00071,ko00561,ko00410,ko00981,ko00903,ko00625	KOG2450(C)(Aldehyde dehydrogenase)	gnl|BL_ORD_ID|272050	sp|Q9SU63|AL2B4_ARATH Aldehyde dehydrogenase family 2 member B4, mitochondrial OS=Arabidopsis thaliana GN=ALDH2B4 PE=2 SV=1
XLOC_015878	2587	0.42	0.26	0.29	0.07	0.08	0.12	-2.05629	0.00406419	0.0233842	PREDICTED: uncharacterized protein LOC104098435, partial [Nicotiana tomentosiformis]	-	-	-	-	-	-	-	KOG0017(R)(FOG: Transposon-encoded proteins with TYA, reverse transcriptase, integrase domains in various combinations)	gnl|BL_ORD_ID|189379	sp|P31843|RRPO_OENBE RNA-directed DNA polymerase homolog OS=Oenothera berteroana PE=4 SV=1
CA.PGAv.1.6.scaffold742.4	4775	1.3	1.45	1.1	3.62	4.22	2.62	1.34146	7.87e-09	2.08e-07	PREDICTED: LOW QUALITY PROTEIN: putative disease resistance protein At3g14460 [Capsicum annuum]	-	-	-	-	-	-	-	-	gnl|BL_ORD_ID|158594	sp|Q9LRR4|R13L1_ARATH Putative disease resistance RPP13-like protein 1 OS=Arabidopsis thaliana GN=RPPL1 PE=3 SV=1
XLOC_010520	903	0.88	0.97	0.58	0.06	0.18	0.2	-2.70215	0.00358146	0.0210914	PREDICTED: uncharacterized protein LOC107876704 [Capsicum annuum]	-	-	-	-	-	-	-	-	-	-
CA.PGAv.1.6.scaffold128.151	1572	1.61	1.76	1.91	0.06	0.12	0.06	-4.67802	6.68e-13	3.73e-11	PREDICTED: cytochrome P450 82C4-like [Capsicum annuum]	GO:0004497;GO:0016705;GO:0020037;GO:0046872;GO:0005506;GO:0016491;GO:0055114;GO:0016709;GO:0044550;GO:0016020;GO:0016021	monooxygenase activity;oxidoreductase activity, acting on paired donors, with incorporation or reduction of molecular oxygen;heme binding;metal ion binding;iron ion binding;oxidoreductase activity;oxidation-reduction process;oxidoreductase activity, acting on paired donors, with incorporation or reduction of molecular oxygen, NAD(P)H as one donor, and incorporation of one atom of oxygen;secondary…	-	-	-	-	-	-	gnl|BL_ORD_ID|309505	sp|Q9SZ46|C82C4_ARATH Cytochrome P450 82C4 OS=Arabidopsis thaliana GN=CYP82C4 PE=2 SV=1
XLOC_014183	1887	0.04	0.48	0.15	3.27	3.74	1.99	3.66331	5.57e-10	1.83e-08	PREDICTED: uncharacterized protein LOC107849019 [Capsicum annuum];PREDICTED: uncharacterized protein LOC107831916 [Nicotiana tabacum];PREDICTED: cytochrome P450 81F3-like [Capsicum annuum]	-	-	-	-	-	-	-	-	-	-
XLOC_024634	2136	2.12	2.98	1.94	0	0.02	0.02	-7.5937	1.86e-12	9.75e-11	PREDICTED: zeatin O-glucosyltransferase-like [Capsicum annuum]	-	-	K13495	CISZOG	http://www.genome.jp/dbget-bin/www_bget?ko:K13495	Zeatin biosynthesis	ko00908	-	gnl|BL_ORD_ID|551156	sp|Q9ZSK5|ZOG_PHALU Zeatin O-glucosyltransferase OS=Phaseolus lunatus GN=ZOG1 PE=2 SV=1
XLOC_037007	773	2.41	3.73	4.11	0.93	0.9	0.81	-2.19269	9.97e-06	0.000130591	-	-	-	-	-	-	-	-	-	-	-
XLOC_011953	1416	3.94	5.19	4.5	16.09	14.67	13.57	1.84332	1.09e-18	1.51e-16	-	-	-	-	-	-	-	-	-	-	-
XLOC_031712	828	38.34	19.5	36.5	0	0	0.07	-10.5387	5.11e-18	6.39e-16	-	-	-	-	-	-	-	-	-	-	-
XLOC_013261	1059	1.33	1.38	1.67	0	0	0.05	-5.21589	0.000404388	0.00331701	-	-	-	-	-	-	-	-	-	-	-
CA.PGAv.1.6.scaffold151.34	1452	0.22	0.36	0.63	0.03	0.03	0.04	-3.84477	0.00122046	0.00853305	PREDICTED: tetracycline resistance protein, class B-like [Capsicum annuum]	-	-	-	-	-	-	-	-	-	-
XLOC_043698	1106	1.49	0.68	0.4	0	0	0	-6.85016	2.98e-06	4.46e-05	Polyprotein, putative [Solanum demissum]	-	-	-	-	-	-	-	-	-	-
XLOC_028785	421	10.01	7.7	6.17	2.44	3.05	1.69	-2.01004	0.000197895	0.0018006	-	-	-	-	-	-	-	-	-	-	-
XLOC_015888	1591	0.89	0.87	1.12	2.36	2.36	2.65	1.09987	0.0012932	0.00895669	PREDICTED: uncharacterized protein LOC107031107 [Solanum pennellii]	-	-	-	-	-	-	-	-	-	-
CA.PGAv.1.6.scaffold252.1	466	0.85	0.61	0.76	34.63	19.31	39.56	5.31166	3.03e-19	4.49e-17	PREDICTED: uncharacterized protein At5g65660-like [Capsicum annuum]	GO:0016020;GO:0016021	membrane;integral component of membrane	-	-	-	-	-	-	gnl|BL_ORD_ID|532959	sp|Q9LSK9|Y5566_ARATH Uncharacterized protein At5g65660 OS=Arabidopsis thaliana GN=At5g65660 PE=2 SV=1
CA.PGAv.1.6.scaffold700.20	558	7.55	6.93	9.54	32.13	24.85	21.19	1.43375	1.94e-07	3.85e-06	PREDICTED: ADP-ribosylation factor-like protein 2 [Capsicum annuum]	GO:0000166;GO:0005525;GO:0007264;GO:0005622	nucleotide binding;GTP binding;small GTPase mediated signal transduction;intracellular	K07943	ARL2	http://www.genome.jp/dbget-bin/www_bget?ko:K07943	-	-	KOG0070(U)(GTP-binding ADP-ribosylation factor Arf1)	gnl|BL_ORD_ID|283784	sp|Q9ZPX1|ARF5_ARATH ADP-ribosylation factor-like protein 2 OS=Arabidopsis thaliana GN=ARL2 PE=2 SV=1
XLOC_021236	502	0	2.97	0.3	14.37	16.43	30.75	4.06035	0.00404156	0.0232879	-	-	-	-	-	-	-	-	-	-	-
XLOC_001163	673	0.82	0.47	0.8	0.1	0.09	0	-3.72295	0.0103771	0.0499783	-	-	-	-	-	-	-	-	-	-	-
CA.PGAv.1.6.scaffold308.23	2034	1.05	0.54	0.79	2.15	2.04	1.92	1.10549	0.00105503	0.00753157	PREDICTED: putative methylesterase 12, chloroplastic [Daucus carota subsp. sativus]<>KZN08807.1 hypothetical protein DCAR_001463 [Daucus carota subsp. sativus]	GO:0016787	hydrolase activity	-	-	-	-	-	-	gnl|BL_ORD_ID|80399	sp|Q9FVW3|MES14_ARATH Putative methylesterase 14, chloroplastic OS=Arabidopsis thaliana GN=MES14 PE=1 SV=1
XLOC_020736	989	7.85	4.33	7.23	0.78	2.79	0.98	-2.46697	2.62e-07	5.07e-06	PREDICTED: uncharacterized protein LOC107792465 isoform X2 [Nicotiana tabacum];PREDICTED: uncharacterized protein LOC107792465 isoform X1 [Nicotiana tabacum]<>XP_016470163.1 PREDICTED: uncharacterized protein LOC107792465 isoform X1 [Nicotiana tabacum]	GO:0016020;GO:0020037;GO:0005768;GO:0016021;GO:0005802;GO:0005794	membrane;heme binding;endosome;integral component of membrane;trans-Golgi network;Golgi apparatus	-	-	-	-	-	-	-	-
CA.PGAv.1.6.scaffold674.33	3248	0.13	0.99	0.49	1.99	2.68	2.63	1.94465	0.000175915	0.0016243	PREDICTED: calcium-dependent protein kinase 20-like [Capsicum annuum]	GO:0004672;GO:0005524;GO:0005516;GO:0004674;GO:0005509;GO:0004683;GO:0000166;GO:0009931;GO:0018105;GO:0009738;GO:0046777;GO:0006468;GO:0035556;GO:0005737;GO:0005886;GO:0005634	protein kinase activity;ATP binding;calmodulin binding;protein serine/threonine kinase activity;calcium ion binding;calmodulin-dependent protein kinase activity;nucleotide binding;calcium-dependent protein serine/threonine kinase activity;peptidyl-serine phosphorylation;abscisic acid-activated signaling pathway;protein autophosphorylation;protein phosphorylation;intracellular signal transduction;…	K13412	CPK	http://www.genome.jp/dbget-bin/www_bget?ko:K13412	Plant-pathogen interaction	ko04626	-	gnl|BL_ORD_ID|324525	sp|Q9ZV15|CDPKK_ARATH Calcium-dependent protein kinase 20 OS=Arabidopsis thaliana GN=CPK20 PE=3 SV=1
XLOC_036273	1459	4.1	12.75	8.35	24.17	18.22	22.97	1.12789	0.000923837	0.00673428	-	-	-	-	-	-	-	-	-	-	-
CA.PGAv.1.6.scaffold371.39	1692	5.2	4.27	3.53	13.88	13.64	11.79	1.35928	1e-11	4.62e-10	PREDICTED: patatin-like protein 2 isoform X1 [Capsicum annuum]	GO:0047372;GO:0004620;GO:0016787;GO:0008152;GO:0006629;GO:0016042;GO:0005737;GO:0016020	acylglycerol lipase activity;phospholipase activity;hydrolase activity;metabolic process;lipid metabolic process;lipid catabolic process;cytoplasm;membrane	-	-	-	-	-	-	gnl|BL_ORD_ID|126328	sp|O48723|PLP2_ARATH Patatin-like protein 2 OS=Arabidopsis thaliana GN=PLP2 PE=1 SV=1
XLOC_015053	575	0.53	1.68	1.51	4.9	4.76	4.93	1.72057	0.0020056	0.0129971	hypothetical protein A4A49_31519 [Nicotiana attenuata]	-	-	-	-	-	-	-	-	-	-
XLOC_018647	508	0	0	0	2.42	0.83	1.62	5.46975	0.000698054	0.00531571	-	-	-	-	-	-	-	-	-	-	-
XLOC_027862	1767	0	0	0	0.75	0.6	0.08	5.79622	0.000364555	0.00303651	PREDICTED: uncharacterized protein LOC107852510 [Capsicum annuum]	-	-	-	-	-	-	-	-	-	-
CA.PGAv.1.6.scaffold338.58	786	22.19	28.75	27.06	16.07	17.99	10.31	-1.07119	9.92e-06	0.000130153	PREDICTED: uncharacterized protein LOC107842791 [Capsicum annuum]	-	-	-	-	-	-	-	-	-	-
CA.PGAv.1.6.scaffold182.12	411	46.24	25.87	32.26	69.6	93.45	103.17	1.08268	0.000394511	0.00324647	PREDICTED: 60S ribosomal protein L27-3-like [Capsicum annuum]	GO:0003735;GO:0006412;GO:0005622;GO:0005840;GO:0030529;GO:0022625	structural constituent of ribosome;translation;intracellular;ribosome;intracellular ribonucleoprotein complex;cytosolic large ribosomal subunit	K02901	RP-L27e,RPL27	http://www.genome.jp/dbget-bin/www_bget?ko:K02901	Ribosome	ko03010	KOG3418(J)(60S ribosomal protein L27)	gnl|BL_ORD_ID|454785	sp|P51419|RL273_ARATH 60S ribosomal protein L27-3 OS=Arabidopsis thaliana GN=RPL27C PE=2 SV=2
CA.PGAv.1.6.scaffold792.83	1272	0.08	0.33	0.17	0.73	1.64	1.67	2.6029	0.000181525	0.00167297	PREDICTED: glutathione S-transferase T1-like isoform X1 [Ipomoea nil]	GO:0016740;GO:0004364	transferase activity;glutathione transferase activity	K00799	GST,gst	http://www.genome.jp/dbget-bin/www_bget?ko:K00799	Glutathione metabolism;Drug metabolism - cytochrome P450;Metabolism of xenobiotics by cytochrome P450	ko00480,ko00982,ko00980	-	gnl|BL_ORD_ID|28458	sp|Q9ZRT5|GSTT1_ARATH Glutathione S-transferase T1 OS=Arabidopsis thaliana GN=GSTT1 PE=2 SV=1
CA.PGAv.1.6.scaffold78.88	3934	63.68	71.97	70.17	32.07	37	48.32	-1.05046	8.45e-08	1.8e-06	PREDICTED: ascorbate transporter, chloroplastic [Capsicum annuum]	GO:0005315;GO:0015229;GO:0055085;GO:0015882;GO:0010028;GO:0016021;GO:0009706;GO:0016020;GO:0009941;GO:0009507;GO:0009536;GO:0098656	inorganic phosphate transmembrane transporter activity;L-ascorbic acid transporter activity;transmembrane transport;L-ascorbic acid transport;xanthophyll cycle;integral component of membrane;chloroplast inner membrane;membrane;chloroplast envelope;chloroplast;plastid;anion transmembrane transport	K08193	SLC17A	http://www.genome.jp/dbget-bin/www_bget?ko:K08193	-	-	KOG2532(G)(Permease of the major facilitator superfamily)	gnl|BL_ORD_ID|282208	sp|Q8GX78|ANTR2_ARATH Ascorbate transporter, chloroplastic OS=Arabidopsis thaliana GN=PHT4;4 PE=1 SV=1
XLOC_040110	1519	1.43	1.11	1.01	0	0	0	-7.89239	1.03e-09	3.2e-08	-	-	-	-	-	-	-	-	-	-	-
XLOC_010780	1308	0.25	0.18	0.21	0.91	1.15	0.77	1.87367	0.00429082	0.0244743	-	-	-	-	-	-	-	-	-	-	-
XLOC_016128	5515	1.95	2.15	2.32	0.03	0.02	0.02	-6.07274	1.37e-28	5.37e-26	PREDICTED: uncharacterized protein LOC107879180 [Capsicum annuum];PREDICTED: phytochrome E isoform X2 [Capsicum annuum];PREDICTED: uncharacterized protein LOC107868022 [Capsicum annuum]	GO:0017006;GO:0007165;GO:0018298;GO:0000155;GO:0009585;GO:0009881;GO:0006351;GO:0042803;GO:0050896;GO:0009584;GO:0006355;GO:0000160;GO:0005634	protein-tetrapyrrole linkage;signal transduction;protein-chromophore linkage;phosphorelay sensor kinase activity;red, far-red light phototransduction;photoreceptor activity;transcription, DNA-templated;protein homodimerization activity;response to stimulus;detection of visible light;regulation of transcription, DNA-templated;phosphorelay signal transduction system;nucleus	K12123	PHYE	http://www.genome.jp/dbget-bin/www_bget?ko:K12123	-	-	-	gnl|BL_ORD_ID|127095	sp|P55004|PHYE_IPONI Phytochrome E OS=Ipomoea nil GN=PHYE PE=2 SV=1
XLOC_030674	624	0	1.98	0.4	0	0	0	-5.53115	0.00934365	0.0460686	-	-	-	-	-	-	-	-	-	-	-
CA.PGAv.1.6.scaffold401.21	762	0.43	1.06	0.88	5.29	2.31	3.07	1.91081	0.000901636	0.0065995	PREDICTED: uncharacterized protein At1g76070-like [Capsicum annuum]	-	-	-	-	-	-	-	-	gnl|BL_ORD_ID|517218	sp|Q9SGS5|Y1607_ARATH Uncharacterized protein At1g76070 OS=Arabidopsis thaliana GN=At1g76070 PE=1 SV=1
CA.PGAv.1.6.scaffold702.9	1527	8.05	12.97	7.04	1.04	0.9	0.87	-3.56709	2.07e-29	8.75e-27	PREDICTED: phospholipase A1-IIgamma-like [Capsicum annuum]	GO:0016787;GO:0006629	hydrolase activity;lipid metabolic process	-	-	-	-	-	KOG4569(I)(Predicted lipase)	gnl|BL_ORD_ID|130566	sp|A2ZW16|PLA1_ORYSJ Phospholipase A1-II 1 OS=Oryza sativa subsp. japonica GN=Os01g0651100 PE=3 SV=2
CA.PGAv.1.6.scaffold419.22	2709	0.04	0.02	0	1.04	0.42	0.23	4.44819	2.26e-05	0.000268385	PREDICTED: uncharacterized protein LOC107870416 [Capsicum annuum]<>XP_016572430.1 PREDICTED: uncharacterized protein LOC107870416 [Capsicum annuum]<>XP_016572431.1 PREDICTED: uncharacterized protein LOC107870416 [Capsicum annuum]	-	-	K07466	RFA1,RPA1,rpa	http://www.genome.jp/dbget-bin/www_bget?ko:K07466	DNA replication;Fanconi anemia pathway;Homologous recombination;Mismatch repair;Nucleotide excision repair	ko03030,ko03460,ko03440,ko03430,ko03420	-	-	-
XLOC_032036	458	3.86	1.93	2.36	0	0	0	-6.503	1e-05	0.000131333	-	-	-	-	-	-	-	-	-	-	-
CA.PGAv.1.6.scaffold964.2	2034	0.97	0.71	0.71	4.65	4.19	6.97	2.80279	3.26e-15	2.61e-13	PREDICTED: ribonuclease 3-like [Juglans regia]	GO:0033897;GO:0003723	ribonuclease T2 activity;RNA binding	K01166	E3.1.27.1	http://www.genome.jp/dbget-bin/www_bget?ko:K01166	-	-	-	gnl|BL_ORD_ID|185023	sp|P80196|RNLX_SOLLC Intracellular ribonuclease LX OS=Solanum lycopersicum GN=RNALX PE=1 SV=2
XLOC_004924	2172	0.46	0.42	0.39	2.56	1.76	1.34	1.94869	9.96e-07	1.68e-05	PREDICTED: uncharacterized protein LOC107850777 [Capsicum annuum]	-	-	-	-	-	-	-	-	-	-
CA.PGAv.1.6.scaffold1138.23	2103	5.09	3.36	3.86	2	1.23	1.32	-1.65669	4.17e-09	1.16e-07	PREDICTED: threonine dehydratase biosynthetic, chloroplastic-like [Capsicum annuum]	GO:0016829;GO:0004794;GO:0009082;GO:0008652;GO:0009097;GO:0030170;GO:0005737	lyase activity;L-threonine ammonia-lyase activity;branched-chain amino acid biosynthetic process;cellular amino acid biosynthetic process;isoleucine biosynthetic process;pyridoxal phosphate binding;cytoplasm	K01754	E4.3.1.19,ilvA,tdcB	http://www.genome.jp/dbget-bin/www_bget?ko:K01754	Glycine, serine and threonine metabolism;Valine, leucine and isoleucine biosynthesis;Biosynthesis of amino acids;Carbon metabolism	ko00260,ko00290,ko01230,ko01200	KOG1251(TE)(Serine racemase)	gnl|BL_ORD_ID|515094	sp|Q9ZSS6|THD1_ARATH Threonine dehydratase biosynthetic, chloroplastic OS=Arabidopsis thaliana GN=OMR1 PE=1 SV=1
CA.PGAv.1.6.scaffold195.28	2195	65.38	67.6	66.04	25.26	31.87	28.1	-1.45437	4.1e-22	8.29e-20	PREDICTED: uncharacterized aarF domain-containing protein kinase At4g31390, chloroplastic [Capsicum annuum]	GO:0004672;GO:0005524;GO:0006468	protein kinase activity;ATP binding;protein phosphorylation	-	-	-	-	-	KOG1235(R)(Predicted unusual protein kinase)	gnl|BL_ORD_ID|530762	sp|Q8RWG1|Y4139_ARATH Uncharacterized aarF domain-containing protein kinase At4g31390, chloroplastic OS=Arabidopsis thaliana GN=At4g31390 PE=2 SV=1
CA.PGAv.1.6.scaffold162.15	1743	0.1	0.17	0.09	3.19	2.18	2.04	3.83083	5.75e-13	3.25e-11	PREDICTED: NEDD8-activating enzyme E1 regulatory subunit-like isoform X1 [Capsicum annuum]	-	-	K04532	NAE1,APPBP1	http://www.genome.jp/dbget-bin/www_bget?ko:K04532	-	-	KOG2016(O)(NEDD8-activating complex, APP-BP1/UBA5 component)	gnl|BL_ORD_ID|309013	sp|P42744|AXR1_ARATH NEDD8-activating enzyme E1 regulatory subunit AXR1 OS=Arabidopsis thaliana GN=AXR1 PE=1 SV=1
CA.PGAv.1.6.scaffold407.62	1116	122.32	159.37	155.04	52.4	62.87	65.03	-1.5386	5e-18	6.29e-16	cinnamoyl-CoA reductase 1-like [Capsicum annuum]<>ACF17647.1 putative cinnamoyl-CoA reductase [Capsicum annuum]	GO:0050662;GO:0003824;GO:0016621;GO:0016491;GO:0055114	coenzyme binding;catalytic activity;cinnamoyl-CoA reductase activity;oxidoreductase activity;oxidation-reduction process	K09753	CCR	http://www.genome.jp/dbget-bin/www_bget?ko:K09753	Phenylpropanoid biosynthesis	ko00940	-	gnl|BL_ORD_ID|326442	sp|Q9S9N9|CCR1_ARATH Cinnamoyl-CoA reductase 1 OS=Arabidopsis thaliana GN=CCR1 PE=1 SV=1
CA.PGAv.1.6.scaffold748.4	633	713.31	471.84	582.69	2545.44	2265.96	1994.86	1.68293	1.23e-20	2.16e-18	PREDICTED: auxin-binding protein ABP19a-like [Capsicum annuum]	GO:0030145;GO:0045735;GO:0046872;GO:0005576;GO:0009735;GO:0005618;GO:0048046;GO:0031012;GO:0009505;GO:0005634;GO:0046564;GO:0033609	manganese ion binding;nutrient reservoir activity;metal ion binding;extracellular region;response to cytokinin;cell wall;apoplast;extracellular matrix;plant-type cell wall;nucleus;oxalate decarboxylase activity;oxalate metabolic process	-	-	-	-	-	-	gnl|BL_ORD_ID|267665	sp|Q9ZRA4|AB19A_PRUPE Auxin-binding protein ABP19a OS=Prunus persica GN=ABP19A PE=3 SV=1
CA.PGAv.1.6.scaffold29.2	2255	1.78	1.28	1.79	4.65	4.32	3.42	1.10619	1.41e-05	0.000176032	PREDICTED: protein NRT1/ PTR FAMILY 1.2-like isoform X5 [Capsicum annuum]	GO:0005215;GO:0006810;GO:0016021;GO:0016020	transporter activity;transport;integral component of membrane;membrane	K14638	SLC15A3_4,PHT	http://www.genome.jp/dbget-bin/www_bget?ko:K14638	-	-	-	gnl|BL_ORD_ID|439819	sp|Q9M817|PTR6_ARATH Protein NRT1/ PTR FAMILY 1.2 OS=Arabidopsis thaliana GN=NPF1.2 PE=1 SV=1
CA.PGAv.1.6.scaffold3384.1	1102	89.79	115.95	92.21	34.24	34.42	57.13	-1.44531	2.57e-09	7.48e-08	PREDICTED: uncharacterized protein LOC107842883 [Capsicum annuum]	GO:0016787;GO:0008152	hydrolase activity;metabolic process	K07025	K07025	http://www.genome.jp/dbget-bin/www_bget?ko:K07025	-	-	KOG3109(R)(Haloacid dehalogenase-like hydrolase)	gnl|BL_ORD_ID|539296	sp|Q09893|YAI5_SCHPO Uncharacterized protein C24B11.05 OS=Schizosaccharomyces pombe (strain 972 / ATCC 24843) GN=SPAC24B11.05 PE=3 SV=1
CA.PGAv.1.6.scaffold774.28	1458	0.69	0.73	0.66	0.11	0.15	0	-3.95707	1.5e-05	0.000185825	PREDICTED: LOW QUALITY PROTEIN: SWR1-complex protein 3-like [Capsicum annuum]	GO:0003682;GO:0006351	chromatin binding;transcription, DNA-templated	-	-	-	-	-	-	-	-
CA.PGAv.1.6.scaffold668.30	927	23.49	25	21.26	9.29	15.08	13.03	-1.1385	1.37e-06	2.23e-05	hypothetical protein A4A49_63149, partial [Nicotiana attenuata]	-	-	-	-	-	-	-	-	-	-
CA.PGAv.1.6.scaffold303.83	1527	0.52	0.57	0.88	0.03	0	0.1	-4.19205	3.17e-05	0.000362961	PREDICTED: cytochrome P450 89A2-like [Capsicum annuum]	GO:0004497;GO:0016705;GO:0020037;GO:0046872;GO:0005506;GO:0016491;GO:0055114;GO:0016020;GO:0016021	monooxygenase activity;oxidoreductase activity, acting on paired donors, with incorporation or reduction of molecular oxygen;heme binding;metal ion binding;iron ion binding;oxidoreductase activity;oxidation-reduction process;membrane;integral component of membrane	-	-	-	-	-	-	gnl|BL_ORD_ID|313040	sp|Q42602|C89A2_ARATH Cytochrome P450 89A2 OS=Arabidopsis thaliana GN=CYP89A2 PE=2 SV=2
XLOC_016543	729	1.87	3.62	2.76	0	0	0	-7.87223	1.14e-09	3.5e-08	-	-	-	-	-	-	-	-	-	-	-
XLOC_044456	1159	20.19	25.74	22.25	14.45	11.6	13.44	-1.03682	1.4e-08	3.5e-07	PREDICTED: uncharacterized protein LOC107844058 [Capsicum annuum]	GO:0005768;GO:0005802;GO:0005794	endosome;trans-Golgi network;Golgi apparatus	-	-	-	-	-	-	-	-
CA.PGAv.1.6.scaffold624.4	669	10.78	16.9	17.69	1.57	3.84	7.88	-1.92064	4.21e-05	0.000464106	PREDICTED: probable protein phosphatase 2C 61 [Capsicum annuum]	GO:0003824;GO:0004722;GO:0006470	catalytic activity;protein serine/threonine phosphatase activity;protein dephosphorylation	-	-	-	-	-	KOG0698(T)(Serine/threonine protein phosphatase)	gnl|BL_ORD_ID|432659	sp|Q9XGZ9|P2C72_ARATH Probable protein phosphatase 2C 72 OS=Arabidopsis thaliana GN=At5g26010 PE=2 SV=2
XLOC_027446	2757	0.14	0.33	0.33	1.49	1.21	0.74	1.81365	0.000355153	0.00296862	PREDICTED: splicing factor 3B subunit 4-like [Capsicum annuum];PREDICTED: splicing factor 3B subunit 4 [Capsicum annuum];PREDICTED: splicing factor 3B subunit 4-like [Solanum tuberosum];PREDICTED: splicing factor 3B subunit 4 [Solanum lycopersicum]	GO:0005730;GO:0000166;GO:0003676	nucleolus;nucleotide binding;nucleic acid binding	K12831	SF3B4,SAP49	http://www.genome.jp/dbget-bin/www_bget?ko:K12831	Spliceosome	ko03040	KOG0131(A)(Splicing factor 3b, subunit 4)	gnl|BL_ORD_ID|200588	sp|Q8QZY9|SF3B4_MOUSE Splicing factor 3B subunit 4 OS=Mus musculus GN=Sf3b4 PE=1 SV=1;gnl|BL_ORD_ID|199677	sp|Q15427|SF3B4_HUMAN Splicing factor 3B subunit 4 OS=Homo sapiens GN=SF3B4 PE=1 SV=1
CA.PGAv.1.6.scaffold407.53	1460	19.33	39.69	48.84	9.44	7.83	20.41	-1.76169	0.00332158	0.0198369	PREDICTED: aquaporin NIP6-1 [Capsicum annuum]<>XP_016562906.1 PREDICTED: aquaporin NIP6-1 [Capsicum annuum]	GO:0005215;GO:0046715;GO:0015204;GO:0015168;GO:0071918;GO:0006810;GO:0015793;GO:0046713;GO:0035445;GO:0005886;GO:0016021;GO:0016020	transporter activity;borate transmembrane transporter activity;urea transmembrane transporter activity;glycerol transmembrane transporter activity;urea transmembrane transport;transport;glycerol transport;borate transport;borate transmembrane transport;plasma membrane;integral component of membrane;membrane	K09874	NIP	http://www.genome.jp/dbget-bin/www_bget?ko:K09874	-	-	KOG0223(G)(Aquaporin (major intrinsic protein family))	gnl|BL_ORD_ID|110316	sp|Q9SAI4|NIP61_ARATH Aquaporin NIP6-1 OS=Arabidopsis thaliana GN=NIP6-1 PE=1 SV=1
XLOC_010484	1231	2.52	3.02	2.38	0.04	0.04	0.09	-6.13681	2.78e-14	1.99e-12	PREDICTED: uncharacterized protein LOC107856516 [Capsicum annuum];PREDICTED: protein OBERON 3-like [Solanum tuberosum]	-	-	-	-	-	-	-	-	gnl|BL_ORD_ID|425207	sp|Q94B71|OBE3_ARATH Protein OBERON 3 OS=Arabidopsis thaliana GN=OBE3 PE=1 SV=1
CA.PGAv.1.6.scaffold257.93	2628	11.18	5.67	6.41	0	0	0.07	-8.92973	7.64e-24	1.86e-21	PREDICTED: LRR receptor-like serine/threonine-protein kinase GSO1 isoform X2 [Capsicum annuum]	-	-	-	-	-	-	-	-	gnl|BL_ORD_ID|178777	sp|Q9C9H7|RLP12_ARATH Receptor-like protein 12 OS=Arabidopsis thaliana GN=RLP12 PE=2 SV=2
XLOC_031587	2733	1.47	2.17	1.55	1.03	1.1	0.78	-1.07581	0.00046382	0.00372712	-	-	-	-	-	-	-	-	-	-	-
XLOC_019258	582	10.38	9.72	11.04	0	0	0.05	-9.00211	3.21e-13	1.91e-11	PREDICTED: protein SRG1-like [Solanum tuberosum];PREDICTED: uncharacterized protein LOC107855589 [Capsicum annuum];Retrovirus-related Pol polyprotein from transposon TNT 1-94 [Cajanus cajan]	GO:0055114;GO:0016491;GO:0051213;GO:0046872	oxidation-reduction process;oxidoreductase activity;dioxygenase activity;metal ion binding	K12153	CYP79A2	http://www.genome.jp/dbget-bin/www_bget?ko:K12153	Glucosinolate biosynthesis;Cyanoamino acid metabolism;2-Oxocarboxylic acid metabolism	ko00966,ko00460,ko01210	-	gnl|BL_ORD_ID|130251	sp|P10978|POLX_TOBAC Retrovirus-related Pol polyprotein from transposon TNT 1-94 OS=Nicotiana tabacum PE=2 SV=1
CA.PGAv.1.6.scaffold352.36	983	0.56	1.47	0.92	3.06	2.93	2.62	1.34818	0.00317994	0.0191389	PREDICTED: uncharacterized protein LOC107862689 [Capsicum annuum]	-	-	-	-	-	-	-	-	-	-
XLOC_011808	937	0.33	0.24	0.24	2.9	1.88	2.6	2.75557	1.2e-06	1.98e-05	PREDICTED: uncharacterized protein LOC104105152 isoform X1 [Nicotiana tomentosiformis];PREDICTED: pectate lyase-like [Capsicum annuum]	GO:0030570;GO:0045490;GO:0016829;GO:0046872	pectate lyase activity;pectin catabolic process;lyase activity;metal ion binding	K01728	pel	http://www.genome.jp/dbget-bin/www_bget?ko:K01728	Quorum sensing;Pentose and glucuronate interconversions	ko02024,ko00040	-	gnl|BL_ORD_ID|134710	sp|P40973|PLY_LILLO Pectate lyase OS=Lilium longiflorum PE=2 SV=1
XLOC_031901	623	0.46	0.13	1.92	0	0	0	-5.6741	0.00228342	0.0145327	PREDICTED: LOW QUALITY PROTEIN: receptor-like protein 12 [Capsicum annuum]	GO:0016020;GO:0016021	membrane;integral component of membrane	-	-	-	-	-	-	-	-
CA.PGAv.1.6.scaffold495.15	4444	0.55	0.34	0.48	5.73	5.98	0.37	2.89704	0.00362421	0.0212867	PREDICTED: protein GIGANTEA-like isoform X1 [Capsicum annuum]<>XP_016555532.1 PREDICTED: protein GIGANTEA-like isoform X1 [Capsicum annuum]<>XP_016555533.1 PREDICTED: protein GIGANTEA-like isoform X1 [Capsicum annuum]	GO:2000028	regulation of photoperiodism, flowering	K12124	GI	http://www.genome.jp/dbget-bin/www_bget?ko:K12124	Circadian rhythm - plant	ko04712	-	gnl|BL_ORD_ID|13961	sp|Q9SQI2|GIGAN_ARATH Protein GIGANTEA OS=Arabidopsis thaliana GN=GI PE=1 SV=2
CA.PGAv.1.6.scaffold843.16	2960	2.39	2.1	1.91	0.8	1.05	1.79	-1.05126	0.00163898	0.0109485	PREDICTED: ADP-ribosylation factor GTPase-activating protein AGD3-like isoform X1 [Capsicum annuum]	-	-	K12489	ACAP	http://www.genome.jp/dbget-bin/www_bget?ko:K12489	Endocytosis	ko04144	KOG0705(T)(GTPase-activating protein Centaurin gamma (contains Ras-like GTPase, PH and ankyrin repeat domains))	gnl|BL_ORD_ID|273079	sp|Q5W7F2|AGD3_ARATH ADP-ribosylation factor GTPase-activating protein AGD3 OS=Arabidopsis thaliana GN=AGD3 PE=1 SV=1
XLOC_025998	1088	0	0	0	0.67	0.89	0.92	6.20101	1.66e-05	0.0002039	-	-	-	-	-	-	-	-	-	-	-
XLOC_028433	1255	0	0	0.04	1	1.29	0.94	5.87514	1.2e-05	0.000153723	-	-	-	-	-	-	-	-	-	-	-
XLOC_019011	490	0	0	0	1.89	2.32	0.52	5.292	0.00191515	0.0125021	-	-	-	-	-	-	-	-	-	-	-
CA.PGAv.1.6.scaffold1467.4	1959	1.42	2.49	1.95	9.17	6.81	5.32	1.58444	1.79e-08	4.37e-07	PREDICTED: disease resistance RPP13-like protein 4 isoform X1 [Capsicum annuum]<>XP_016580704.1 PREDICTED: disease resistance RPP13-like protein 4 isoform X2 [Capsicum annuum]	GO:0043531;GO:0006952;GO:0005524;GO:0000166	ADP binding;defense response;ATP binding;nucleotide binding	-	-	-	-	-	-	gnl|BL_ORD_ID|147799	sp|Q38834|R13L4_ARATH Disease resistance RPP13-like protein 4 OS=Arabidopsis thaliana GN=RPP13L4 PE=1 SV=2
CA.PGAv.1.6.scaffold862.58	456	37.75	52.33	48.41	12.17	27.54	26.71	-1.37683	7.17e-05	0.000741174	PREDICTED: dnaJ homolog subfamily B member 7-like [Capsicum annuum]	-	-	-	-	-	-	-	KOG0714(O)(Molecular chaperone (DnaJ superfamily))	gnl|BL_ORD_ID|365591	sp|Q6P642|DNJB6_XENTR DnaJ homolog subfamily B member 6 OS=Xenopus tropicalis GN=dnajb6 PE=2 SV=1
CA.PGAv.1.6.scaffold260.4	1439	4.14	3.15	2.61	0	0	0	-9.50527	1.05e-14	8.02e-13	Homeobox-leucine zipper family protein / lipid-binding START domain-containing protein isoform 4 [Theobroma cacao]	GO:0003677;GO:0008289;GO:0044212;GO:0009944;GO:0010014;GO:0009956;GO:0010051;GO:0030154;GO:0009855;GO:0010089;GO:0005634	DNA binding;lipid binding;transcription regulatory region DNA binding;polarity specification of adaxial/abaxial axis;meristem initiation;radial pattern formation;xylem and phloem pattern formation;cell differentiation;determination of bilateral symmetry;xylem development;nucleus	K09338	HD-ZIP	http://www.genome.jp/dbget-bin/www_bget?ko:K09338	-	-	-	gnl|BL_ORD_ID|162047	sp|Q9SE43|REV_ARATH Homeobox-leucine zipper protein REVOLUTA OS=Arabidopsis thaliana GN=REV PE=1 SV=2
XLOC_014552	792	4.65	4.39	5.44	12.76	11.89	12.84	1.13325	8.02e-06	0.000107149	-	-	-	-	-	-	-	-	-	-	-
XLOC_041324	928	8.96	6.83	9.77	24.23	23.01	19.77	1.0265	1.01e-05	0.000131567	-	-	-	-	-	-	-	-	-	-	-
XLOC_045195	1847	101.27	126.35	107.76	47.11	57.18	69.07	-1.22157	2.84e-10	9.78e-09	PREDICTED: hydroquinone glucosyltransferase-like [Capsicum annuum]	GO:0008152;GO:0016758;GO:0043231;GO:0016757;GO:0080044;GO:0080043;GO:0016740;GO:0052696;GO:0009813	metabolic process;transferase activity, transferring hexosyl groups;intracellular membrane-bounded organelle;transferase activity, transferring glycosyl groups;quercetin 7-O-glucosyltransferase activity;quercetin 3-O-glucosyltransferase activity;transferase activity;flavonoid glucuronidation;flavonoid biosynthetic process	K08237	E2.4.1.218	http://www.genome.jp/dbget-bin/www_bget?ko:K08237	-	-	-	gnl|BL_ORD_ID|40326	sp|Q9AR73|HQGT_RAUSE Hydroquinone glucosyltransferase OS=Rauvolfia serpentina GN=AS PE=1 SV=1
XLOC_025802	3925	0.68	1.36	0.89	0.21	0.28	0.33	-2.11485	2.57e-07	4.99e-06	PREDICTED: probable LRR receptor-like serine/threonine-protein kinase At3g47570 [Capsicum annuum]	GO:0016020;GO:0004672;GO:0005524;GO:0000166;GO:0004674;GO:0016310;GO:0016301;GO:0006468;GO:0016740;GO:0016021	membrane;protein kinase activity;ATP binding;nucleotide binding;protein serine/threonine kinase activity;phosphorylation;kinase activity;protein phosphorylation;transferase activity;integral component of membrane	K13420	FLS2	http://www.genome.jp/dbget-bin/www_bget?ko:K13420	MAPK signaling pathway - plant;Plant-pathogen interaction	ko04016,ko04626	-	gnl|BL_ORD_ID|526842	sp|C0LGP4|Y3475_ARATH Probable LRR receptor-like serine/threonine-protein kinase At3g47570 OS=Arabidopsis thaliana GN=At3g47570 PE=2 SV=1
CA.PGAv.1.6.scaffold397.22	589	9.86	10.33	9.39	8.44	5.08	3.47	-1.12861	0.00817311	0.0413693	PREDICTED: uncharacterized protein LOC107843218 isoform X3 [Capsicum annuum]	GO:0016787	hydrolase activity	-	-	-	-	-	-	-	-
XLOC_018747	1996	35.85	39.89	36.44	10.16	19.87	17.62	-1.50047	1.06e-09	3.29e-08	PREDICTED: UDP-glucose iridoid glucosyltransferase-like [Capsicum annuum]	GO:0008152;GO:0016758;GO:0043231;GO:0016757;GO:0080044;GO:0080043;GO:0016740;GO:0052696;GO:0009813	metabolic process;transferase activity, transferring hexosyl groups;intracellular membrane-bounded organelle;transferase activity, transferring glycosyl groups;quercetin 7-O-glucosyltransferase activity;quercetin 3-O-glucosyltransferase activity;transferase activity;flavonoid glucuronidation;flavonoid biosynthetic process	-	-	-	-	-	-	gnl|BL_ORD_ID|241338	sp|U3UA11|UGT7_CATRO UDP-glucose iridoid glucosyltransferase OS=Catharanthus roseus GN=UGT76A2 PE=1 SV=1
XLOC_040557	1015	3.28	3.26	3.59	1	0.77	0.61	-2.34303	8.2e-09	2.15e-07	-	-	-	-	-	-	-	-	-	-	-
XLOC_023010	1023	0	0	0	0.62	0.86	0.88	6.02116	4.32e-05	0.000474745	-	-	-	-	-	-	-	-	-	-	-
XLOC_029447	2068	1.73	1.23	1.53	0.44	0.37	0.42	-2.11007	7.14e-08	1.54e-06	-	-	-	-	-	-	-	-	-	-	-
CA.PGAv.1.6.scaffold517.6	2882	0	0.02	0	0.34	0.3	0.23	5.4263	9.66e-05	0.000964177	PREDICTED: uncharacterized protein LOC104212502 [Nicotiana sylvestris]	-	-	-	-	-	-	-	-	gnl|BL_ORD_ID|305780	sp|Q9SGZ5|BXL7_ARATH Probable beta-D-xylosidase 7 OS=Arabidopsis thaliana GN=BXL7 PE=2 SV=2
XLOC_022971	2108	4.03	7	7.02	2.03	2.1	2.56	-1.70326	4.12e-09	1.14e-07	PREDICTED: anthranilate N-benzoyltransferase protein 1 [Capsicum annuum]	GO:0016747;GO:0009507;GO:0016740	transferase activity, transferring acyl groups other than amino-acyl groups;chloroplast;transferase activity	-	-	-	-	-	-	gnl|BL_ORD_ID|27941	sp|O24645|HCBT1_DIACA Anthranilate N-benzoyltransferase protein 1 OS=Dianthus caryophyllus GN=HCBT1 PE=1 SV=1
CA.PGAv.1.6.scaffold134.103	1160	1.35	0.96	1.36	12.1	10.63	14.44	3.07707	4.18e-25	1.12e-22	PREDICTED: perakine reductase-like [Solanum lycopersicum]	-	-	-	-	-	-	-	KOG1575(C)(Voltage-gated shaker-like K+ channel, subunit beta/KCNAB)	gnl|BL_ORD_ID|121330	sp|Q3L181|PERR_RAUSE Perakine reductase OS=Rauvolfia serpentina GN=PR PE=1 SV=1
XLOC_018426	950	0	0.85	0.27	9.85	9.74	10.29	4.55171	1.24e-17	1.45e-15	PREDICTED: uncharacterized protein LOC107852408 [Capsicum annuum]	-	-	-	-	-	-	-	-	-	-
XLOC_044015	934	0.51	0.21	0.5	0	0	0	-5.47906	0.00141642	0.0096633	unnamed protein product [Coffea canephora]	-	-	-	-	-	-	-	-	gnl|BL_ORD_ID|134263	sp|Q6XKE6|POLG_PVCV2 Genome polyprotein OS=Petunia vein clearing virus (isolate Hohn) PE=3 SV=1
CA.PGAv.1.6.scaffold168.31	1996	4.85	4.59	3.97	16.95	10.65	11.57	1.29937	1.92e-09	5.72e-08	PREDICTED: jasmonic acid-amido synthetase JAR1-like [Capsicum annuum]	-	-	K14487	GH3	http://www.genome.jp/dbget-bin/www_bget?ko:K14487	Plant hormone signal transduction	ko04075	-	gnl|BL_ORD_ID|22907	sp|Q6I581|GH35_ORYSJ Jasmonic acid-amido synthetase JAR1 OS=Oryza sativa subsp. japonica GN=GH3.5 PE=2 SV=1
CA.PGAv.1.6.scaffold153.13	1541	0.94	0.94	0.93	0	0.07	0	-5.86114	4.23e-07	7.81e-06	PREDICTED: SRSF protein kinase 2-like [Capsicum annuum]	GO:0004672;GO:0005524;GO:0004674;GO:0000166;GO:0006468	protein kinase activity;ATP binding;protein serine/threonine kinase activity;nucleotide binding;protein phosphorylation	K08832	SRPK3,STK23	http://www.genome.jp/dbget-bin/www_bget?ko:K08832	-	-	KOG0667(R)(Dual-specificity tyrosine-phosphorylation regulated kinase)	gnl|BL_ORD_ID|368137	sp|P36616|DSK1_SCHPO Protein kinase dsk1 OS=Schizosaccharomyces pombe (strain 972 / ATCC 24843) GN=dsk1 PE=3 SV=2
XLOC_006351	1994	0	0	0	5.62	5.12	6.86	10.1369	4.44e-17	4.79e-15	PREDICTED: L10-interacting MYB domain-containing protein-like [Nicotiana attenuata]	-	-	-	-	-	-	-	-	-	-
CA.PGAv.1.6.scaffold532.45	1623	4.86	3.12	1.8	0.6	0.89	1.22	-2.07972	2.3e-06	3.52e-05	endoglucanase 18-like precursor [Capsicum annuum]<>CAA65826.1 cellulase [Capsicum annuum]	GO:0003824;GO:0004553;GO:0016798;GO:0008810;GO:0016787;GO:0008152;GO:0005975;GO:0000272;GO:0030245	catalytic activity;hydrolase activity, hydrolyzing O-glycosyl compounds;hydrolase activity, acting on glycosyl bonds;cellulase activity;hydrolase activity;metabolic process;carbohydrate metabolic process;polysaccharide catabolic process;cellulose catabolic process	-	-	-	-	-	-	gnl|BL_ORD_ID|26840	sp|P22503|GUN_PHAVU Endoglucanase OS=Phaseolus vulgaris PE=2 SV=2
XLOC_009167	1414	6.61	9.28	9.58	27.11	23.44	25.03	1.31704	6.01e-11	2.35e-09	-	-	-	-	-	-	-	-	-	-	-
XLOC_042893	4952	0	0.16	0.05	6.46	5.74	4.08	6.00439	3.18e-07	6.04e-06	PREDICTED: mucin-17-like isoform X1 [Capsicum annuum]<>XP_016551174.1 PREDICTED: mucin-17-like isoform X1 [Capsicum annuum]<>XP_016551175.1 PREDICTED: mucin-17-like isoform X2 [Capsicum annuum]	-	-	-	-	-	-	-	-	-	-
XLOC_036557	1652	0.64	1.77	1.13	0.49	0.2	0.12	-2.396	0.000203439	0.00183928	-	-	-	-	-	-	-	-	-	-	-
XLOC_011168	1197	19.16	13.74	12.49	30.23	21.81	60.64	1.08418	0.00198126	0.0128699	PREDICTED: glycine-rich protein 23-like isoform X2 [Nicotiana tomentosiformis]	-	-	-	-	-	-	-	-	-	-
CA.PGAv.1.6.scaffold1287.1	6164	0.94	0.59	0.81	2.55	1.94	0.86	1.63138	1.54e-06	2.46e-05	PREDICTED: LOW QUALITY PROTEIN: putative late blight resistance protein homolog R1A-3 [Capsicum annuum]	-	-	-	-	-	-	-	-	-	-
CA.PGAv.1.6.scaffold790.37	1504	1.16	1.09	0.29	0.38	0.06	0.03	-3.0221	0.00123858	0.00863051	FGGY carbohydrate kinase domain-containing protein [Solanum lycopersicum]	GO:0016773;GO:0005975;GO:0009507	phosphotransferase activity, alcohol group as acceptor;carbohydrate metabolic process;chloroplast	-	-	-	-	-	KOG2517(G)(Ribulose kinase and related carbohydrate kinases)	gnl|BL_ORD_ID|394924	sp|Q6DCD1|FGGY_XENLA FGGY carbohydrate kinase domain-containing protein OS=Xenopus laevis GN=fggy PE=2 SV=2
CA.PGAv.1.6.scaffold1180.7	501	2.55	4.98	5.41	0	0	0	-7.42733	4.19e-08	9.54e-07	hypothetical protein (mitochondrion) [Capsicum annuum]<>AIG90131.1 hypothetical protein (mitochondrion) [Capsicum annuum]	GO:0005739;GO:0046961;GO:0046933;GO:0015986;GO:0046034;GO:0015992;GO:0016020;GO:0045261;GO:0016021	mitochondrion;proton-transporting ATPase activity, rotational mechanism;proton-transporting ATP synthase activity, rotational mechanism;ATP synthesis coupled proton transport;ATP metabolic process;proton transport;membrane;proton-transporting ATP synthase complex, catalytic core F(1);integral component of membrane	-	-	-	-	-	-	-	-
CA.PGAv.1.6.scaffold378.2	2923	0.8	0.58	0.14	1.36	1.78	1.62	1.43408	0.00431222	0.0245767	PREDICTED: copper methylamine oxidase-like [Capsicum annuum]	GO:0005507;GO:0008131;GO:0048038;GO:0016491;GO:0046872;GO:0009308;GO:0055114	copper ion binding;primary amine oxidase activity;quinone binding;oxidoreductase activity;metal ion binding;amine metabolic process;oxidation-reduction process	K00276	AOC3,AOC2,tynA	http://www.genome.jp/dbget-bin/www_bget?ko:K00276	Glycine, serine and threonine metabolism;Phenylalanine metabolism;Tyrosine metabolism;Isoquinoline alkaloid biosynthesis;Tropane, piperidine and pyridine alkaloid biosynthesis;beta-Alanine metabolism	ko00260,ko00360,ko00350,ko00950,ko00960,ko00410	KOG1186(Q)(Copper amine oxidase)	gnl|BL_ORD_ID|274571	sp|Q07121|AMO1_ARTS1 Primary amine oxidase OS=Arthrobacter sp. (strain P1) GN=maoI PE=1 SV=1
XLOC_019562	701	0	0	0	24.74	27.6	20.36	10.1674	3.38e-17	3.74e-15	-	-	-	-	-	-	-	-	-	-	-
XLOC_031273	801	3.43	3.64	3.79	0	0	0	-8.42693	2.18e-11	9.4e-10	PREDICTED: aspartic proteinase-like protein 2 isoform X2 [Capsicum annuum];PREDICTED: uncharacterized protein LOC107059096 [Solanum tuberosum]	GO:0016020;GO:0030163;GO:0004190;GO:0006508;GO:0016021	membrane;protein catabolic process;aspartic-type endopeptidase activity;proteolysis;integral component of membrane	K00924	E2.7.1.-	http://www.genome.jp/dbget-bin/www_bget?ko:K00924	-	-	-	-	-
XLOC_001877	716	2.81	2.64	2.02	0.35	0.68	0.27	-2.76503	2e-05	0.000240714	PREDICTED: uncharacterized protein LOC107023961 [Solanum pennellii]	-	-	-	-	-	-	-	-	-	-
CA.PGAv.1.6.scaffold65.72	615	85.45	99.22	101.18	55.28	43.01	27.46	-1.47877	1.4e-10	5.11e-09	PREDICTED: miraculin-like [Capsicum annuum]	GO:0004866	endopeptidase inhibitor activity	-	-	-	-	-	-	gnl|BL_ORD_ID|53489	sp|Q9LMU2|KTI2_ARATH Kunitz trypsin inhibitor 2 OS=Arabidopsis thaliana GN=KTI2 PE=2 SV=1
CA.PGAv.1.6.scaffold14.41	1038	1.35	0.99	2.18	0	0	0	-7.56052	2.03e-08	4.88e-07	PREDICTED: CLP protease regulatory subunit CLPX1, mitochondrial-like [Capsicum annuum]	-	-	K03544	clpX,CLPX	http://www.genome.jp/dbget-bin/www_bget?ko:K03544	Cell cycle - Caulobacter	ko04112	-	gnl|BL_ORD_ID|317264	sp|Q66GN9|CLPX3_ARATH CLP protease regulatory subunit CLPX3, mitochondrial OS=Arabidopsis thaliana GN=CLPX3 PE=2 SV=1
XLOC_009112	1317	2.07	1.41	2.65	4.4	6.02	4.45	1.01971	0.0023606	0.0149303	-	-	-	-	-	-	-	-	-	-	-
CA.PGAv.1.6.scaffold1226.5	4433	0	0.03	0.15	1.65	2.19	1.58	6.0085	1.04e-20	1.86e-18	PREDICTED: uncharacterized protein LOC102592329 [Solanum tuberosum]	-	-	-	-	-	-	-	-	-	-
XLOC_023247	1762	0	0	0	3.6	2.46	2.64	8.85232	6.9e-13	3.85e-11	PREDICTED: uncharacterized protein LOC107875339 [Capsicum annuum]	-	-	-	-	-	-	-	-	-	-
CA.PGAv.1.6.scaffold773.12	1935	0.25	0.51	0.18	1.71	1.6	1.46	2.51548	1.87e-06	2.93e-05	PREDICTED: G-type lectin S-receptor-like serine/threonine-protein kinase CES101 [Capsicum annuum]	-	-	-	-	-	-	-	-	gnl|BL_ORD_ID|522804	sp|Q9SXB8|Y1133_ARATH G-type lectin S-receptor-like serine/threonine-protein kinase At1g11330 OS=Arabidopsis thaliana GN=At1g11330 PE=2 SV=3
CA.PGAv.1.6.scaffold1871.2	2084	4.6	4.87	3.63	1.42	1.1	0.49	-2.26599	1.02e-09	3.17e-08	PREDICTED: cytochrome P450 CYP72A219-like isoform X1 [Capsicum annuum]	GO:0004497;GO:0005506;GO:0016705;GO:0016491;GO:0020037;GO:0046872;GO:0055114;GO:0016021;GO:0016020	monooxygenase activity;iron ion binding;oxidoreductase activity, acting on paired donors, with incorporation or reduction of molecular oxygen;oxidoreductase activity;heme binding;metal ion binding;oxidation-reduction process;integral component of membrane;membrane	-	-	-	-	-	KOG0157(QI)(Cytochrome P450 CYP4/CYP19/CYP26 subfamilies)	gnl|BL_ORD_ID|313030	sp|H2DH21|C7A29_PANGI Cytochrome P450 CYP72A219 OS=Panax ginseng PE=2 SV=1
CA.PGAv.1.6.scaffold186.2	838	59.73	47.75	59.69	18.09	22.24	29.16	-1.52085	2.13e-10	7.47e-09	PREDICTED: psbP domain-containing protein 2, chloroplastic [Capsicum annuum]	GO:0005509;GO:0015979;GO:0009579;GO:0016020;GO:0009523;GO:0016021;GO:0019898;GO:0009654;GO:0009507	calcium ion binding;photosynthesis;thylakoid;membrane;photosystem II;integral component of membrane;extrinsic component of membrane;photosystem II oxygen evolving complex;chloroplast	-	-	-	-	-	-	gnl|BL_ORD_ID|134459	sp|Q8VY52|PPD2_ARATH PsbP domain-containing protein 2, chloroplastic OS=Arabidopsis thaliana GN=PPD2 PE=1 SV=1
XLOC_006750	742	4.61	5.49	5.13	0	0	0	-8.63243	4.73e-12	2.31e-10	-	-	-	-	-	-	-	-	-	-	-
CA.PGAv.1.6.scaffold84.15	3539	19.07	31.55	20.22	143.29	104.08	81.63	1.94787	7.18e-16	6.42e-14	PREDICTED: phototropin-1 [Capsicum annuum]	GO:0004672;GO:0004674;GO:0009882;GO:0042802;GO:0005524;GO:0010181;GO:0000155;GO:0000166;GO:0009903;GO:0010119;GO:0000160;GO:0046777;GO:0006468;GO:0035556;GO:0009638;GO:0009637;GO:0009785;GO:0010362;GO:0005737;GO:0005886;GO:0009986;GO:0009898;GO:0005773;GO:0005634;GO:0010155	protein kinase activity;protein serine/threonine kinase activity;blue light photoreceptor activity;identical protein binding;ATP binding;FMN binding;phosphorelay sensor kinase activity;nucleotide binding;chloroplast avoidance movement;regulation of stomatal movement;phosphorelay signal transduction system;protein autophosphorylation;protein phosphorylation;intracellular signal transduction;photot…	K08282	E2.7.11.1	http://www.genome.jp/dbget-bin/www_bget?ko:K08282	-	-	KOG0610(R)(Putative serine/threonine protein kinase)	gnl|BL_ORD_ID|127663	sp|O48963|PHOT1_ARATH Phototropin-1 OS=Arabidopsis thaliana GN=PHOT1 PE=1 SV=1
CA.PGAv.1.6.scaffold1538.12	1062	0.49	0.3	1.02	0	0	0	-6.3023	5e-05	0.000541106	PREDICTED: purine permease 3-like [Capsicum annuum]	GO:0005215;GO:0016020;GO:0016021	transporter activity;membrane;integral component of membrane	-	-	-	-	-	-	gnl|BL_ORD_ID|435758	sp|Q9FZ95|PUP3_ARATH Purine permease 3 OS=Arabidopsis thaliana GN=PUP3 PE=2 SV=1
XLOC_010994	3003	0.03	0.12	0.01	0.55	0.41	0.22	2.60144	0.00210986	0.0135812	PREDICTED: uncharacterized protein LOC109240719 [Nicotiana attenuata]	-	-	-	-	-	-	-	-	gnl|BL_ORD_ID|77119	sp|P08548|LIN1_NYCCO LINE-1 reverse transcriptase homolog OS=Nycticebus coucang PE=3 SV=1
XLOC_015571	814	7.19	2.3	4.43	0	0	0.08	-8.01788	4.33e-10	1.45e-08	-	-	-	-	-	-	-	-	-	-	-
CA.PGAv.1.6.scaffold1128.15	643	0.44	2.74	0.67	12.14	7.84	9.36	2.73028	4.63e-07	8.42e-06	PREDICTED: uncharacterized protein LOC104212451 [Nicotiana sylvestris]<>XP_016485063.1 PREDICTED: uncharacterized protein LOC107805516 [Nicotiana tabacum]<>XP_019223906.1 PREDICTED: uncharacterized protein LOC109205632 [Nicotiana attenuata]<>OIT33726.1 hypothetical protein A4A49_64549 [Nicotiana attenuata]	GO:0016020;GO:0016021	membrane;integral component of membrane	-	-	-	-	-	-	-	-
XLOC_026744	1403	2.07	2.07	2.7	0.56	0.45	0.11	-2.87597	1.85e-08	4.5e-07	PREDICTED: NAC domain-containing protein 62-like isoform X2 [Capsicum annuum]	GO:0016020;GO:0003677;GO:0006351;GO:0006355;GO:0016021;GO:0005634	membrane;DNA binding;transcription, DNA-templated;regulation of transcription, DNA-templated;integral component of membrane;nucleus	-	-	-	-	-	-	gnl|BL_ORD_ID|411647	sp|Q9LKG8|NAC91_ARATH NAC domain-containing protein 91 OS=Arabidopsis thaliana GN=NAC091 PE=1 SV=1
XLOC_030711	2571	0.29	0.25	0.15	1.2	0.91	1.02	2.10943	3.85e-06	5.6e-05	PREDICTED: uncharacterized protein LOC104236501 [Nicotiana sylvestris]	-	-	-	-	-	-	-	-	-	-
XLOC_018174	1065	4.51	4.56	3.45	1.89	1.24	1.1	-1.79457	1.33e-07	2.73e-06	-	-	-	-	-	-	-	-	-	-	-
CA.PGAv.1.6.scaffold1646.14	3806	0.68	1.22	0.92	2.77	1.75	1.13	1.07242	0.00123334	0.00860666	PREDICTED: putative late blight resistance protein homolog R1A-3 isoform X3 [Capsicum annuum]	-	-	-	-	-	-	-	-	gnl|BL_ORD_ID|151761	sp|Q60CZ8|R1A10_SOLDE Putative late blight resistance protein homolog R1A-10 OS=Solanum demissum GN=R1A-10 PE=3 SV=1
CA.PGAv.1.6.scaffold519.4	723	19.28	12.98	15.32	7.6	7.84	8.15	-1.10352	1.71e-05	0.000209181	PREDICTED: protein PHLOEM PROTEIN 2-LIKE A1-like [Capsicum annuum]	-	-	-	-	-	-	-	-	gnl|BL_ORD_ID|57636	sp|C0HJV2|LEC_LUFAC Lectin OS=Luffa acutangula PE=1 SV=1
XLOC_044114	433	1203.65	974.67	1198.29	1.03	0.51	3.83	-9.39605	1.7e-32	9.6e-30	unknown [Capsicum annuum]	-	-	-	-	-	-	-	-	-	-
CA.PGAv.1.6.scaffold379.24	1385	4.7	3.79	6.25	24.46	22.04	8.63	1.38381	7.5e-05	0.000771311	PREDICTED: F-box protein At4g18380-like [Capsicum annuum]	-	-	-	-	-	-	-	-	gnl|BL_ORD_ID|390046	sp|Q9C534|FB19_ARATH F-box protein At1g30200 OS=Arabidopsis thaliana GN=At1g30200 PE=2 SV=1
XLOC_029847	1025	2.94	1.07	1.91	0	0	0	-7.90796	3.14e-09	8.94e-08	PREDICTED: uncharacterized protein LOC107879043 [Capsicum annuum]	-	-	-	-	-	-	-	-	-	-
CA.PGAv.1.6.scaffold184.78	3087	135.18	160.03	135.64	64.88	86.39	82.23	-1.12693	1.29e-10	4.73e-09	hypothetical protein VITISV_020008 [Vitis vinifera]	GO:0009658;GO:0009707	chloroplast organization;chloroplast outer membrane	-	-	-	-	-	-	gnl|BL_ORD_ID|328332	sp|Q9LI74|CHUP1_ARATH Protein CHUP1, chloroplastic OS=Arabidopsis thaliana GN=CHUP1 PE=1 SV=1
XLOC_041345	903	1.75	1.42	0.81	0.19	0.18	0.33	-2.76326	0.000265657	0.00231129	PREDICTED: uncharacterized protein LOC107868630 [Capsicum annuum]	-	-	-	-	-	-	-	-	-	-
XLOC_021340	1702	0.49	1.09	0.8	0	0.1	0	-5.03864	3.25e-06	4.81e-05	-	-	-	-	-	-	-	-	-	-	-
XLOC_020419	1081	2.85	4.01	3.45	0	0.03	0	-8.06949	5.71e-11	2.24e-09	PREDICTED: mucin-2-like [Capsicum annuum];PREDICTED: uncharacterized protein LOC107842610 isoform X2 [Capsicum annuum]<>XP_016542037.1 PREDICTED: uncharacterized protein LOC107842610 isoform X2 [Capsicum annuum]<>XP_016542038.1 PREDICTED: uncharacterized protein LOC107842610 isoform X2 [Capsicum annuum];PREDICTED: uncharacterized protein LOC104087523 [Nicotiana tomentosiformis];PREDICTED: unchara…	-	-	-	-	-	-	-	-	-	-
CA.PGAv.1.6.scaffold205.26	1175	15.5	17.5	15.61	15.35	9.17	5.35	-1.13118	0.000169804	0.00157771	PREDICTED: WAT1-related protein At5g40240-like [Capsicum annuum]	-	-	-	-	-	-	-	-	gnl|BL_ORD_ID|248031	sp|F4JK59|WTR33_ARATH WAT1-related protein At4g15540 OS=Arabidopsis thaliana GN=At4g15540 PE=2 SV=1
XLOC_023147	1667	0.06	0.24	0.16	2.54	0.91	0.39	2.78441	0.000492446	0.00393315	PREDICTED: omega-hydroxypalmitate O-feruloyl transferase-like [Capsicum annuum]	GO:0016747	transferase activity, transferring acyl groups other than amino-acyl groups	K15400	HHT1	http://www.genome.jp/dbget-bin/www_bget?ko:K15400	Cutin, suberine and wax biosynthesis	ko00073	-	gnl|BL_ORD_ID|398622	sp|Q94CD1|HHT1_ARATH Omega-hydroxypalmitate O-feruloyl transferase OS=Arabidopsis thaliana GN=HHT1 PE=1 SV=1
CA.PGAv.1.6.scaffold497.22	1488	0.46	0.24	0.18	1.78	0.76	1.45	1.93656	0.0014	0.0095807	PREDICTED: proline dehydrogenase 2, mitochondrial-like [Capsicum annuum]	GO:0004657;GO:0006562	proline dehydrogenase activity;proline catabolic process	K00318	PRODH	http://www.genome.jp/dbget-bin/www_bget?ko:K00318	Arginine and proline metabolism	ko00330	KOG0186(E)(Proline oxidase)	gnl|BL_ORD_ID|144134	sp|Q6NKX1|PROD2_ARATH Proline dehydrogenase 2, mitochondrial OS=Arabidopsis thaliana GN=POX2 PE=2 SV=1
CA.PGAv.1.6.scaffold1427.11	1407	3.31	5.07	2.94	14.88	14.54	19.74	1.93561	2.49e-13	1.52e-11	PREDICTED: probable inactive receptor kinase At1g27190 [Capsicum annuum]	GO:0004672;GO:0005524;GO:0006468;GO:0016020;GO:0016021	protein kinase activity;ATP binding;protein phosphorylation;membrane;integral component of membrane	K04730	IRAK1	http://www.genome.jp/dbget-bin/www_bget?ko:K04730	NF-kappa B signaling pathway;Toll and Imd signaling pathway;Toll-like receptor signaling pathway;Neurotrophin signaling pathway	ko04064,ko04624,ko04620,ko04722	-	gnl|BL_ORD_ID|531014	sp|Q9ASS4|Y5838_ARATH Probably inactive leucine-rich repeat receptor-like protein kinase At5g48380 OS=Arabidopsis thaliana GN=At5g48380 PE=1 SV=1
XLOC_029397	819	8.29	6.83	6.58	5.06	4.87	4.04	-1.30957	9.82e-07	1.66e-05	PREDICTED: LOW QUALITY PROTEIN: uncharacterized protein LOC107854162 [Capsicum annuum]	-	-	-	-	-	-	-	-	-	-
XLOC_040312	2107	0	0	0.08	1.51	1.7	1.2	5.34744	5.09e-10	1.69e-08	-	-	-	-	-	-	-	-	-	-	-
CA.PGAv.1.6.scaffold1986.3	1659	0.76	0.82	0.83	4.36	3.96	2.82	1.96753	2.31e-09	6.76e-08	PREDICTED: putative F-box/LRR-repeat protein At4g15060 isoform X1 [Capsicum annuum]	-	-	-	-	-	-	-	-	-	-
XLOC_003032	1126	27.21	26.73	22.03	9.39	11.29	10.57	-1.24097	2.64e-11	1.11e-09	PREDICTED: uncharacterized protein LOC104235009 [Nicotiana sylvestris]	-	-	-	-	-	-	-	-	-	-
CA.PGAv.1.6.scaffold1156.11	896	20.55	46.55	31.28	15.18	21.2	12.85	-1.1586	0.00020983	0.00189273	PREDICTED: pollen-specific leucine-rich repeat extensin-like protein 2 isoform X2 [Capsicum annuum]	GO:0046872;GO:0030001;GO:0046914;GO:0046916;GO:0005737	metal ion binding;metal ion transport;transition metal ion binding;cellular transition metal ion homeostasis;cytoplasm	-	-	-	-	-	-	-	-
XLOC_003640	1347	0	0.18	0.17	5.92	5.21	3.86	4.99468	3.06e-17	3.45e-15	-	-	-	-	-	-	-	-	-	-	-
CA.PGAv.1.6.scaffold164.15	648	6.86	3.47	4.11	0	0	0	-8.22579	2.06e-10	7.26e-09	PREDICTED: small heat shock protein, chloroplastic-like [Capsicum annuum]	-	-	K13993	HSP20	http://www.genome.jp/dbget-bin/www_bget?ko:K13993	Protein processing in endoplasmic reticulum	ko04141	-	gnl|BL_ORD_ID|397054	sp|P11890|HS23C_OXYRB Small heat shock protein, chloroplastic OS=Oxybasis rubra GN=HSP23 PE=2 SV=1
XLOC_038469	688	11.84	12.54	12.82	2.19	2.06	2.61	-3.20189	2.2e-28	8.23e-26	-	-	-	-	-	-	-	-	-	-	-
XLOC_025120	1374	1.1	0.26	0.77	0.21	0.2	0.04	-2.49542	0.00684348	0.0357906	Putative hAT family dimerisation domain containing protein, identical [Solanum demissum];Transposase, putative [Solanum demissum]	-	-	-	-	-	-	-	-	-	-
XLOC_018332	721	2.36	2.86	3.23	8.21	8.08	5.94	1.09855	0.00104726	0.0074881	-	-	-	-	-	-	-	-	-	-	-
CA.PGAv.1.6.scaffold774.48	3014	0	0	0.03	0.13	0.31	0.26	5.12602	0.000450806	0.00364502	PREDICTED: homeobox-leucine zipper protein ROC5-like [Capsicum annuum]	-	-	K09338	HD-ZIP	http://www.genome.jp/dbget-bin/www_bget?ko:K09338	-	-	-	gnl|BL_ORD_ID|181320	sp|Q6EPF0|ROC5_ORYSJ Homeobox-leucine zipper protein ROC5 OS=Oryza sativa subsp. japonica GN=ROC5 PE=2 SV=1
CA.PGAv.1.6.scaffold1509.1	1923	1.97	0.79	1.51	0.33	0.15	0.09	-3.26529	4.78e-08	1.07e-06	PREDICTED: protein TPX2-like isoform X1 [Solanum tuberosum]	GO:0032147;GO:0060236;GO:0005874;GO:0005819	activation of protein kinase activity;regulation of mitotic spindle organization;microtubule;spindle	K16812	TPX2	http://www.genome.jp/dbget-bin/www_bget?ko:K16812	-	-	-	gnl|BL_ORD_ID|222153	sp|F4I2H7|TPX2_ARATH Protein TPX2 OS=Arabidopsis thaliana GN=TPX2 PE=1 SV=1
CA.PGAv.1.6.scaffold430.1	1399	1.97	1.87	1.12	0	0.07	0	-6.86897	5.75e-10	1.88e-08	PREDICTED: WD repeat-containing protein YMR102C-like isoform X1 [Capsicum annuum]<>XP_016552447.1 PREDICTED: WD repeat-containing protein YMR102C-like isoform X1 [Capsicum annuum]	-	-	K20241	WDR44,RAB11BP	http://www.genome.jp/dbget-bin/www_bget?ko:K20241	-	-	-	-	-
XLOC_021482	912	0.53	0.07	0.4	0	0	0	-5.14532	0.00719242	0.0372539	-	-	-	-	-	-	-	-	-	-	-
XLOC_026787	1801	0	0.38	0.15	1.63	1.94	2.04	3.21007	1.38e-06	2.25e-05	PREDICTED: uncharacterized protein LOC109217719 [Nicotiana attenuata]	-	-	-	-	-	-	-	-	-	-
CA.PGAv.1.6.scaffold1632.8	3461	0.31	0.84	0.43	1.31	0.9	1.33	1.08447	0.010375	0.0499747	PREDICTED: putative disease resistance RPP13-like protein 1 [Capsicum annuum]	-	-	-	-	-	-	-	-	gnl|BL_ORD_ID|158594	sp|Q9LRR4|R13L1_ARATH Putative disease resistance RPP13-like protein 1 OS=Arabidopsis thaliana GN=RPPL1 PE=3 SV=1
CA.PGAv.1.6.scaffold162.132	1839	2.18	1.44	2.58	13.62	5.63	4.07	1.63544	8.62e-05	0.000872479	PREDICTED: indole-3-acetic acid-amido synthetase GH3.6 [Capsicum annuum]	-	-	K14487	GH3	http://www.genome.jp/dbget-bin/www_bget?ko:K14487	Plant hormone signal transduction	ko04075	-	gnl|BL_ORD_ID|18083	sp|Q9LSQ4|GH36_ARATH Indole-3-acetic acid-amido synthetase GH3.6 OS=Arabidopsis thaliana GN=GH3.6 PE=1 SV=1
CA.PGAv.1.6.scaffold264.1	415	7.35	16	13.17	728.05	359.57	129.46	4.88661	4.95e-13	2.84e-11	PREDICTED: abscisic stress-ripening protein 2-like [Capsicum annuum]	-	-	-	-	-	-	-	-	gnl|BL_ORD_ID|294721	sp|P37219|ASR2_SOLLC Abscisic stress-ripening protein 2 OS=Solanum lycopersicum GN=ASR2 PE=4 SV=1
XLOC_044175	680	1.21	0.06	0.06	6.87	9.47	4.44	3.72466	2.7e-07	5.22e-06	PREDICTED: uncharacterized protein LOC107872639 [Capsicum annuum]	-	-	-	-	-	-	-	-	-	-
CA.PGAv.1.6.scaffold256.19	1177	1.92	1.78	3.14	0.16	0	0	-6.19349	1.07e-10	4e-09	PREDICTED: zinc finger CCCH domain-containing protein 34-like isoform X2 [Nicotiana sylvestris]	-	-	-	-	-	-	-	-	gnl|BL_ORD_ID|305205	sp|Q84W91|C3H32_ARATH Zinc finger CCCH domain-containing protein 32 OS=Arabidopsis thaliana GN=At2g47850 PE=2 SV=2
CA.PGAv.1.6.scaffold222.126	435	2.95	3.82	6.92	0	0	0	-7.08419	4.44e-07	8.12e-06	PREDICTED: auxin-responsive protein SAUR68-like [Solanum pennellii]	GO:0009926;GO:0046620;GO:0009733	auxin polar transport;regulation of organ growth;response to auxin	-	-	-	-	-	-	gnl|BL_ORD_ID|200166	sp|F4I1I4|SAU67_ARATH Auxin-responsive protein SAUR67 OS=Arabidopsis thaliana GN=SAUR67 PE=2 SV=1
XLOC_040449	1309	0.79	0.69	1.24	6.93	4.1	1.9	1.96163	7.31e-05	0.000753665	PREDICTED: uncharacterized protein LOC107862117 [Capsicum annuum]	-	-	-	-	-	-	-	-	-	-
CA.PGAv.1.6.scaffold1126.35	2257	12.1	16.55	13.61	8.05	8.79	6.52	-1.10131	3.18e-09	9.02e-08	PREDICTED: probable protein phosphatase 2C 55 isoform X1 [Capsicum annuum]<>XP_016568605.1 PREDICTED: probable protein phosphatase 2C 55 isoform X1 [Capsicum annuum]	-	-	K17508	PTC7,PPTC7	http://www.genome.jp/dbget-bin/www_bget?ko:K17508	-	-	KOG1379(T)(Serine/threonine protein phosphatase)	gnl|BL_ORD_ID|433912	sp|Q9SUK9|P2C55_ARATH Probable protein phosphatase 2C 55 OS=Arabidopsis thaliana GN=At4g16580 PE=2 SV=2
CA.PGAv.1.6.scaffold219.39	3545	3.2	2.32	2.46	0.86	0.79	1.02	-1.79737	3.37e-12	1.67e-10	PREDICTED: protein EFR3 homolog B-like [Capsicum annuum]	-	-	-	-	-	-	-	KOG1877(R)(Putative transmembrane protein cmp44E)	gnl|BL_ORD_ID|370628	sp|Q620W3|EFR3_CAEBR Protein EFR3 homolog OS=Caenorhabditis briggsae GN=CBG02625 PE=3 SV=1
XLOC_043095	591	4.43	2.03	2.54	0.6	0.58	0.87	-2.39746	0.000368814	0.00306623	-	-	-	-	-	-	-	-	-	-	-
CA.PGAv.1.6.scaffold371.123	3198	0.32	0.05	0.09	0	0	0	-6.09012	0.000272549	0.00236476	PREDICTED: DNA damage-binding protein 1-like [Capsicum annuum]	GO:0003676;GO:0005634	nucleic acid binding;nucleus	K10610	DDB1	http://www.genome.jp/dbget-bin/www_bget?ko:K10610	Ubiquitin mediated proteolysis;Nucleotide excision repair	ko04120,ko03420	KOG1898(A)(Splicing factor 3b, subunit 3)	gnl|BL_ORD_ID|359276	sp|Q6QNU4|DDB1_SOLLC DNA damage-binding protein 1 OS=Solanum lycopersicum GN=DDB1 PE=1 SV=1
XLOC_041035	2786	2.97	2.45	2.91	1.14	1.42	0.54	-1.7453	4.95e-07	8.95e-06	PREDICTED: transcription initiation factor TFIID subunit 12b [Capsicum annuum]	GO:0005669;GO:0006352;GO:0046982	transcription factor TFIID complex;DNA-templated transcription, initiation;protein heterodimerization activity	K03126	TAF12	http://www.genome.jp/dbget-bin/www_bget?ko:K03126	Basal transcription factors	ko03022	-	-	-
XLOC_004674	6120	0.98	0.96	0.75	3.08	3.31	1.92	1.38703	4.41e-08	9.95e-07	PREDICTED: uncharacterized protein LOC109215865 [Nicotiana attenuata]	-	-	-	-	-	-	-	-	gnl|BL_ORD_ID|403521	sp|O00370|LORF2_HUMAN LINE-1 retrotransposable element ORF2 protein OS=Homo sapiens PE=1 SV=1
CA.PGAv.1.6.scaffold74.32	1000	12.61	18.06	15.69	48.76	37.08	38.87	1.19232	1.55e-09	4.69e-08	PREDICTED: zinc finger protein 4-like [Solanum tuberosum]<>XP_015167649.1 PREDICTED: zinc finger protein 4-like [Solanum tuberosum]<>XP_015167650.1 PREDICTED: zinc finger protein 4-like [Solanum tuberosum]<>XP_015167651.1 PREDICTED: zinc finger protein 4-like [Solanum tuberosum]	GO:0046872	metal ion binding	-	-	-	-	-	-	gnl|BL_ORD_ID|552453	sp|Q39263|ZFP4_ARATH Zinc finger protein 4 OS=Arabidopsis thaliana GN=ZFP4 PE=2 SV=2
XLOC_004752	1254	4.49	3.69	4.65	0	0	0.09	-7.55394	1.89e-12	9.88e-11	-	-	-	-	-	-	-	-	-	-	-
XLOC_023231	1105	0.16	0.58	0.28	4.22	2.76	2.6	3.03804	3.72e-08	8.53e-07	-	-	-	-	-	-	-	-	-	-	-
XLOC_042367	1502	0	0	0.09	0.54	0.75	0.21	3.66342	0.00440913	0.0250088	-	-	-	-	-	-	-	-	-	-	-
XLOC_021443	594	6.78	6.19	3.62	18.61	14.16	15.95	1.30726	3.87e-05	0.000431332	PREDICTED: ATP synthase subunit epsilon, mitochondrial [Capsicum annuum]	GO:0046933;GO:0005743;GO:0046961;GO:0015986;GO:0016887;GO:0000275	proton-transporting ATP synthase activity, rotational mechanism;mitochondrial inner membrane;proton-transporting ATPase activity, rotational mechanism;ATP synthesis coupled proton transport;ATPase activity;mitochondrial proton-transporting ATP synthase complex, catalytic core F(1)	K02135	ATPeF1E,ATP5E,ATP15	http://www.genome.jp/dbget-bin/www_bget?ko:K02135	Oxidative phosphorylation	ko00190	-	gnl|BL_ORD_ID|295972	sp|Q06450|ATP5E_IPOBA ATP synthase subunit epsilon, mitochondrial OS=Ipomoea batatas PE=1 SV=2
CA.PGAv.1.6.scaffold1550.3	1019	1.26	0.44	0.65	3.4	1.98	3.83	1.72981	0.000948705	0.0068831	PREDICTED: uncharacterized protein LOC107871375 [Capsicum annuum]	GO:0016787	hydrolase activity	-	-	-	-	-	-	-	-
CA.PGAv.1.6.scaffold1382.1	1846	13.68	7.69	13.31	32.14	32.35	34.5	1.29247	9.07e-10	2.85e-08	PREDICTED: reticuline oxidase-like protein [Capsicum annuum]<>XP_016553835.1 PREDICTED: reticuline oxidase-like protein [Capsicum annuum]	GO:0003824;GO:0050660;GO:0016614;GO:0016491;GO:0055114	catalytic activity;flavin adenine dinucleotide binding;oxidoreductase activity, acting on CH-OH group of donors;oxidoreductase activity;oxidation-reduction process	-	-	-	-	-	-	gnl|BL_ORD_ID|304198	sp|Q9SVG3|BBE21_ARATH Berberine bridge enzyme-like 21 OS=Arabidopsis thaliana GN=At4g20840 PE=2 SV=1
XLOC_006891	1580	0.8	0.88	1.08	2.41	3.03	2.03	1.18545	0.00108016	0.00769398	-	-	-	-	-	-	-	-	-	-	-
CA.PGAv.1.6.scaffold904.1	5061	2.72	2.27	1.72	0.29	0.38	0.26	-2.77481	4.72e-20	7.7e-18	PREDICTED: preprotein translocase subunit SCY2, chloroplastic [Solanum tuberosum]	GO:0015031;GO:0016020;GO:0009526;GO:0016021	protein transport;membrane;plastid envelope;integral component of membrane	-	-	-	-	-	-	gnl|BL_ORD_ID|491950	sp|F4IQV7|SCY2_ARATH Preprotein translocase subunit SCY2, chloroplastic OS=Arabidopsis thaliana GN=SCY2 PE=2 SV=1
CA.PGAv.1.6.scaffold809.88	1628	1.23	1.84	1.01	0.06	0.48	0.28	-2.43067	0.000224838	0.00200774	PREDICTED: rust resistance kinase Lr10-like [Capsicum annuum]	-	-	K04730	IRAK1	http://www.genome.jp/dbget-bin/www_bget?ko:K04730	NF-kappa B signaling pathway;Toll and Imd signaling pathway;Toll-like receptor signaling pathway;Neurotrophin signaling pathway	ko04064,ko04624,ko04620,ko04722	-	gnl|BL_ORD_ID|404883	sp|P93604|LRK10_WHEAT Rust resistance kinase Lr10 OS=Triticum aestivum GN=LRK10 PE=2 SV=1
XLOC_009587	528	0	0	0.14	3.1	2.43	2.87	5.39287	0.000106496	0.00104985	-	-	-	-	-	-	-	-	-	-	-
CA.PGAv.1.6.scaffold547.9	924	0.2	0.58	2.66	0.06	0.23	0.19	-3.08983	0.00465931	0.0261938	ATP synthase subunit alpha, mitochondrial [Aegilops tauschii]	-	-	K02132	ATPeF1A,ATP5A1,ATP1	http://www.genome.jp/dbget-bin/www_bget?ko:K02132	Oxidative phosphorylation	ko00190	KOG1353(C)(F0F1-type ATP synthase, alpha subunit)	gnl|BL_ORD_ID|299582	sp|P05495|ATPAM_NICPL ATP synthase subunit alpha, mitochondrial OS=Nicotiana plumbaginifolia GN=ATPA PE=3 SV=1
XLOC_021253	1026	0	0	0	1.92	2.63	2.97	7.69312	2.52e-09	7.32e-08	chalcone synthase 2-like [Nicotiana tabacum]<>AHK22740.1 chalcone synthase [Nicotiana tabacum]	GO:0009058;GO:0008152;GO:0016746;GO:0003824;GO:0016747;GO:0016740	biosynthetic process;metabolic process;transferase activity, transferring acyl groups;catalytic activity;transferase activity, transferring acyl groups other than amino-acyl groups;transferase activity	K00660	CHS	http://www.genome.jp/dbget-bin/www_bget?ko:K00660	Flavonoid biosynthesis;Circadian rhythm - plant	ko00941,ko04712	-	gnl|BL_ORD_ID|336154	sp|O04111|CHSY_PERFR Chalcone synthase OS=Perilla frutescens GN=CHS PE=2 SV=1
CA.PGAv.1.6.scaffold890.66	1683	0.25	0.64	0.08	0	0	0.06	-4.27511	0.00458649	0.0258375	PREDICTED: probable acyl-activating enzyme 2 [Capsicum annuum]	GO:0003824;GO:0008152	catalytic activity;metabolic process	-	-	-	-	-	-	gnl|BL_ORD_ID|266553	sp|Q9SEY5|AAE2_ARATH Probable acyl-activating enzyme 2 OS=Arabidopsis thaliana GN=AAE2 PE=2 SV=1
XLOC_028129	1360	2.68	3	3.26	1.72	2.39	0.88	-1.10614	0.00557414	0.0303577	PREDICTED: eukaryotic translation initiation factor 4G-like [Capsicum annuum]	GO:0009615;GO:0009737;GO:0003723	response to virus;response to abscisic acid;RNA binding	K03260	EIF4G	http://www.genome.jp/dbget-bin/www_bget?ko:K03260	RNA transport	ko03013	-	gnl|BL_ORD_ID|43760	sp|G5CEW6|IF4G_WHEAT Eukaryotic translation initiation factor 4G OS=Triticum aestivum PE=1 SV=1
CA.PGAv.1.6.scaffold1433.28	232	75.78	137.99	758.25	86.43	49.07	61.85	-2.65626	0.000165158	0.00153856	PREDICTED: endoglucanase-like [Capsicum annuum]	GO:0004553;GO:0016798;GO:0016787;GO:0008152;GO:0005975	hydrolase activity, hydrolyzing O-glycosyl compounds;hydrolase activity, acting on glycosyl bonds;hydrolase activity;metabolic process;carbohydrate metabolic process	K01179	E3.2.1.4	http://www.genome.jp/dbget-bin/www_bget?ko:K01179	Starch and sucrose metabolism	ko00500	-	gnl|BL_ORD_ID|28700	sp|P23548|GUN_PAEPO Endoglucanase OS=Paenibacillus polymyxa PE=3 SV=2
CA.PGAv.1.6.scaffold1475.6	552	7.22	2.61	5.2	0.41	0.39	0.14	-4.86111	1.67e-10	5.99e-09	PREDICTED: uncharacterized protein LOC107774272 [Nicotiana tabacum]	-	-	-	-	-	-	-	-	-	-
CA.PGAv.1.6.scaffold1181.22	1540	3.34	3.26	3.48	3.1	1.44	1.63	-1.11597	0.00061881	0.00479486	PREDICTED: sphingosine kinase 1 isoform X1 [Capsicum annuum]	GO:0016301	kinase activity	K04718	SPHK	http://www.genome.jp/dbget-bin/www_bget?ko:K04718	Apelin signaling pathway;Calcium signaling pathway;Phospholipase D signaling pathway;Sphingolipid signaling pathway;VEGF signaling pathway;Sphingolipid metabolism;Fc gamma R-mediated phagocytosis	ko04371,ko04020,ko04072,ko04071,ko04370,ko00600,ko04666	KOG1115(IT)(Ceramide kinase)	gnl|BL_ORD_ID|204086	sp|Q8L7L1|SPHK1_ARATH Sphingosine kinase 1 OS=Arabidopsis thaliana GN=SPHK1 PE=1 SV=1
XLOC_001525	2153	0.35	1.3	0.32	17.25	16.11	10.32	4.24379	2.36e-23	5.45e-21	-	-	-	-	-	-	-	-	-	-	-
CA.PGAv.1.6.scaffold755.1	519	1.75	0.19	2.24	8.39	9.61	2.5	1.96855	0.00885313	0.0441143	PREDICTED: zinc finger protein ZAT11-like [Capsicum annuum]	GO:0046872	metal ion binding	-	-	-	-	-	-	gnl|BL_ORD_ID|549884	sp|Q9SLD4|ZAT11_ARATH Zinc finger protein ZAT11 OS=Arabidopsis thaliana GN=ZAT11 PE=2 SV=1
XLOC_013426	920	0.06	0.53	0.1	2.56	1.04	1.53	2.82278	0.000747393	0.00562927	PREDICTED: NADP-dependent malic enzyme-like isoform X3 [Capsicum annuum]<>XP_016537964.1 PREDICTED: NADP-dependent malic enzyme-like isoform X3 [Capsicum annuum]	GO:0055114;GO:0016491;GO:0004471;GO:0004470;GO:0051287;GO:0006108;GO:0046872	oxidation-reduction process;oxidoreductase activity;malate dehydrogenase (decarboxylating) (NAD+) activity;malic enzyme activity;NAD binding;malate metabolic process;metal ion binding	K00029	E1.1.1.40,maeB	http://www.genome.jp/dbget-bin/www_bget?ko:K00029	Pyruvate metabolism;Carbon fixation in photosynthetic organisms;Carbon metabolism	ko00620,ko00710,ko01200	KOG1257(C)(NADP+-dependent malic enzyme)	gnl|BL_ORD_ID|81368	sp|P37223|MAOX_MESCR NADP-dependent malic enzyme OS=Mesembryanthemum crystallinum GN=MOD1 PE=2 SV=1;gnl|BL_ORD_ID|80660	sp|P51615|MAOX_VITVI NADP-dependent malic enzyme OS=Vitis vinifera PE=2 SV=1
XLOC_031104	962	1.48	0.96	0.42	0.17	0.17	0	-3.32717	0.00097271	0.00702572	-	-	-	-	-	-	-	-	-	-	-
CA.PGAv.1.6.scaffold208.37	1040	1.28	2.97	1.81	8.76	6.11	6.32	1.55602	1.41e-05	0.000176144	PREDICTED: AT-hook motif nuclear-localized protein 2-like [Capsicum annuum]	GO:0003677;GO:0005829	DNA binding;cytosol	-	-	-	-	-	-	-	-
XLOC_030569	701	0	0	0	15.91	12.59	7.52	9.1444	1.65e-13	1.04e-11	-	-	-	-	-	-	-	-	-	-	-
CA.PGAv.1.6.scaffold1610.5	341	13654.4	19919.8	11068.9	2469.77	1794.1	2032.61	-3.54842	1.1e-71	3.56e-68	PREDICTED: flower-specific defensin-like isoform X1 [Capsicum annuum]	-	-	-	-	-	-	-	-	gnl|BL_ORD_ID|357406	sp|Q8GTM0|DEF_NICAL Flower-specific defensin OS=Nicotiana alata GN=D1 PE=1 SV=1
CA.PGAv.1.6.scaffold492.22	576	48.55	26.92	38.27	112.36	111.58	74.47	1.11989	9.35e-06	0.000123226	PREDICTED: ethylene-responsive transcription factor 3-like [Capsicum annuum]	GO:0003677;GO:0003700;GO:0006351;GO:0006355;GO:0005634	DNA binding;transcription factor activity, sequence-specific DNA binding;transcription, DNA-templated;regulation of transcription, DNA-templated;nucleus	K09286	EREBP	http://www.genome.jp/dbget-bin/www_bget?ko:K09286	-	-	-	gnl|BL_ORD_ID|380503	sp|Q9SXS8|ERF3_TOBAC Ethylene-responsive transcription factor 3 OS=Nicotiana tabacum GN=ERF3 PE=2 SV=1
XLOC_007229	752	0.78	0.78	0.08	0	0	0	-5.42174	0.00367985	0.0215458	-	-	-	-	-	-	-	-	-	-	-
XLOC_043358	1365	0.46	0.26	0.08	3.72	1.84	0.96	3.16753	2.77e-06	4.16e-05	-	-	-	-	-	-	-	-	-	-	-
CA.PGAv.1.6.scaffold588.82	462	61.88	105.25	78.74	341.96	269.96	162.15	1.37754	9.2e-08	1.95e-06	PREDICTED: heavy metal-associated isoprenylated plant protein 26-like [Capsicum annuum]	GO:0046914;GO:0046872;GO:0046916;GO:0030001;GO:0005737	transition metal ion binding;metal ion binding;cellular transition metal ion homeostasis;metal ion transport;cytoplasm	-	-	-	-	-	-	gnl|BL_ORD_ID|395519	sp|Q9SZN7|HIP26_ARATH Heavy metal-associated isoprenylated plant protein 26 OS=Arabidopsis thaliana GN=HIPP26 PE=1 SV=1
XLOC_006799	1483	14.29	20.86	22.42	10.82	9.3	10.9	-1.14361	3.54e-07	6.63e-06	PREDICTED: basic proline-rich protein-like [Capsicum annuum]	GO:0016020;GO:0016021	membrane;integral component of membrane	-	-	-	-	-	-	-	-
CA.PGAv.1.6.scaffold1005.15	1124	10.67	11.04	10.61	5.84	5.42	4.69	-1.3027	9.85e-11	3.72e-09	PREDICTED: short-chain dehydrogenase TIC 32, chloroplastic-like [Capsicum annuum]	-	-	K19329	WWOX	http://www.genome.jp/dbget-bin/www_bget?ko:K19329	-	-	KOG1208(Q)(Dehydrogenases with different specificities (related to short-chain alcohol dehydrogenases))	gnl|BL_ORD_ID|513097	sp|Q6RVV4|TIC32_PEA Short-chain dehydrogenase TIC 32, chloroplastic OS=Pisum sativum GN=TIC32 PE=1 SV=1
CA.PGAv.1.6.scaffold911.13	7906	0.38	0.2	0.39	1.5	0.9	0.79	1.46786	3.24e-05	0.000369827	PREDICTED: LOW QUALITY PROTEIN: receptor-like protein 12 [Capsicum annuum]	-	-	-	-	-	-	-	-	gnl|BL_ORD_ID|178777	sp|Q9C9H7|RLP12_ARATH Receptor-like protein 12 OS=Arabidopsis thaliana GN=RLP12 PE=2 SV=2
CA.PGAv.1.6.scaffold1756.4	4115	0.9	0.88	0.22	0.09	0.19	0.02	-3.02102	5.95e-05	0.000631309	PREDICTED: uncharacterized protein LOC107062936 [Solanum tuberosum]	-	-	-	-	-	-	-	-	-	-
CA.PGAv.1.6.scaffold811.9	1101	0.57	0.34	0.31	0	0	0	-5.77753	0.000341689	0.00287433	PREDICTED: purine permease 3-like [Solanum lycopersicum]	GO:0005215;GO:0016020;GO:0016021	transporter activity;membrane;integral component of membrane	-	-	-	-	-	-	gnl|BL_ORD_ID|437731	sp|Q9FZ96|PUP1_ARATH Purine permease 1 OS=Arabidopsis thaliana GN=PUP1 PE=1 SV=1
XLOC_035678	1300	0.26	0.57	0.43	2.12	1.69	1.81	1.92191	0.000116796	0.00114113	PREDICTED: uncharacterized protein LOC107861139 [Capsicum annuum]	-	-	-	-	-	-	-	-	-	-
CA.PGAv.1.6.scaffold1050.2	876	0.42	0.55	0.6	0.06	0	0.07	-3.84275	0.00643713	0.0341323	PREDICTED: probable WRKY transcription factor 70 [Capsicum annuum]	GO:0003677;GO:0003700;GO:0043565;GO:0006355	DNA binding;transcription factor activity, sequence-specific DNA binding;sequence-specific DNA binding;regulation of transcription, DNA-templated	-	-	-	-	-	-	gnl|BL_ORD_ID|248016	sp|Q9LY00|WRK70_ARATH Probable WRKY transcription factor 70 OS=Arabidopsis thaliana GN=WRKY70 PE=2 SV=1
XLOC_017616	717	0.11	0.32	0.4	2.6	1.47	2.43	2.68331	0.000792824	0.00591259	PREDICTED: protein VARIATION IN COMPOUND TRIGGERED ROOT growth response-like [Capsicum annuum]	-	-	-	-	-	-	-	-	-	-
XLOC_019885	3002	0	0	0	0.3	0.35	0.25	6.46549	3.75e-06	5.47e-05	PREDICTED: uncharacterized protein LOC107798953 [Nicotiana tabacum]	-	-	-	-	-	-	-	-	-	-
XLOC_028938	1162	0	0	0	0.4	0.56	0.8	5.82864	0.000134756	0.00128947	-	-	-	-	-	-	-	-	-	-	-
CA.PGAv.1.6.scaffold1251.9	2077	9.88	11.08	10.12	5.08	4.37	8.16	-1.0668	3.5e-05	0.000395158	PREDICTED: long-chain-alcohol oxidase FAO2 [Capsicum annuum]	GO:0050660;GO:0016614;GO:0016491;GO:0046577;GO:0055114;GO:0016020;GO:0016021	flavin adenine dinucleotide binding;oxidoreductase activity, acting on CH-OH group of donors;oxidoreductase activity;long-chain-alcohol oxidase activity;oxidation-reduction process;membrane;integral component of membrane	K17756	FAO3	http://www.genome.jp/dbget-bin/www_bget?ko:K17756	-	-	-	gnl|BL_ORD_ID|385326	sp|B5WWZ8|FAO1_LOTJA Long-chain-alcohol oxidase FAO1 OS=Lotus japonicus GN=FAO1 PE=1 SV=1
CA.PGAv.1.6.scaffold1379.6	2072	10.21	6.52	8.65	18.82	18.08	24.92	1.05133	5.96e-06	8.23e-05	PREDICTED: protein VARIATION IN COMPOUND TRIGGERED ROOT growth response-like [Capsicum annuum]	GO:0043531;GO:0007165	ADP binding;signal transduction	-	-	-	-	-	-	gnl|BL_ORD_ID|217119	sp|Q40392|TMVRN_NICGU TMV resistance protein N OS=Nicotiana glutinosa GN=N PE=1 SV=1
XLOC_042946	1101	1.29	1.03	0.89	0.09	0.09	0	-4.33165	6.69e-06	9.12e-05	PREDICTED: protein TRANSPORT INHIBITOR RESPONSE 1-like [Nicotiana attenuata]<>OIS99509.1 protein transport inhibitor response 1 [Nicotiana attenuata]	-	-	K14485	TIR1	http://www.genome.jp/dbget-bin/www_bget?ko:K14485	Plant hormone signal transduction	ko04075	-	gnl|BL_ORD_ID|214839	sp|Q570C0|TIR1_ARATH Protein TRANSPORT INHIBITOR RESPONSE 1 OS=Arabidopsis thaliana GN=TIR1 PE=1 SV=2
CA.PGAv.1.6.scaffold584.20	3216	1	1.37	0.9	3.13	3.21	2.76	1.2097	1.07e-06	1.79e-05	PREDICTED: LEAF RUST 10 DISEASE-RESISTANCE LOCUS RECEPTOR-LIKE PROTEIN KINASE-like 1.1 isoform X1 [Capsicum annuum]	-	-	-	-	-	-	-	-	gnl|BL_ORD_ID|434907	sp|Q9SFT7|PBL26_ARATH Probable serine/threonine-protein kinase PBL26 OS=Arabidopsis thaliana GN=PBL26 PE=2 SV=1
XLOC_005672	2043	0.02	0.19	0.11	1.83	2.35	1.77	3.99663	1.72e-12	9.06e-11	-	-	-	-	-	-	-	-	-	-	-
XLOC_002161	1154	2.07	1.68	2.07	0	0	0	-8.30548	5.73e-11	2.25e-09	PREDICTED: probable ADP-ribosylation factor GTPase-activating protein AGD9, partial [Capsicum annuum];PREDICTED: probable enoyl-CoA hydratase 2, mitochondrial [Capsicum annuum]<>XP_016578623.1 PREDICTED: probable enoyl-CoA hydratase 2, mitochondrial [Capsicum annuum]<>XP_016578624.1 PREDICTED: probable enoyl-CoA hydratase 2, mitochondrial [Capsicum annuum]<>XP_016578625.1 PREDICTED: probable enoy…	GO:0008152;GO:0005622;GO:0003824;GO:0006511;GO:0003676;GO:0005096;GO:0046983;GO:0004843	metabolic process;intracellular;catalytic activity;ubiquitin-dependent protein catabolic process;nucleic acid binding;GTPase activator activity;protein dimerization activity;thiol-dependent ubiquitin-specific protease activity	K12493	ARFGAP2_3	http://www.genome.jp/dbget-bin/www_bget?ko:K12493	Endocytosis	ko04144	KOG1679(I)(Enoyl-CoA hydratase)	gnl|BL_ORD_ID|376082	sp|F4JML5|ECH2M_ARATH Probable enoyl-CoA hydratase 2, mitochondrial OS=Arabidopsis thaliana GN=At4g16800 PE=2 SV=1
CA.PGAv.1.6.scaffold1126.45	1140	0.3	0.27	0.72	0	0.04	0.05	-4.0786	0.0039164	0.0226659	PREDICTED: uncharacterized protein LOC107869419 [Capsicum annuum]	-	-	-	-	-	-	-	-	-	-
XLOC_011813	1097	0	0.09	0.47	2.31	2.33	1.46	3.25973	2.75e-05	0.000319493	PREDICTED: uncharacterized protein LOC107063442 [Solanum tuberosum]	-	-	-	-	-	-	-	-	-	-
XLOC_044688	1241	0.13	0.12	0	0.94	0.88	0.91	2.50118	0.0036879	0.0215788	PREDICTED: uncharacterized protein LOC107848630 [Capsicum annuum]	GO:0016020;GO:0016021	membrane;integral component of membrane	-	-	-	-	-	-	-	-
CA.PGAv.1.6.scaffold189.20	2415	0.32	1.13	0.62	5.25	4.8	3.68	2.20982	1.83e-09	5.44e-08	PREDICTED: LRR receptor-like serine/threonine-protein kinase GSO2 [Capsicum annuum]	-	-	-	-	-	-	-	-	gnl|BL_ORD_ID|533830	sp|Q9SD62|Y3471_ARATH Putative receptor-like protein kinase At3g47110 OS=Arabidopsis thaliana GN=At3g47110 PE=3 SV=1
CA.PGAv.1.6.scaffold280.20	347	3.98	1.74	1.87	0.76	0.12	1.6	-3.30135	0.000349763	0.00293184	PREDICTED: anther-specific protein LAT52-like isoform X1 [Capsicum annuum]	GO:0005615	extracellular space	-	-	-	-	-	-	gnl|BL_ORD_ID|52540	sp|P13447|LAT52_SOLLC Anther-specific protein LAT52 OS=Solanum lycopersicum GN=LAT52 PE=2 SV=1
CA.PGAv.1.6.scaffold222.12	870	1.2	1.74	1.46	6.31	4.31	3.3	1.40309	0.000653314	0.00502174	PREDICTED: probable glycosyltransferase At5g11130 [Capsicum annuum]	-	-	-	-	-	-	-	-	gnl|BL_ORD_ID|24414	sp|Q9LFP3|GLYT4_ARATH Probable glycosyltransferase At5g11130 OS=Arabidopsis thaliana GN=At5g11130/At5g11120 PE=3 SV=2
CA.PGAv.1.6.scaffold853.22	855	0.74	0.14	0.14	2.49	2.7	1.61	2.59534	0.000909878	0.0066473	PREDICTED: NAC domain-containing protein 83-like [Capsicum annuum]	-	-	-	-	-	-	-	-	-	-
XLOC_013628	1703	2.58	2.28	2.65	0	0	0.03	-8.14007	3.82e-11	1.56e-09	PREDICTED: uncharacterized protein LOC102597431 [Solanum tuberosum];PREDICTED: uncharacterized protein LOC109222039 [Nicotiana attenuata];PREDICTED: uncharacterized protein LOC109208986 [Nicotiana attenuata]	-	-	-	-	-	-	-	-	-	-
XLOC_019939	1809	0.03	0.11	0.03	4.79	3.93	4.23	5.40411	1.02e-23	2.48e-21	PREDICTED: uncharacterized protein LOC109214833 [Nicotiana attenuata];PREDICTED: LOW QUALITY PROTEIN: uncharacterized protein LOC107854162 [Capsicum annuum]	-	-	-	-	-	-	-	-	-	-
CA.PGAv.1.6.scaffold894.1	485	8.32	6.99	9.03	1.38	0.36	1.95	-3.10261	9.44e-08	1.99e-06	PREDICTED: beta-D-glucosyl crocetin beta-1,6-glucosyltransferase-like [Nicotiana attenuata]<>XP_019234666.1 PREDICTED: beta-D-glucosyl crocetin beta-1,6-glucosyltransferase-like [Nicotiana attenuata]	-	-	K12937	UGAT	http://www.genome.jp/dbget-bin/www_bget?ko:K12937	Anthocyanin biosynthesis	ko00942	-	gnl|BL_ORD_ID|233472	sp|F8WKW8|UGT9_GARJA Beta-D-glucosyl crocetin beta-1,6-glucosyltransferase OS=Gardenia jasminoides GN=UGT94E5 PE=1 SV=1
XLOC_036402	2050	0.81	2.99	0.98	0.31	0.07	0.5	-2.69069	9.6e-05	0.000959063	PREDICTED: zeatin O-glucosyltransferase-like [Capsicum annuum]	GO:0008194;GO:0008152;GO:0016758;GO:0043231;GO:0016757;GO:0016740;GO:0052696;GO:0009813	UDP-glycosyltransferase activity;metabolic process;transferase activity, transferring hexosyl groups;intracellular membrane-bounded organelle;transferase activity, transferring glycosyl groups;transferase activity;flavonoid glucuronidation;flavonoid biosynthetic process	K13495	CISZOG	http://www.genome.jp/dbget-bin/www_bget?ko:K13495	Zeatin biosynthesis	ko00908	-	gnl|BL_ORD_ID|551156	sp|Q9ZSK5|ZOG_PHALU Zeatin O-glucosyltransferase OS=Phaseolus lunatus GN=ZOG1 PE=2 SV=1
CA.PGAv.1.6.scaffold1041.11	1646	11.9	9.93	9.56	4.59	3.46	3.4	-1.71266	8.67e-17	8.86e-15	PREDICTED: abscisic acid 8'-hydroxylase 4 [Capsicum annuum]	GO:0004497;GO:0016705;GO:0020037;GO:0046872;GO:0005506;GO:0016491;GO:0055114;GO:0016020;GO:0016021;GO:0010295;GO:0010268;GO:0016125;GO:0007275;GO:0016132	monooxygenase activity;oxidoreductase activity, acting on paired donors, with incorporation or reduction of molecular oxygen;heme binding;metal ion binding;iron ion binding;oxidoreductase activity;oxidation-reduction process;membrane;integral component of membrane;(+)-abscisic acid 8'-hydroxylase activity;brassinosteroid homeostasis;sterol metabolic process;multicellular organism development;bras…	K09843	E1.14.13.93	http://www.genome.jp/dbget-bin/www_bget?ko:K09843	Carotenoid biosynthesis	ko00906	-	gnl|BL_ORD_ID|265966	sp|Q9LJK2|ABAH4_ARATH Abscisic acid 8'-hydroxylase 4 OS=Arabidopsis thaliana GN=CYP707A4 PE=2 SV=2
CA.PGAv.1.6.scaffold37663.1	414	7.85	18.62	2.56	25.33	32.49	43.81	1.62035	0.00327922	0.0196367	trans-cinnamate 4-monooxygenase-like [Capsicum annuum]<>ACF19421.1 candidate cinnamic acid 4-hydroxylase [Capsicum annuum]	GO:0004497;GO:0005506;GO:0016705;GO:0016491;GO:0020037;GO:0046872;GO:0055114;GO:0016021;GO:0016020	monooxygenase activity;iron ion binding;oxidoreductase activity, acting on paired donors, with incorporation or reduction of molecular oxygen;oxidoreductase activity;heme binding;metal ion binding;oxidation-reduction process;integral component of membrane;membrane	K00487	CYP73A	http://www.genome.jp/dbget-bin/www_bget?ko:K00487	Phenylalanine metabolism;Flavonoid biosynthesis;Phenylpropanoid biosynthesis;Stilbenoid, diarylheptanoid and gingerol biosynthesis;Ubiquinone and other terpenoid-quinone biosynthesis;Degradation of aromatic compounds	ko00360,ko00941,ko00940,ko00945,ko00130,ko01220	-	gnl|BL_ORD_ID|512097	sp|P37115|TCMO_VIGRR Trans-cinnamate 4-monooxygenase OS=Vigna radiata var. radiata GN=CYP73A2 PE=1 SV=1
XLOC_020673	1704	0	0	0	1.85	1.31	1.91	7.979	3.6e-10	1.22e-08	-	-	-	-	-	-	-	-	-	-	-
CA.PGAv.1.6.scaffold1129.25	1912	0.09	0.09	0.11	1.46	1.03	0.18	2.82819	0.000805432	0.00598517	PREDICTED: beta-glucosidase 44-like [Nicotiana attenuata]<>OIT30672.1 beta-glucosidase 44 [Nicotiana attenuata]	GO:0008422;GO:0004553;GO:0005975;GO:1901657	beta-glucosidase activity;hydrolase activity, hydrolyzing O-glycosyl compounds;carbohydrate metabolic process;glycosyl compound metabolic process	K05350	bglB	http://www.genome.jp/dbget-bin/www_bget?ko:K05350	Phenylpropanoid biosynthesis;Starch and sucrose metabolism;Cyanoamino acid metabolism	ko00940,ko00500,ko00460	-	gnl|BL_ORD_ID|308328	sp|Q9LV33|BGL44_ARATH Beta-glucosidase 44 OS=Arabidopsis thaliana GN=BGLU44 PE=2 SV=1
CA.PGAv.1.6.scaffold206.162	635	39.74	25.47	34.43	124.59	94.29	84.88	1.31341	8.6e-09	2.25e-07	PREDICTED: probable calcium-binding protein CML30 [Capsicum annuum]	GO:0005509;GO:0016021;GO:0016020	calcium ion binding;integral component of membrane;membrane	K02183	CALM	http://www.genome.jp/dbget-bin/www_bget?ko:K02183	Oocyte meiosis;Apelin signaling pathway;Calcium signaling pathway;MAPK signaling pathway - plant;Phosphatidylinositol signaling system;Rap1 signaling pathway;Ras signaling pathway;cAMP signaling pathway;cGMP - PKG signaling pathway;Adrenergic signaling in cardiomyocytes;Vascular smooth muscle contraction;Gastric acid secretion;Salivary secretion;Aldosterone synthesis and secretion;Estrogen signal…	ko04114,ko04371,ko04020,ko04016,ko04070,ko04015,ko04014,ko04024,ko04022,ko04261,ko04270,ko04971,ko04970,ko04925,ko04915,ko04922,ko04912,ko04910,ko04916,ko04921,ko04924,ko04713,ko04626,ko04728,ko04720,ko04722,ko04750,ko04740,ko04744,ko04745	KOG0027(T)(Calmodulin and related proteins (EF-Hand superfamily))	gnl|BL_ORD_ID|331271	sp|Q9MBG5|CML30_ARATH Probable calcium-binding protein CML30 OS=Arabidopsis thaliana GN=CML30 PE=2 SV=1
XLOC_022372	439	2.89	2.67	2.99	0	0	0.22	-5.4671	0.000136522	0.00130426	-	-	-	-	-	-	-	-	-	-	-
XLOC_009134	585	0.9	0.44	0.79	0	0	0	-5.25369	0.00305136	0.0185093	PREDICTED: glycine-rich cell wall structural protein-like [Capsicum annuum]	-	-	-	-	-	-	-	-	-	-
XLOC_010501	5054	3.08	2.12	2.53	1.33	1.3	0.96	-1.26059	2.04e-07	4.01e-06	PREDICTED: uncharacterized protein LOC107841455 [Capsicum annuum]	-	-	-	-	-	-	-	-	-	-
CA.PGAv.1.6.scaffold1084.26	492	22.39	36.85	24.03	5.83	3.27	0	-3.50745	2.17e-08	5.2e-07	retrotransposon protein, putative, Ty1-copia subclass [Oryza sativa Japonica Group]	-	-	K15015	SLC32A,VGAT	http://www.genome.jp/dbget-bin/www_bget?ko:K15015	GABAergic synapse;Retrograde endocannabinoid signaling;Synaptic vesicle cycle	ko04727,ko04723,ko04721	-	gnl|BL_ORD_ID|130251	sp|P10978|POLX_TOBAC Retrovirus-related Pol polyprotein from transposon TNT 1-94 OS=Nicotiana tabacum PE=2 SV=1
XLOC_033424	2924	0.42	0.49	0.41	1.3	1.2	0.83	1.09736	0.00262281	0.0163371	PREDICTED: uncharacterized protein LOC109215545 [Nicotiana attenuata]	-	-	-	-	-	-	-	-	-	-
CA.PGAv.1.6.scaffold1495.11	2797	1.14	0.8	0.85	3.68	3.19	2.18	1.43842	4.76e-06	6.75e-05	PREDICTED: G2/mitotic-specific cyclin-1-like [Capsicum annuum]	GO:0016021;GO:0016020;GO:0005634	integral component of membrane;membrane;nucleus	K05868	CCNB	http://www.genome.jp/dbget-bin/www_bget?ko:K05868	Cell cycle;p53 signaling pathway;FoxO signaling pathway;Progesterone-mediated oocyte maturation	ko04110,ko04115,ko04068,ko04914	KOG0653(D)(Cyclin B and related kinase-activating proteins)	gnl|BL_ORD_ID|313866	sp|P34800|CCN1_ANTMA G2/mitotic-specific cyclin-1 OS=Antirrhinum majus PE=2 SV=1
XLOC_032808	1732	8.07	7.58	9	63.61	52.95	28.85	2.35186	1.9e-19	2.92e-17	PREDICTED: uncharacterized protein LOC107877522 [Capsicum annuum]	-	-	-	-	-	-	-	-	gnl|BL_ORD_ID|184090	sp|P0C2F6|RNHX1_ARATH Putative ribonuclease H protein At1g65750 OS=Arabidopsis thaliana GN=At1g65750 PE=3 SV=1
CA.PGAv.1.6.scaffold397.8	1170	0.82	1.27	0.66	0.04	0.21	0.05	-3.39581	0.000121961	0.00118391	PREDICTED: APO protein 3, mitochondrial [Capsicum annuum]	GO:0003723	RNA binding	-	-	-	-	-	-	gnl|BL_ORD_ID|280903	sp|Q9FH50|APO3_ARATH APO protein 3, mitochondrial OS=Arabidopsis thaliana GN=APO3 PE=2 SV=1
XLOC_016032	1145	0	0.22	0.13	1.88	1.82	1.15	3.58762	7.41e-06	9.98e-05	-	-	-	-	-	-	-	-	-	-	-
XLOC_000856	1340	6.52	3.76	4.19	0.13	0.54	0.63	-3.87702	3.79e-23	8.59e-21	PREDICTED: uncharacterized protein LOC109217814 [Nicotiana attenuata]	-	-	-	-	-	-	-	-	-	-
CA.PGAv.1.6.scaffold404.57	3351	3.79	2.69	3.23	1.48	1.63	0.94	-1.49122	3.21e-08	7.47e-07	PREDICTED: LOW QUALITY PROTEIN: probable LRR receptor-like serine/threonine-protein kinase At1g53420 [Capsicum annuum]	-	-	-	-	-	-	-	-	gnl|BL_ORD_ID|530940	sp|C0LGG8|Y5343_ARATH Probable LRR receptor-like serine/threonine-protein kinase At1g53430 OS=Arabidopsis thaliana GN=At1g53430 PE=1 SV=1
XLOC_045328	1589	5.49	0.51	5.43	0.03	0	0	-8.7044	3.06e-07	5.84e-06	-	-	-	-	-	-	-	-	-	-	-
CA.PGAv.1.6.scaffold304.11	1659	1.95	1.48	0.91	0.37	0.28	0.79	-1.82527	0.00070261	0.00534176	PREDICTED: probable acyl-activating enzyme 6 [Capsicum annuum]	GO:0003824;GO:0008152	catalytic activity;metabolic process	-	-	-	-	-	-	gnl|BL_ORD_ID|268565	sp|Q9FFE6|AAE5_ARATH Probable acyl-activating enzyme 5, peroxisomal OS=Arabidopsis thaliana GN=AAE5 PE=2 SV=1
XLOC_033560	2095	0.02	0.11	0.08	0.65	0.42	0.33	2.47333	0.00267302	0.0165819	-	-	-	-	-	-	-	-	-	-	-
CA.PGAv.1.6.scaffold397.13	2023	0.36	0.72	0.48	2.56	2.12	3.06	1.59647	2.19e-06	3.37e-05	PREDICTED: putative late blight resistance protein homolog R1A-3 [Capsicum annuum]	-	-	-	-	-	-	-	-	gnl|BL_ORD_ID|157734	sp|Q6L400|R1B16_SOLDE Putative late blight resistance protein homolog R1B-16 OS=Solanum demissum GN=R1B-16 PE=3 SV=1
CA.PGAv.1.6.scaffold206.182	2694	4.95	5.67	5.16	3.11	3.17	3.16	-1.01707	3.86e-09	1.08e-07	PREDICTED: probable serine/threonine-protein kinase At1g54610 [Capsicum annuum]	GO:0004672;GO:0005524;GO:0004674;GO:0000166;GO:0006468	protein kinase activity;ATP binding;protein serine/threonine kinase activity;nucleotide binding;protein phosphorylation	K08819	CDK12_13	http://www.genome.jp/dbget-bin/www_bget?ko:K08819	-	-	KOG0600(D)(Cdc2-related protein kinase)	gnl|BL_ORD_ID|260274	sp|F4I114|Y1960_ARATH Probable serine/threonine-protein kinase At1g09600 OS=Arabidopsis thaliana GN=At1g09600 PE=3 SV=1
XLOC_039841	2504	0.43	0.47	0.6	1.79	1.42	1.09	1.24887	0.000843214	0.00622372	3-oxoacyl-[acyl-carrier-protein] synthase [Capsicum chinense]	GO:0008152;GO:0003824;GO:0006633;GO:0016747;GO:0016740	metabolic process;catalytic activity;fatty acid biosynthetic process;transferase activity, transferring acyl groups other than amino-acyl groups;transferase activity	K09458	fabF	http://www.genome.jp/dbget-bin/www_bget?ko:K09458	Fatty acid biosynthesis;Biotin metabolism;Fatty acid metabolism	ko00061,ko00780,ko01212	-	-	-
CA.PGAv.1.6.scaffold608.22	865	9.97	12.92	10.37	31.21	33.94	38.61	1.50951	4.19e-14	2.89e-12	PREDICTED: nuclear transcription factor Y subunit B-10-like isoform X1 [Capsicum annuum]<>XP_016542645.1 PREDICTED: nuclear transcription factor Y subunit B-10-like isoform X1 [Capsicum annuum]<>XP_016542646.1 PREDICTED: nuclear transcription factor Y subunit B-10-like isoform X1 [Capsicum annuum]	-	-	K08065	NFYB	http://www.genome.jp/dbget-bin/www_bget?ko:K08065	Antigen processing and presentation	ko04612	KOG0871(K)(Class 2 transcription repressor NC2, beta subunit (Dr1))	gnl|BL_ORD_ID|417664	sp|Q67XJ2|NFYBA_ARATH Nuclear transcription factor Y subunit B-10 OS=Arabidopsis thaliana GN=NFYB10 PE=2 SV=1
XLOC_012501	1892	0.14	0.27	0.07	0	0	0	-5.33388	0.0028385	0.0174152	PREDICTED: probable LRR receptor-like serine/threonine-protein kinase At3g47570 [Capsicum annuum]	-	-	K13420	FLS2	http://www.genome.jp/dbget-bin/www_bget?ko:K13420	MAPK signaling pathway - plant;Plant-pathogen interaction	ko04016,ko04626	-	gnl|BL_ORD_ID|252861	sp|Q9LP24|Y1571_ARATH Probable leucine-rich repeat receptor-like protein kinase At1g35710 OS=Arabidopsis thaliana GN=At1g35710 PE=2 SV=1
XLOC_029593	300	0.68	5.76	6.09	30.15	12.1	19.72	2.03601	0.00782601	0.0398964	PREDICTED: glycine-rich cell wall structural protein 1-like [Capsicum annuum]	-	-	-	-	-	-	-	-	-	-
XLOC_004361	637	4.71	0.51	0.78	0.11	0	0	-5.97942	0.00013002	0.00125121	-	-	-	-	-	-	-	-	-	-	-
XLOC_025845	3510	0	0.15	0.07	0.55	0.7	0.59	2.91445	5.15e-05	0.000555334	PREDICTED: uncharacterized protein LOC107877773 [Capsicum annuum]	-	-	-	-	-	-	-	-	-	-
XLOC_004675	1818	0.72	0.51	0.77	2.11	2.64	1.65	1.44978	0.000161721	0.00151129	PREDICTED: uncharacterized protein LOC107876363, partial [Capsicum annuum]	-	-	-	-	-	-	-	-	-	-
XLOC_021008	823	0.31	0.43	0.46	3.1	2.06	2.45	2.40955	6.82e-05	0.00071012	-	-	-	-	-	-	-	-	-	-	-
XLOC_044094	672	4.22	3.62	4.91	14.24	11.23	10.74	1.23569	3.11e-05	0.000357759	-	-	-	-	-	-	-	-	-	-	-
XLOC_009623	1219	0	0.05	0	1.49	1.25	0.93	6.00313	6.56e-06	8.98e-05	PREDICTED: uncharacterized protein LOC109242076 [Nicotiana attenuata]	-	-	-	-	-	-	-	-	-	-
CA.PGAv.1.6.scaffold151.2	1226	9.98	14.47	12.59	34.68	30.52	26.7	1.09373	1.32e-08	3.33e-07	PREDICTED: homeobox-leucine zipper protein ATHB-6-like isoform X1 [Capsicum annuum]	GO:0003677;GO:0003700;GO:0043565;GO:0006355;GO:0005634	DNA binding;transcription factor activity, sequence-specific DNA binding;sequence-specific DNA binding;regulation of transcription, DNA-templated;nucleus	K09338	HD-ZIP	http://www.genome.jp/dbget-bin/www_bget?ko:K09338	-	-	-	gnl|BL_ORD_ID|296949	sp|P46668|ATHB6_ARATH Homeobox-leucine zipper protein ATHB-6 OS=Arabidopsis thaliana GN=ATHB-6 PE=1 SV=1
CA.PGAv.1.6.scaffold950.12	534	0.6	1.84	1.06	36.95	12.59	13.32	4.08004	2.7e-13	1.63e-11	PREDICTED: uncharacterized protein LOC107874970 [Capsicum annuum]	-	-	-	-	-	-	-	-	-	-
CA.PGAv.1.6.scaffold40.12	1446	2.16	1.98	1.76	7.64	5.14	3.33	1.21228	0.000440018	0.0035673	PREDICTED: protein TOO MANY MOUTHS-like isoform X2 [Capsicum annuum]	-	-	-	-	-	-	-	-	gnl|BL_ORD_ID|252861	sp|Q9LP24|Y1571_ARATH Probable leucine-rich repeat receptor-like protein kinase At1g35710 OS=Arabidopsis thaliana GN=At1g35710 PE=2 SV=1
XLOC_026018	591	40.93	14.7	32.89	1.53	2.33	10.11	-2.07027	1.6e-15	1.36e-13	-	-	-	-	-	-	-	-	-	-	-
XLOC_009740	523	0	0.73	0.55	8.42	4.22	6.15	3.62654	2.31e-06	3.53e-05	-	-	-	-	-	-	-	-	-	-	-
CA.PGAv.1.6.scaffold1195.4	3606	5.15	7.42	4.47	0.87	1.33	0.73	-2.78002	7.03e-22	1.41e-19	PREDICTED: putative receptor-like protein kinase At3g47110 [Capsicum annuum]	GO:0004672;GO:0004674;GO:0016301;GO:0016740;GO:0005524;GO:0000166;GO:0016310;GO:0006468;GO:0016020;GO:0016021	protein kinase activity;protein serine/threonine kinase activity;kinase activity;transferase activity;ATP binding;nucleotide binding;phosphorylation;protein phosphorylation;membrane;integral component of membrane	-	-	-	-	-	-	gnl|BL_ORD_ID|392995	sp|Q9FL28|FLS2_ARATH LRR receptor-like serine/threonine-protein kinase FLS2 OS=Arabidopsis thaliana GN=FLS2 PE=1 SV=1
XLOC_044012	416	14.81	10.7	17.01	0	0	0	-8.56659	1.29e-11	5.78e-10	-	-	-	-	-	-	-	-	-	-	-
XLOC_011208	1528	0	0.35	0.25	2.19	1.53	1.51	2.84648	2.33e-05	0.000275901	PREDICTED: uncharacterized protein LOC107819297 [Nicotiana tabacum];PREDICTED: uncharacterized mitochondrial protein AtMg00810-like [Nicotiana tabacum]	-	-	-	-	-	-	-	-	gnl|BL_ORD_ID|316807	sp|P04146|COPIA_DROME Copia protein OS=Drosophila melanogaster GN=GIP PE=1 SV=3;gnl|BL_ORD_ID|130251	sp|P10978|POLX_TOBAC Retrovirus-related Pol polyprotein from transposon TNT 1-94 OS=Nicotiana tabacum PE=2 SV=1
CA.PGAv.1.6.scaffold53.6	2546	4.64	3.63	3.53	0.01	0.01	0.06	-7.5929	3.87e-28	1.36e-25	PREDICTED: structural maintenance of chromosomes protein 1 [Capsicum annuum]	GO:0005524;GO:0051276;GO:0005694;GO:0005634	ATP binding;chromosome organization;chromosome;nucleus	K06636	SMC1	http://www.genome.jp/dbget-bin/www_bget?ko:K06636	Cell cycle;Cell cycle - yeast;Meiosis - yeast;Oocyte meiosis	ko04110,ko04111,ko04113,ko04114	KOG0018(D)(Structural maintenance of chromosome protein 1 (sister chromatid cohesion complex Cohesin, subunit SMC1))	gnl|BL_ORD_ID|202176	sp|Q6Q1P4|SMC1_ARATH Structural maintenance of chromosomes protein 1 OS=Arabidopsis thaliana GN=SMC1 PE=2 SV=2
XLOC_004189	2958	0.93	0.78	0.83	0.01	0.03	0	-5.85125	1.59e-12	8.39e-11	PREDICTED: uncharacterized protein LOC107860733 [Capsicum annuum]<>XP_016561681.1 PREDICTED: uncharacterized protein LOC107860733 [Capsicum annuum]	-	-	K02324	POLE1	http://www.genome.jp/dbget-bin/www_bget?ko:K02324	Base excision repair;DNA replication;Nucleotide excision repair;Purine metabolism;Pyrimidine metabolism	ko03410,ko03030,ko03420,ko00230,ko00240	-	-	-
CA.PGAv.1.6.scaffold258.2	2243	3.41	4.23	3.76	0.02	0.02	0.06	-7.25579	1.28e-25	3.7e-23	unnamed protein product, partial [Vitis vinifera]	-	-	K12115	ZTL	http://www.genome.jp/dbget-bin/www_bget?ko:K12115	Circadian rhythm - plant	ko04712	-	gnl|BL_ORD_ID|270426	sp|Q94BT6|ADO1_ARATH Adagio protein 1 OS=Arabidopsis thaliana GN=ADO1 PE=1 SV=2
CA.PGAv.1.6.scaffold472.53	1455	265.85	293.81	360.97	121.27	159.25	147.96	-1.33477	2.99e-12	1.51e-10	PREDICTED: probable pectate lyase 18 [Capsicum annuum]	GO:0030570;GO:0046872;GO:0016829;GO:0045490	pectate lyase activity;metal ion binding;lyase activity;pectin catabolic process	K01728	pel	http://www.genome.jp/dbget-bin/www_bget?ko:K01728	Quorum sensing;Pentose and glucuronate interconversions	ko02024,ko00040	-	gnl|BL_ORD_ID|134694	sp|Q9C5M8|PLY18_ARATH Probable pectate lyase 18 OS=Arabidopsis thaliana GN=At4g24780 PE=2 SV=2
CA.PGAv.1.6.scaffold1008.18	1353	0.04	0.22	0.41	0	0	0	-5.31482	0.00509874	0.0281961	PREDICTED: uncharacterized protein LOC107861396 isoform X1 [Capsicum annuum]	GO:0016787;GO:0006629	hydrolase activity;lipid metabolic process	-	-	-	-	-	KOG4569(I)(Predicted lipase)	gnl|BL_ORD_ID|72446	sp|P61872|LIP_RHIOR Lipase OS=Rhizopus oryzae PE=1 SV=1
XLOC_031129	414	322.17	211.14	309.85	176.7	161.64	114.8	-1.176	4.59e-07	8.36e-06	hypothetical protein glysoja_022734 [Glycine soja];hypothetical protein GLYMA_03G244100, partial [Glycine max]	-	-	-	-	-	-	-	-	-	-
CA.PGAv.1.6.scaffold1443.12	1419	3.58	2.88	2.32	0.86	0.79	0.67	-2.16541	2.98e-09	8.56e-08	PREDICTED: pentatricopeptide repeat-containing protein At1g62670, mitochondrial-like isoform X1 [Capsicum annuum]	-	-	K17964	LRPPRC	http://www.genome.jp/dbget-bin/www_bget?ko:K17964	-	-	-	gnl|BL_ORD_ID|135509	sp|Q6NQ83|PP247_ARATH Pentatricopeptide repeat-containing protein At3g22470, mitochondrial OS=Arabidopsis thaliana GN=At3g22470 PE=2 SV=1
CA.PGAv.1.6.scaffold717.1	1149	0.49	0.65	0.59	1.97	2.14	1.19	1.36264	0.00741175	0.0381897	PREDICTED: WAT1-related protein At1g09380-like isoform X1 [Capsicum annuum]	-	-	-	-	-	-	-	-	gnl|BL_ORD_ID|522512	sp|Q8GXB4|WTR2_ARATH WAT1-related protein At1g09380 OS=Arabidopsis thaliana GN=At1g09380 PE=2 SV=1
XLOC_026532	1100	0	0.92	0.31	0	0	0	-5.78084	0.00429911	0.0245177	PREDICTED: uncharacterized protein LOC107877584 [Capsicum annuum]	-	-	-	-	-	-	-	-	-	-
XLOC_038270	689	0	0	0	4.34	3.42	3.76	7.47268	7.37e-09	1.95e-07	-	-	-	-	-	-	-	-	-	-	-
XLOC_016370	564	71.82	33.51	35.81	222.72	81.17	192.49	1.55154	3.27e-05	0.000372557	PREDICTED: glycine-rich protein-like [Capsicum annuum]	-	-	-	-	-	-	-	-	-	-
XLOC_036209	1035	0.13	0.29	0.11	2.67	2.85	3.2	4.38684	1.36e-10	4.97e-09	-	-	-	-	-	-	-	-	-	-	-
CA.PGAv.1.6.scaffold1374.11	4065	3.25	2.96	2.85	12.28	7.5	6.28	1.26785	1.74e-07	3.46e-06	PREDICTED: FACT complex subunit SPT16-like [Capsicum annuum]<>XP_016573507.1 PREDICTED: FACT complex subunit SPT16-like [Capsicum annuum]<>XP_016573508.1 PREDICTED: FACT complex subunit SPT16-like [Capsicum annuum]<>XP_016573509.1 PREDICTED: FACT complex subunit SPT16-like [Capsicum annuum]<>XP_016573510.1 PREDICTED: FACT complex subunit SPT16-like [Capsicum annuum]	-	-	-	-	-	-	-	KOG1189(E)(Global transcriptional regulator, cell division control protein)	gnl|BL_ORD_ID|203648	sp|Q7X923|SPT16_ORYSJ FACT complex subunit SPT16 OS=Oryza sativa subsp. japonica GN=SPT16 PE=2 SV=2
CA.PGAv.1.6.scaffold375.6	2059	0.1	0.28	0	1.5	2.19	1.73	4.77378	5.44e-12	2.63e-10	PREDICTED: cytochrome P450 CYP72A219-like [Capsicum annuum]	GO:0004497;GO:0005506;GO:0016705;GO:0016491;GO:0020037;GO:0046872;GO:0055114;GO:0016021;GO:0016020	monooxygenase activity;iron ion binding;oxidoreductase activity, acting on paired donors, with incorporation or reduction of molecular oxygen;oxidoreductase activity;heme binding;metal ion binding;oxidation-reduction process;integral component of membrane;membrane	-	-	-	-	-	KOG0157(QI)(Cytochrome P450 CYP4/CYP19/CYP26 subfamilies)	gnl|BL_ORD_ID|313030	sp|H2DH21|C7A29_PANGI Cytochrome P450 CYP72A219 OS=Panax ginseng PE=2 SV=1
CA.PGAv.1.6.scaffold851.17	574	4.98	3.38	6.82	0.13	0.05	0.39	-5.77404	1.44e-13	9.13e-12	floral homeotic protein PMADS 1 [Capsicum annuum]<>ADI58370.1 PAP3 [Capsicum annuum]	GO:0003677;GO:0046983;GO:0003700;GO:0006351;GO:0006355;GO:0005634;GO:0010093	DNA binding;protein dimerization activity;transcription factor activity, sequence-specific DNA binding;transcription, DNA-templated;regulation of transcription, DNA-templated;nucleus;specification of floral organ identity	K09264	K09264	http://www.genome.jp/dbget-bin/www_bget?ko:K09264	-	-	-	gnl|BL_ORD_ID|407180	sp|Q07472|MADS1_PETHY Floral homeotic protein PMADS 1 OS=Petunia hybrida GN=PMADS1 PE=2 SV=1
CA.PGAv.1.6.scaffold424.30	471	47.69	156.69	90.07	34.39	31.78	28.84	-1.87561	3.31e-07	6.25e-06	PREDICTED: protein MOTHER of FT and TFL1-like [Capsicum annuum]	-	-	-	-	-	-	-	KOG3346(R)(Phosphatidylethanolamine binding protein)	gnl|BL_ORD_ID|94655	sp|Q9XFK7|MFT_ARATH Protein MOTHER of FT and TFL1 OS=Arabidopsis thaliana GN=MFT PE=1 SV=1
XLOC_015279	786	1.22	0.09	0.21	0	0	0	-5.42992	0.00493231	0.0274508	-	-	-	-	-	-	-	-	-	-	-
XLOC_005412	1768	0.32	1.15	0.5	6.3	4.76	3.87	2.68436	2.12e-10	7.44e-09	-	-	-	-	-	-	-	-	-	-	-
CA.PGAv.1.6.scaffold1394.32	426	6.65	15.69	6.06	0.26	0.23	0.71	-4.77231	3.44e-09	9.71e-08	PREDICTED: lipid transfer-like protein VAS [Capsicum annuum]	-	-	-	-	-	-	-	-	-	-
XLOC_004834	1843	1.24	1.14	1.15	0.18	0.28	0.54	-1.96279	0.000252922	0.00221786	PREDICTED: uncharacterized protein LOC107844911 [Capsicum annuum];PREDICTED: uncharacterized protein LOC107862049 [Capsicum annuum]	GO:0016020;GO:0051225;GO:0016021;GO:0070652	membrane;spindle assembly;integral component of membrane;HAUS complex	-	-	-	-	-	-	gnl|BL_ORD_ID|298181	sp|Q94BP7|AUG6_ARATH AUGMIN subunit 6 OS=Arabidopsis thaliana GN=AUG6 PE=1 SV=1
XLOC_017388	869	2.26	1.97	1.93	0	0	0	-7.64728	4.85e-09	1.33e-07	-	-	-	-	-	-	-	-	-	-	-
XLOC_010469	1249	0.23	1.13	0.52	9.79	9.81	6.97	3.40224	3.42e-13	2.02e-11	PREDICTED: uncharacterized protein LOC107838906 isoform X1 [Capsicum annuum];PREDICTED: peroxisomal (S)-2-hydroxy-acid oxidase GLO4-like [Solanum pennellii];PREDICTED: uncharacterized protein LOC107027907 isoform X2 [Solanum pennellii];PREDICTED: uncharacterized protein LOC107027907 isoform X1 [Solanum pennellii];PREDICTED: uncharacterized protein LOC107838906 isoform X2 [Capsicum annuum]	GO:0005737;GO:0016791;GO:0003824;GO:0006364;GO:0004222;GO:0055114;GO:0016491;GO:0016787;GO:0010181;GO:0044283	cytoplasm;phosphatase activity;catalytic activity;rRNA processing;metalloendopeptidase activity;oxidation-reduction process;oxidoreductase activity;hydrolase activity;FMN binding;small molecule biosynthetic process	K11517	HAO	http://www.genome.jp/dbget-bin/www_bget?ko:K11517	Peroxisome;Glyoxylate and dicarboxylate metabolism;Carbon metabolism	ko04146,ko00630,ko01200	-	gnl|BL_ORD_ID|547623	sp|A6Q9R0|YBEY_SULNB Endoribonuclease YbeY OS=Sulfurovum sp. (strain NBC37-1) GN=ybeY PE=3 SV=1;gnl|BL_ORD_ID|21447	sp|Q9LJH5|GLO4_ARATH Peroxisomal (S)-2-hydroxy-acid oxidase GLO4 OS=Arabidopsis thaliana GN=GLO4 PE=2 SV=1;gnl|BL_ORD_ID|543094	sp|B9L985|YBEY_NAUPA Endoribonuclease YbeY OS=Nautilia profundicola (strain ATCC BAA-1463 / DSM 18972 / AmH) GN=ybeY PE=3 SV=1
XLOC_015885	1740	0	0	0	3.56	2.86	2.64	8.90814	3.87e-13	2.26e-11	PREDICTED: uncharacterized protein LOC107864184 [Capsicum annuum]	-	-	-	-	-	-	-	-	-	-
XLOC_036149	549	5.95	5.59	5.06	0.55	3.43	1.97	-1.95233	0.000878231	0.00644278	-	-	-	-	-	-	-	-	-	-	-
CA.PGAv.1.6.scaffold1006.8	418	49.04	56.93	51.52	4.7	6.59	4.16	-3.95115	5.49e-49	8.49e-46	PREDICTED: universal stress protein A homolog 1-like [Capsicum annuum]	GO:0006950;GO:0005886;GO:0005773;GO:0005794	response to stress;plasma membrane;vacuole;Golgi apparatus	-	-	-	-	-	-	gnl|BL_ORD_ID|124237	sp|Q8L4N1|PHO34_ARATH Universal stress protein PHOS34 OS=Arabidopsis thaliana GN=PHOS34 PE=1 SV=1
CA.PGAv.1.6.scaffold959.3	2615	2.09	1.76	1.58	0.87	0.71	0.16	-1.85034	0.000119859	0.00116765	PREDICTED: G2/mitotic-specific cyclin-1-like [Capsicum annuum]	GO:0005634;GO:0016021;GO:0016020	nucleus;integral component of membrane;membrane	K05868	CCNB	http://www.genome.jp/dbget-bin/www_bget?ko:K05868	Cell cycle;p53 signaling pathway;FoxO signaling pathway;Progesterone-mediated oocyte maturation	ko04110,ko04115,ko04068,ko04914	KOG0653(D)(Cyclin B and related kinase-activating proteins)	gnl|BL_ORD_ID|313866	sp|P34800|CCN1_ANTMA G2/mitotic-specific cyclin-1 OS=Antirrhinum majus PE=2 SV=1
CA.PGAv.1.6.scaffold964.5	2807	1.48	2.37	1.84	0.31	0.61	0.14	-2.97248	8.86e-11	3.37e-09	PREDICTED: phosphate transporter PHO1 homolog 10-like isoform X1 [Capsicum annuum]<>XP_016548558.1 PREDICTED: phosphate transporter PHO1 homolog 10-like isoform X1 [Capsicum annuum]<>XP_016548559.1 PREDICTED: phosphate transporter PHO1 homolog 10-like isoform X1 [Capsicum annuum]<>XP_016548560.1 PREDICTED: phosphate transporter PHO1 homolog 10-like isoform X1 [Capsicum annuum]<>XP_016548562.1 PRE…	GO:0016020;GO:0016021;GO:0005886;GO:0005802	membrane;integral component of membrane;plasma membrane;trans-Golgi network	-	-	-	-	-	KOG1162(U)(Predicted small molecule transporter)	gnl|BL_ORD_ID|130387	sp|Q6R8G0|PHO1A_ARATH Phosphate transporter PHO1 homolog 10 OS=Arabidopsis thaliana GN=PHO1-H10 PE=2 SV=1
XLOC_019745	651	0	0	0	1.32	2.36	1.16	6.06453	4.21e-05	0.00046394	-	-	-	-	-	-	-	-	-	-	-
XLOC_045165	3651	0.01	0	0.01	0.34	0.37	0.05	4.66219	0.000627237	0.00484749	-	-	-	-	-	-	-	-	-	-	-
XLOC_029158	1082	1.27	1.76	0.85	0.38	0.28	0.32	-2.28597	0.00031563	0.00268112	-	-	-	-	-	-	-	-	-	-	-
XLOC_014430	3992	1.28	0.85	0.76	4.46	3.29	1.63	1.93467	5.37e-10	1.77e-08	PREDICTED: uncharacterized protein LOC107873546 [Capsicum annuum];PREDICTED: structural maintenance of chromosomes protein 1 [Capsicum annuum];PREDICTED: O-glucosyltransferase rumi homolog [Capsicum annuum];hypothetical protein B456_001G253800 [Gossypium raimondii]	GO:0016020;GO:0005524;GO:0006664;GO:0046527;GO:0005694;GO:0012505;GO:0016021;GO:0005634;GO:0051276	membrane;ATP binding;glycolipid metabolic process;glucosyltransferase activity;chromosome;endomembrane system;integral component of membrane;nucleus;chromosome organization	K06636	SMC1	http://www.genome.jp/dbget-bin/www_bget?ko:K06636	Cell cycle;Cell cycle - yeast;Meiosis - yeast;Oocyte meiosis	ko04110,ko04111,ko04113,ko04114	KOG0018(D)(Structural maintenance of chromosome protein 1 (sister chromatid cohesion complex Cohesin, subunit SMC1))	gnl|BL_ORD_ID|202176	sp|Q6Q1P4|SMC1_ARATH Structural maintenance of chromosomes protein 1 OS=Arabidopsis thaliana GN=SMC1 PE=2 SV=2
CA.PGAv.1.6.scaffold739.8	2464	5.2	6.17	5.94	1.32	2.28	1.98	-1.879	1.85e-13	1.15e-11	PREDICTED: uncharacterized protein LOC107842436 isoform X2 [Capsicum annuum]	GO:0061630;GO:0031625;GO:0005737	ubiquitin protein ligase activity;ubiquitin protein ligase binding;cytoplasm	K10581	UBE2O	http://www.genome.jp/dbget-bin/www_bget?ko:K10581	Ubiquitin mediated proteolysis	ko04120	KOG0424(O)(Ubiquitin-protein ligase)	gnl|BL_ORD_ID|237624	sp|Q8GY87|UBC26_ARATH Probable ubiquitin-conjugating enzyme E2 26 OS=Arabidopsis thaliana GN=UBC26 PE=2 SV=2
XLOC_006432	1549	0	0.07	0.03	0.85	0.42	0.46	3.83151	0.000702349	0.00534092	PREDICTED: uncharacterized protein LOC107854497 [Capsicum annuum]	-	-	-	-	-	-	-	-	gnl|BL_ORD_ID|436976	sp|Q9M0N1|PUX10_ARATH Plant UBX domain-containing protein 10 OS=Arabidopsis thaliana GN=PUX10 PE=2 SV=1
XLOC_003326	518	0.32	0	0	1.99	1.19	3.29	4.08604	0.00324793	0.0194821	-	-	-	-	-	-	-	-	-	-	-
XLOC_037347	2935	0.12	0.18	0.15	0.58	0.73	0.64	1.86952	0.00023037	0.00205147	PREDICTED: uncharacterized protein LOC109244715 [Nicotiana attenuata]	-	-	-	-	-	-	-	KOG0017(R)(FOG: Transposon-encoded proteins with TYA, reverse transcriptase, integrase domains in various combinations)	gnl|BL_ORD_ID|547997	sp|Q7LHG5|YI31B_YEAST Transposon Ty3-I Gag-Pol polyprotein OS=Saccharomyces cerevisiae (strain ATCC 204508 / S288c) GN=TY3B-I PE=3 SV=2
CA.PGAv.1.6.scaffold305.45	462	129.88	230.42	280.1	51.63	75.31	108.53	-1.69156	8.32e-07	1.42e-05	PREDICTED: kirola-like [Capsicum annuum]	GO:0009607;GO:0006952	response to biotic stimulus;defense response	-	-	-	-	-	-	gnl|BL_ORD_ID|85737	sp|Q9SSK7|MLP34_ARATH MLP-like protein 34 OS=Arabidopsis thaliana GN=MLP34 PE=2 SV=1
XLOC_020397	1085	0.9	1.34	0.95	3.71	4.56	3.37	1.62902	1.9e-05	0.000230015	Retrovirus-related Pol polyprotein from transposon TNT 1-94 [Cajanus cajan]	-	-	-	-	-	-	-	-	-	-
CA.PGAv.1.6.scaffold666.2	1869	1.09	0.83	1.05	0.02	0.17	0.03	-3.15116	0.00170659	0.0113295	PREDICTED: uncharacterized protein LOC107862842 isoform X2 [Capsicum annuum]	GO:0016853;GO:0003755;GO:0006457	isomerase activity;peptidyl-prolyl cis-trans isomerase activity;protein folding	K14826	FPR3_4	http://www.genome.jp/dbget-bin/www_bget?ko:K14826	-	-	KOG0552(O)(FKBP-type peptidyl-prolyl cis-trans isomerase)	gnl|BL_ORD_ID|392828	sp|Q9FLB3|FK153_ARATH Peptidyl-prolyl cis-trans isomerase FKBP15-3 OS=Arabidopsis thaliana GN=FKBP15-3 PE=2 SV=1
CA.PGAv.1.6.scaffold167.3	1116	0	0	0	1.22	1.32	1.13	6.80265	4.84e-07	8.76e-06	-	-	-	-	-	-	-	-	-	-	-
XLOC_016511	451	15.74	50.11	44.05	0.62	0.4	1.45	-5.72643	4.69e-21	8.78e-19	-	-	-	-	-	-	-	-	-	-	-
XLOC_019720	1508	0	0.08	0	0.73	0.34	0.44	4.1678	0.00177198	0.0116963	-	-	-	-	-	-	-	-	-	-	-
XLOC_029600	678	0	0	0	1.04	1.51	1.71	5.99419	5.31e-05	0.000570919	PREDICTED: LOW QUALITY PROTEIN: uncharacterized protein LOC107868873 [Capsicum annuum]	GO:0004185;GO:0006508	serine-type carboxypeptidase activity;proteolysis	K16296	SCPL-I	http://www.genome.jp/dbget-bin/www_bget?ko:K16296	-	-	-	gnl|BL_ORD_ID|492349	sp|Q2V465|SCP11_ARATH Serine carboxypeptidase-like 11 OS=Arabidopsis thaliana GN=SCPL11 PE=2 SV=2
XLOC_036450	1223	0.82	0.9	1.24	3.18	2.3	3.43	1.32928	0.000902549	0.0066017	hypothetical protein A4A49_00712 [Nicotiana attenuata]	-	-	-	-	-	-	-	-	-	-
CA.PGAv.1.6.scaffold134.90	606	34.02	34.46	40.54	3.89	6	10.32	-2.66982	1.34e-14	1.01e-12	wound-induced protein CBP1 precursor [Capsicum annuum]	GO:0008061;GO:0042742;GO:0050832	chitin binding;defense response to bacterium;defense response to fungus	-	-	-	-	-	-	gnl|BL_ORD_ID|517393	sp|P09762|WIN2_SOLTU Wound-induced protein WIN2 OS=Solanum tuberosum GN=WIN2 PE=2 SV=1
CA.PGAv.1.6.scaffold1084.27	321	999.11	1782.75	854.45	411.97	235.46	513.88	-1.88754	5.18e-09	1.41e-07	PREDICTED: flower-specific defensin-like [Capsicum annuum]	-	-	-	-	-	-	-	-	gnl|BL_ORD_ID|357406	sp|Q8GTM0|DEF_NICAL Flower-specific defensin OS=Nicotiana alata GN=D1 PE=1 SV=1
XLOC_029922	1847	0.25	0.58	0.21	1.78	2.08	1.74	2.21296	2.44e-06	3.71e-05	-	-	-	-	-	-	-	-	-	-	-
XLOC_020379	1287	4.69	3.83	4.33	2.68	2.14	2.39	-1.00096	0.000590464	0.00460457	PREDICTED: probable S-adenosylmethionine-dependent methyltransferase At5g38100 [Capsicum annuum];PREDICTED: probable S-adenosylmethionine-dependent methyltransferase At5g37990 [Capsicum annuum]	GO:0008168	methyltransferase activity	-	-	-	-	-	-	gnl|BL_ORD_ID|104232	sp|Q9FKC8|MT799_ARATH Probable S-adenosylmethionine-dependent methyltransferase At5g37990 OS=Arabidopsis thaliana GN=At5g37990 PE=3 SV=2
CA.PGAv.1.6.scaffold160.44	578	7.23	5.89	7.35	2.37	2.26	3.08	-1.68512	3.55e-05	0.000400848	PREDICTED: 60S ribosomal protein L35-like [Capsicum annuum]	-	-	K02918	RP-L35e,RPL35	http://www.genome.jp/dbget-bin/www_bget?ko:K02918	Ribosome	ko03010	KOG3436(J)(60S ribosomal protein L35)	gnl|BL_ORD_ID|458962	sp|O80626|RL352_ARATH 60S ribosomal protein L35-2 OS=Arabidopsis thaliana GN=RPL35B PE=2 SV=1
XLOC_007759	717	2.8	3.28	3.19	1.1	1.27	2	-1.29783	0.00862452	0.0432174	-	-	-	-	-	-	-	-	-	-	-
XLOC_015155	1228	1.54	0.6	1.39	0	0	0	-7.51481	3.44e-08	7.95e-07	PREDICTED: putative SOS response-associated peptidase YoqW [Capsicum annuum]	-	-	-	-	-	-	-	-	-	-
CA.PGAv.1.6.scaffold820.10	1872	54.09	44.7	48.11	22.98	26.84	28.76	-1.09593	4.32e-11	1.74e-09	PREDICTED: monofunctional riboflavin biosynthesis protein RIBA 3, chloroplastic isoform X1 [Capsicum annuum]<>XP_016548718.1 PREDICTED: monofunctional riboflavin biosynthesis protein RIBA 3, chloroplastic isoform X2 [Capsicum annuum]	GO:0008686;GO:0003935;GO:0009231	3,4-dihydroxy-2-butanone-4-phosphate synthase activity;GTP cyclohydrolase II activity;riboflavin biosynthetic process	K14652	ribBA	http://www.genome.jp/dbget-bin/www_bget?ko:K14652	Riboflavin metabolism	ko00740	KOG1284(H)(Bifunctional GTP cyclohydrolase II/3,4-dihydroxy-2butanone-4-phosphate synthase)	gnl|BL_ORD_ID|165336	sp|Q9FN89|RIBA3_ARATH Monofunctional riboflavin biosynthesis protein RIBA 3, chloroplastic OS=Arabidopsis thaliana GN=RIBA3 PE=1 SV=1
CA.PGAv.1.6.scaffold439.33	501	2.21	2.99	1.2	7.54	7.14	6.34	1.48056	0.00292506	0.0178665	PREDICTED: 50S ribosomal protein L7/L12-like [Solanum pennellii]	GO:0003735;GO:0006412;GO:0005840;GO:0005622	structural constituent of ribosome;translation;ribosome;intracellular	K02935	RP-L7,MRPL12,rplL	http://www.genome.jp/dbget-bin/www_bget?ko:K02935	Ribosome	ko03010	KOG1715(J)(Mitochondrial/chloroplast ribosomal protein L12)	gnl|BL_ORD_ID|173227	sp|P41189|RL7_LIBAF 50S ribosomal protein L7/L12 OS=Liberibacter africanus GN=rplL PE=3 SV=1
CA.PGAv.1.6.scaffold285.1	2754	0.57	0.33	0.59	0.02	0.21	0.22	-2.22639	0.00184396	0.0120951	PREDICTED: disease resistance protein At4g27190-like [Beta vulgaris subsp. vulgaris]<>XP_010672309.1 PREDICTED: disease resistance protein At4g27190-like [Beta vulgaris subsp. vulgaris]	GO:0043531;GO:0006952	ADP binding;defense response	K13459	RPS2	http://www.genome.jp/dbget-bin/www_bget?ko:K13459	Plant-pathogen interaction	ko04626	-	gnl|BL_ORD_ID|362574	sp|O81825|DRL28_ARATH Probable disease resistance protein At4g27220 OS=Arabidopsis thaliana GN=At4g27220 PE=2 SV=1
XLOC_006724	2613	0	0.25	0.1	1.74	1.88	1.09	3.55874	3.44e-08	7.95e-07	-	-	-	-	-	-	-	-	-	-	-
CA.PGAv.1.6.scaffold363.22	2005	7.54	10.03	8.01	4.15	4.32	4.15	-1.32579	1.11e-11	5.06e-10	PREDICTED: synaptotagmin-3-like isoform X1 [Capsicum annuum]	GO:0008289;GO:0016020;GO:0005783;GO:0016021	lipid binding;membrane;endoplasmic reticulum;integral component of membrane	-	-	-	-	-	KOG1012(R)(Ca2+-dependent lipid-binding protein CLB1/vesicle protein vp115/Granuphilin A, contains C2 domain)	gnl|BL_ORD_ID|493681	sp|Q7XA06|SYT3_ARATH Synaptotagmin-3 OS=Arabidopsis thaliana GN=SYT3 PE=2 SV=1
XLOC_022374	798	0.24	0.36	0.14	0.96	1.58	1.86	2.3771	0.00390651	0.0226271	-	-	-	-	-	-	-	-	-	-	-
CA.PGAv.1.6.scaffold46.2	2467	0.12	0.19	0.31	3.56	3.27	2.52	3.23768	3.42e-17	3.76e-15	PREDICTED: transcription factor bHLH90-like [Capsicum annuum]	GO:0046983	protein dimerization activity	-	-	-	-	-	-	-	-
CA.PGAv.1.6.scaffold1021.8	1521	0	0	0	1.61	0.92	0.77	7.19953	7.24e-08	1.56e-06	PREDICTED: cytochrome P450 CYP749A22-like [Capsicum annuum]	GO:0004497;GO:0005506;GO:0016705;GO:0016491;GO:0020037;GO:0046872;GO:0055114	monooxygenase activity;iron ion binding;oxidoreductase activity, acting on paired donors, with incorporation or reduction of molecular oxygen;oxidoreductase activity;heme binding;metal ion binding;oxidation-reduction process	K15639	CYP734A1,BAS1	http://www.genome.jp/dbget-bin/www_bget?ko:K15639	Brassinosteroid biosynthesis	ko00905	-	gnl|BL_ORD_ID|312016	sp|H2DH17|C7A22_PANGI Cytochrome P450 CYP749A22 OS=Panax ginseng PE=2 SV=1
XLOC_040545	1843	0	0	0	1.16	0.66	0.62	7.08753	1.29e-07	2.65e-06	PREDICTED: cytochrome P450 76A2-like [Capsicum annuum]	-	-	-	-	-	-	-	-	-	-
XLOC_029448	676	1.02	0.81	1.5	0.29	0.19	0	-3.09844	0.00403594	0.0232593	-	-	-	-	-	-	-	-	-	-	-
CA.PGAv.1.6.scaffold438.136	1155	0.78	0.48	0.62	1.55	1.86	2.69	1.44966	0.00376328	0.0219548	PREDICTED: lysM domain-containing GPI-anchored protein 1-like [Capsicum annuum]	-	-	-	-	-	-	-	-	gnl|BL_ORD_ID|83698	sp|Q93ZH0|LYM1_ARATH LysM domain-containing GPI-anchored protein 1 OS=Arabidopsis thaliana GN=LYM1 PE=1 SV=1
CA.PGAv.1.6.scaffold135.66	1663	27.38	39.31	32.15	7.54	11.72	11.55	-1.79393	3.08e-14	2.19e-12	PREDICTED: uncharacterized protein LOC107850550 isoform X1 [Capsicum annuum]	-	-	-	-	-	-	-	-	gnl|BL_ORD_ID|434376	sp|Q8LBZ4|OTU_ARATH OTU domain-containing protein At3g57810 OS=Arabidopsis thaliana GN=At3g57810 PE=2 SV=1
CA.PGAv.1.6.scaffold358.14	477	12.83	15.92	11.49	9.22	10.11	3.73	-1.08671	0.00657383	0.0346608	PREDICTED: uncharacterized protein LOC107859922 [Capsicum annuum]	-	-	-	-	-	-	-	-	-	-
CA.PGAv.1.6.scaffold165.11	1480	0	0.09	0.07	1.44	1.06	1.25	4.53372	3.61e-07	6.75e-06	PREDICTED: uncharacterized protein LOC107851843 isoform X6 [Capsicum annuum]	-	-	-	-	-	-	-	-	-	-
CA.PGAv.1.6.scaffold1312.10	916	0.74	1.4	1.2	3.16	2.42	3.96	1.27388	0.00822528	0.0415919	PREDICTED: putative RING-H2 finger protein ATL21A isoform X1 [Capsicum annuum]	-	-	-	-	-	-	-	-	gnl|BL_ORD_ID|294829	sp|P0CH01|AT21A_ARATH Putative RING-H2 finger protein ATL21A OS=Arabidopsis thaliana GN=ATL21A PE=3 SV=1
XLOC_023137	890	7.84	9.06	6.31	0.16	0.24	0	-5.34911	8.36e-14	5.5e-12	DEAD-box ATP-dependent RNA helicase 30, partial [Anthurium amnicola]<>JAT56878.1 DEAD-box ATP-dependent RNA helicase 30, partial [Anthurium amnicola]	GO:0005524;GO:0000166;GO:0003676;GO:0016787;GO:0004004;GO:0010501;GO:0004386	ATP binding;nucleotide binding;nucleic acid binding;hydrolase activity;ATP-dependent RNA helicase activity;RNA secondary structure unwinding;helicase activity	K12823	DDX5,DBP2	http://www.genome.jp/dbget-bin/www_bget?ko:K12823	Spliceosome	ko03040	KOG0331(A)(ATP-dependent RNA helicase)	gnl|BL_ORD_ID|162251	sp|Q5QMN3|RH20_ORYSJ DEAD-box ATP-dependent RNA helicase 20 OS=Oryza sativa subsp. japonica GN=Os01g0197200 PE=3 SV=2
CA.PGAv.1.6.scaffold1432.7	435	214.4	121.99	179.82	63.2	75.74	149.3	-1.08406	0.00257372	0.0160724	histone H2B-2, partial [Solanum lycopersicum]	GO:0003677;GO:0046982;GO:0006334;GO:0000786;GO:0000788;GO:0005694;GO:0005634	DNA binding;protein heterodimerization activity;nucleosome assembly;nucleosome;nuclear nucleosome;chromosome;nucleus	K11252	H2B	http://www.genome.jp/dbget-bin/www_bget?ko:K11252	-	-	-	gnl|BL_ORD_ID|38003	sp|O65818|H2B2_SOLLC Histone H2B.2 OS=Solanum lycopersicum GN=H2B-2 PE=2 SV=2
XLOC_018202	1518	0.94	1.14	0.92	4.7	3.21	3	1.78923	1.53e-07	3.1e-06	PREDICTED: uncharacterized protein LOC107863205 [Capsicum annuum]	-	-	-	-	-	-	-	-	-	-
CA.PGAv.1.6.scaffold901.6	759	48.57	31.84	30.57	117.1	49.21	124.49	1.14172	0.000489781	0.00391627	PREDICTED: osmotin-like protein [Capsicum annuum]	GO:0009505;GO:0005576;GO:0005618;GO:0009506	plant-type cell wall;extracellular region;cell wall;plasmodesma	-	-	-	-	-	-	gnl|BL_ORD_ID|424611	sp|Q41350|OLP1_SOLLC Osmotin-like protein OS=Solanum lycopersicum PE=1 SV=1
CA.PGAv.1.6.scaffold2806.2	1736	0.26	0.29	0.17	0	0	0	-5.54759	0.000990038	0.00713494	PREDICTED: probable Xaa-Pro aminopeptidase P [Capsicum annuum]<>XP_016560577.1 PREDICTED: probable Xaa-Pro aminopeptidase P [Capsicum annuum]	GO:0004177;GO:0046872;GO:0016787	aminopeptidase activity;metal ion binding;hydrolase activity	K01262	pepP	http://www.genome.jp/dbget-bin/www_bget?ko:K01262	-	-	KOG2413(E)(Xaa-Pro aminopeptidase)	gnl|BL_ORD_ID|284481	sp|D1ZKF3|AMPP1_SORMK Probable Xaa-Pro aminopeptidase P OS=Sordaria macrospora (strain ATCC MYA-333 / DSM 997 / K(L3346) / K-hell) GN=AMPP PE=3 SV=1
CA.PGAv.1.6.scaffold784.1	1162	26.96	25.31	14.86	6.49	2.62	2.9	-2.6913	2.41e-15	1.98e-13	PREDICTED: 1-aminocyclopropane-1-carboxylate oxidase 3-like [Capsicum annuum]	-	-	K05933	E1.14.17.4	http://www.genome.jp/dbget-bin/www_bget?ko:K05933	Cysteine and methionine metabolism	ko00270	-	gnl|BL_ORD_ID|266137	sp|Q08507|ACCO3_PETHY 1-aminocyclopropane-1-carboxylate oxidase 3 OS=Petunia hybrida GN=ACO3 PE=3 SV=1
XLOC_044847	1416	0.57	0.22	0.9	0.15	0	0	-4.92154	0.000233997	0.00207959	PREDICTED: uncharacterized protein LOC107848426 isoform X2 [Capsicum annuum]	-	-	K07466	RFA1,RPA1,rpa	http://www.genome.jp/dbget-bin/www_bget?ko:K07466	DNA replication;Fanconi anemia pathway;Homologous recombination;Mismatch repair;Nucleotide excision repair	ko03030,ko03460,ko03440,ko03430,ko03420	-	-	-
XLOC_027320	2834	0.12	0.68	0.16	2.73	3.49	2.6	3.00811	1.46e-08	3.62e-07	-	-	-	-	-	-	-	-	-	-	-
XLOC_037996	899	3.6	3.72	3.98	0.67	0.63	0.79	-2.79004	1.54e-10	5.56e-09	-	-	-	-	-	-	-	-	-	-	-
CA.PGAv.1.6.scaffold1126.38	1631	3.16	1.19	3.02	5.83	2.91	2.76	1.07018	0.00203956	0.0131763	PREDICTED: protein indeterminate-domain 2-like [Capsicum annuum]	GO:0003676;GO:0046872	nucleic acid binding;metal ion binding	-	-	-	-	-	-	-	-
CA.PGAv.1.6.scaffold1129.24	1249	10.59	10.12	8.43	83.38	43.45	38.92	2.29068	6.28e-16	5.69e-14	PREDICTED: beta-glucosidase 44-like [Capsicum annuum]	GO:0004553;GO:0005975;GO:0008422;GO:1901657	hydrolase activity, hydrolyzing O-glycosyl compounds;carbohydrate metabolic process;beta-glucosidase activity;glycosyl compound metabolic process	K05350	bglB	http://www.genome.jp/dbget-bin/www_bget?ko:K05350	Phenylpropanoid biosynthesis;Starch and sucrose metabolism;Cyanoamino acid metabolism	ko00940,ko00500,ko00460	-	gnl|BL_ORD_ID|308328	sp|Q9LV33|BGL44_ARATH Beta-glucosidase 44 OS=Arabidopsis thaliana GN=BGLU44 PE=2 SV=1
CA.PGAv.1.6.scaffold488.23	1774	0.95	0.93	0.8	0.18	0.23	0.04	-2.93246	1.04e-05	0.000135323	PREDICTED: F-box protein CPR30-like [Capsicum annuum]	-	-	-	-	-	-	-	-	-	-
CA.PGAv.1.6.scaffold585.46	336	134.09	22.93	190.68	762.8	573.03	631.8	2.15749	0.00862592	0.0432183	xyloglucan endotransglucosylase/hydrolase protein 15-like precursor [Capsicum annuum]<>ABD96609.1 xyloglucan endotransglucosylase XET3 [Capsicum annuum]	GO:0004553;GO:0016740;GO:0016798;GO:0016762;GO:0016787;GO:0008152;GO:0010411;GO:0005975;GO:0042546;GO:0071555;GO:0006073;GO:0005576;GO:0005618;GO:0048046;GO:0016757	hydrolase activity, hydrolyzing O-glycosyl compounds;transferase activity;hydrolase activity, acting on glycosyl bonds;xyloglucan:xyloglucosyl transferase activity;hydrolase activity;metabolic process;xyloglucan metabolic process;carbohydrate metabolic process;cell wall biogenesis;cell wall organization;cellular glucan metabolic process;extracellular region;cell wall;apoplast;transferase activity…	K08235	E2.4.1.207	http://www.genome.jp/dbget-bin/www_bget?ko:K08235	-	-	-	gnl|BL_ORD_ID|252350	sp|Q38857|XTH22_ARATH Xyloglucan endotransglucosylase/hydrolase protein 22 OS=Arabidopsis thaliana GN=XTH22 PE=1 SV=1
CA.PGAv.1.6.scaffold1671.6	1475	52.72	56.19	55.07	25.56	30.22	31.59	-1.14967	8.69e-13	4.77e-11	PREDICTED: uncharacterized protein LOC107859895 [Capsicum annuum]<>XP_016560532.1 PREDICTED: uncharacterized protein LOC107859895 [Capsicum annuum]	-	-	-	-	-	-	-	-	-	-
XLOC_032806	1910	140.6	144.8	135.74	19.08	14.39	6.01	-3.69495	4.78e-34	3.2e-31	PREDICTED: uncharacterized protein LOC107877518 [Capsicum annuum]	GO:0033897;GO:0003723	ribonuclease T2 activity;RNA binding	K01166	E3.1.27.1	http://www.genome.jp/dbget-bin/www_bget?ko:K01166	-	-	-	gnl|BL_ORD_ID|184230	sp|P42813|RNS1_ARATH Ribonuclease 1 OS=Arabidopsis thaliana GN=RNS1 PE=1 SV=1
XLOC_040838	633	19.36	25.92	30.31	0.32	0.31	0.22	-6.73285	7.35e-31	3.63e-28	-	-	-	-	-	-	-	-	-	-	-
CA.PGAv.1.6.scaffold1230.14	1447	4.6	4.77	5.32	0.6	1.59	2.4	-1.76368	7.98e-05	0.000812645	PREDICTED: endoglucanase 16 [Capsicum annuum]	GO:0003824;GO:0004553;GO:0005975	catalytic activity;hydrolase activity, hydrolyzing O-glycosyl compounds;carbohydrate metabolic process	K01179	E3.2.1.4	http://www.genome.jp/dbget-bin/www_bget?ko:K01179	Starch and sucrose metabolism	ko00500	-	gnl|BL_ORD_ID|26068	sp|Q8VYG3|GUN16_ARATH Endoglucanase 16 OS=Arabidopsis thaliana GN=At3g43860 PE=2 SV=1
CA.PGAv.1.6.scaffold1464.5	1483	25.35	28.99	25.87	9.73	10.57	10.3	-1.55972	4.38e-23	9.8e-21	PREDICTED: ultraviolet-B receptor UVR8 isoform X1 [Capsicum annuum]	-	-	-	-	-	-	-	KOG0941(O)(E3 ubiquitin protein ligase)	gnl|BL_ORD_ID|240808	sp|Q9FN03|UVR8_ARATH Ultraviolet-B receptor UVR8 OS=Arabidopsis thaliana GN=UVR8 PE=1 SV=1
XLOC_017001	860	4.17	1.45	2.9	0	0	0	-8.10723	8.87e-10	2.79e-08	60S ribosomal protein L13a-4-like [Solanum tuberosum]<>ABA46790.1 60S ribosomal protein L13a-like protein [Solanum tuberosum]	GO:0003735;GO:0003729;GO:0006412;GO:0005840;GO:0015934;GO:0030529;GO:0022625	structural constituent of ribosome;mRNA binding;translation;ribosome;large ribosomal subunit;intracellular ribonucleoprotein complex;cytosolic large ribosomal subunit	K02872	RP-L13Ae,RPL13A	http://www.genome.jp/dbget-bin/www_bget?ko:K02872	Ribosome	ko03010	KOG3204(J)(60S ribosomal protein L13a)	gnl|BL_ORD_ID|450870	sp|O65055|RL13A_PICMA 60S ribosomal protein L13a OS=Picea mariana GN=RPL13A PE=2 SV=1
CA.PGAv.1.6.scaffold143.1	1077	0	1.05	0.22	10.21	7.11	6.85	4.06133	0.00172301	0.0114155	PREDICTED: putative F-box protein PP2-B12 [Capsicum annuum]	-	-	-	-	-	-	-	-	gnl|BL_ORD_ID|431661	sp|Q949S5|P2B11_ARATH F-box protein PP2-B11 OS=Arabidopsis thaliana GN=PP2B11 PE=1 SV=1
XLOC_019925	1146	2.36	3.25	1.1	29.51	23.45	18.86	3.31347	2.72e-28	1.01e-25	PREDICTED: uncharacterized protein LOC107872308 isoform X1 [Capsicum annuum];PREDICTED: uncharacterized protein LOC107860852 [Capsicum annuum];PREDICTED: uncharacterized protein LOC104647481 [Solanum lycopersicum]	-	-	-	-	-	-	-	-	-	-
CA.PGAv.1.6.scaffold74.27	1335	1.83	0.27	1.07	3.96	3.74	2.48	1.42924	0.00804069	0.0408386	PREDICTED: U-box domain-containing protein 21-like [Capsicum annuum]	GO:0004842;GO:0016567	ubiquitin-protein transferase activity;protein ubiquitination	-	-	-	-	-	-	gnl|BL_ORD_ID|443184	sp|Q5PNY6|PUB21_ARATH U-box domain-containing protein 21 OS=Arabidopsis thaliana GN=PUB21 PE=2 SV=1
CA.PGAv.1.6.scaffold1491.7	1992	2.73	2.34	2.1	1.19	1.14	1.67	-1.07578	0.00043713	0.00354631	PREDICTED: SWI/SNF complex component SNF12 homolog isoform X3 [Capsicum annuum]<>XP_016559127.1 PREDICTED: SWI/SNF complex component SNF12 homolog isoform X3 [Capsicum annuum]	-	-	K11650	SMARCD	http://www.genome.jp/dbget-bin/www_bget?ko:K11650	-	-	KOG1946(K)(RNA polymerase I transcription factor UAF)	gnl|BL_ORD_ID|206887	sp|Q9FMT4|SNF12_ARATH SWI/SNF complex component SNF12 homolog OS=Arabidopsis thaliana GN=At5g14170 PE=1 SV=1
CA.PGAv.1.6.scaffold414.7	2054	0	0	0	0.22	0.1	0.2	4.91919	0.0053258	0.0292607	PREDICTED: uncharacterized protein LOC107873101 [Capsicum annuum]	-	-	-	-	-	-	-	-	gnl|BL_ORD_ID|55013	sp|O81629|KLCR1_ARATH Protein KINESIN LIGHT CHAIN-RELATED 1 OS=Arabidopsis thaliana GN=KLCR1 PE=1 SV=1
XLOC_032681	934	0	0	0	3.36	3.39	2.12	7.73337	1.74e-09	5.2e-08	-	-	-	-	-	-	-	-	-	-	-
XLOC_008385	1563	0.84	1.94	1.16	2.53	3.31	2.59	1.12316	0.00119564	0.00838388	PREDICTED: uncharacterized protein LOC107850830 [Capsicum annuum]<>XP_016551099.1 PREDICTED: uncharacterized protein LOC107850830 [Capsicum annuum];PREDICTED: receptor-like protein kinase HSL1 [Capsicum annuum]	GO:0016020;GO:0004672;GO:0046488;GO:0016308;GO:0010051;GO:0005524;GO:1902025;GO:0000166;GO:0017046;GO:0004674;GO:0006468;GO:0042277;GO:0016307;GO:0016021	membrane;protein kinase activity;phosphatidylinositol metabolic process;1-phosphatidylinositol-4-phosphate 5-kinase activity;xylem and phloem pattern formation;ATP binding;nitrate import;nucleotide binding;peptide hormone binding;protein serine/threonine kinase activity;protein phosphorylation;peptide binding;phosphatidylinositol phosphate kinase activity;integral component of membrane	K00889	PIP5K	http://www.genome.jp/dbget-bin/www_bget?ko:K00889	Regulation of actin cytoskeleton;Endocytosis;Mitophagy - yeast;MAPK signaling pathway - yeast;Phosphatidylinositol signaling system;Phospholipase D signaling pathway;Inositol phosphate metabolism;Fc gamma R-mediated phagocytosis	ko04810,ko04144,ko04139,ko04011,ko04070,ko04072,ko00562,ko04666	KOG0052(J)(Translation elongation factor EF-1 alpha/Tu)	gnl|BL_ORD_ID|378066	sp|P29521|EF1A1_DAUCA Elongation factor 1-alpha OS=Daucus carota PE=1 SV=1;gnl|BL_ORD_ID|371785	sp|Q8W4H7|EF1A2_ARATH Elongation factor 1-alpha 2 OS=Arabidopsis thaliana GN=A2 PE=1 SV=2;gnl|BL_ORD_ID|127732	sp|Q6EX42|PI5K1_ORYSJ Phosphatidylinositol 4-phosphate 5-kinase 1 OS=Oryza sativa subsp. japonica GN=PIPK1 PE=2 SV=2;gnl|BL_ORD_ID|397118	sp|Q9SGP2|HSL1_ARATH Receptor-like protein kinase HSL1 OS=Arabidopsis thaliana GN=HSL1 PE=2 SV=1
CA.PGAv.1.6.scaffold1238.33	1217	3.64	1.55	3.33	17.7	11.62	12.41	1.95082	1.78e-10	6.35e-09	PREDICTED: monosaccharide-sensing protein 2-like [Capsicum annuum]<>XP_016560342.1 PREDICTED: monosaccharide-sensing protein 2-like [Capsicum annuum]	-	-	-	-	-	-	-	KOG0254(R)(Predicted transporter (major facilitator superfamily))	gnl|BL_ORD_ID|103732	sp|Q8LPQ8|MSSP2_ARATH Monosaccharide-sensing protein 2 OS=Arabidopsis thaliana GN=MSSP2 PE=1 SV=2
CA.PGAv.1.6.scaffold1463.9	939	0.18	0.34	0.53	1.53	3.38	1.61	1.82198	0.00451904	0.0255384	PREDICTED: B3 domain-containing protein At3g06220-like [Capsicum annuum]	GO:0003677;GO:0006351;GO:0006355;GO:0005634	DNA binding;transcription, DNA-templated;regulation of transcription, DNA-templated;nucleus	-	-	-	-	-	-	gnl|BL_ORD_ID|130251	sp|P10978|POLX_TOBAC Retrovirus-related Pol polyprotein from transposon TNT 1-94 OS=Nicotiana tabacum PE=2 SV=1
XLOC_040741	775	5.25	6.73	6.24	0	0.52	0.08	-5.13298	2.62e-14	1.89e-12	PREDICTED: uncharacterized protein LOC107854054 [Capsicum annuum]	-	-	-	-	-	-	-	-	-	-
CA.PGAv.1.6.scaffold706.30	444	0.65	0.78	0.19	5.14	3.92	1.71	2.47715	0.00794006	0.0404025	PREDICTED: uncharacterized protein LOC107849774 [Capsicum annuum]	GO:0016020;GO:0016021	membrane;integral component of membrane	-	-	-	-	-	-	-	-
XLOC_013810	1204	0.37	0.51	0.28	2.78	2.05	2.69	2.47203	4.83e-07	8.75e-06	-	-	-	-	-	-	-	-	-	-	-
CA.PGAv.1.6.scaffold338.51	743	92.3	69.7	77.42	26.47	43.56	17.59	-1.65608	4.18e-08	9.53e-07	PREDICTED: 17.3 kDa class II heat shock protein [Capsicum annuum]	-	-	K13993	HSP20	http://www.genome.jp/dbget-bin/www_bget?ko:K13993	Protein processing in endoplasmic reticulum	ko04141	-	gnl|BL_ORD_ID|44677	sp|O82013|HSP21_SOLPE 17.3 kDa class II heat shock protein OS=Solanum peruvianum PE=2 SV=1
CA.PGAv.1.6.scaffold140.55	539	0.75	3.55	1.81	0	0	0	-6.3584	6.13e-05	0.000647405	PREDICTED: U-box domain-containing protein 33 isoform X2 [Capsicum annuum]	GO:0004672;GO:0004842;GO:0005524;GO:0016567;GO:0006950;GO:0006468;GO:0005886	protein kinase activity;ubiquitin-protein transferase activity;ATP binding;protein ubiquitination;response to stress;protein phosphorylation;plasma membrane	-	-	-	-	-	-	gnl|BL_ORD_ID|438500	sp|Q94A51|PUB32_ARATH U-box domain-containing protein 32 OS=Arabidopsis thaliana GN=PUB32 PE=2 SV=1
CA.PGAv.1.6.scaffold305.40	3516	0.46	0.52	0.68	1.61	1.34	0.88	1.06499	0.00302995	0.0184201	PREDICTED: putative pentatricopeptide repeat-containing protein At5g52630 [Capsicum annuum]	GO:0008270	zinc ion binding	-	-	-	-	-	-	gnl|BL_ORD_ID|135309	sp|Q9LZ19|PP364_ARATH Pentatricopeptide repeat-containing protein At5g04780 OS=Arabidopsis thaliana GN=PCMP-H16 PE=2 SV=2
XLOC_016472	514	66.43	136.23	75.09	19.45	35.71	27.32	-1.98929	2.73e-10	9.43e-09	-	-	-	-	-	-	-	-	-	-	-
XLOC_038140	581	0.52	0.75	0.11	4.69	3.11	5.35	3.05429	2.87e-05	0.000333082	-	-	-	-	-	-	-	-	-	-	-
XLOC_028838	1117	0.25	1.01	0.7	10.99	8.41	6.6	3.47839	8.13e-17	8.36e-15	-	-	-	-	-	-	-	-	-	-	-
CA.PGAv.1.6.scaffold3.36	1068	1.71	1.13	1.15	0.29	0.24	0.26	-2.74325	1.01e-05	0.000131537	PREDICTED: probable LRR receptor-like serine/threonine-protein kinase RKF3 [Capsicum annuum]	GO:0004672;GO:0005524;GO:0004674;GO:0000166;GO:0006468;GO:0005886;GO:0016021;GO:0016020	protein kinase activity;ATP binding;protein serine/threonine kinase activity;nucleotide binding;protein phosphorylation;plasma membrane;integral component of membrane;membrane	-	-	-	-	-	-	gnl|BL_ORD_ID|446256	sp|P93050|RKF3_ARATH Probable LRR receptor-like serine/threonine-protein kinase RKF3 OS=Arabidopsis thaliana GN=RKF3 PE=2 SV=1
CA.PGAv.1.6.scaffold362.32	1061	176.42	134.13	196.46	79.86	79.78	79.94	-1.33324	1.66e-13	1.04e-11	PREDICTED: 3-oxo-Delta(4,5)-steroid 5-beta-reductase-like [Capsicum annuum]	GO:0003824;GO:0047787;GO:0016491;GO:0050662;GO:0055114;GO:0003854	catalytic activity;delta4-3-oxosteroid 5beta-reductase activity;oxidoreductase activity;coenzyme binding;oxidation-reduction process;3-beta-hydroxy-delta5-steroid dehydrogenase activity	-	-	-	-	-	-	gnl|BL_ORD_ID|266936	sp|Q6PQJ9|5BPOR_DIGLA 3-oxo-Delta(4,5)-steroid 5-beta-reductase OS=Digitalis lanata PE=1 SV=1
XLOC_039273	894	0.74	2.45	1.28	11.8	6.39	8.07	2.34865	1.5e-07	3.06e-06	PREDICTED: uncharacterized protein LOC107879228 [Capsicum annuum]	-	-	K15095	E1.1.1.208	http://www.genome.jp/dbget-bin/www_bget?ko:K15095	Monoterpenoid biosynthesis	ko00902	-	gnl|BL_ORD_ID|490013	sp|Q9M2E2|SDR1_ARATH (+)-neomenthol dehydrogenase OS=Arabidopsis thaliana GN=SDR1 PE=1 SV=1
CA.PGAv.1.6.scaffold1805.1	1677	0	0.05	0	0.56	0.35	0.17	4.69296	0.00242411	0.0152695	PREDICTED: DELLA protein RGL2-like [Capsicum annuum]	GO:0006351;GO:0006355	transcription, DNA-templated;regulation of transcription, DNA-templated	K14494	DELLA	http://www.genome.jp/dbget-bin/www_bget?ko:K14494	Plant hormone signal transduction	ko04075	-	gnl|BL_ORD_ID|162220	sp|Q9C8Y3|RGL1_ARATH DELLA protein RGL1 OS=Arabidopsis thaliana GN=RGL1 PE=1 SV=1
CA.PGAv.1.6.scaffold484.69	846	0.6	2.06	0.72	8.56	6.96	2.78	2.11285	0.000454441	0.00366646	PREDICTED: cell wall / vacuolar inhibitor of fructosidase 1-like [Capsicum annuum]	GO:0004857	enzyme inhibitor activity	-	-	-	-	-	-	gnl|BL_ORD_ID|348883	sp|F4HWQ8|CVIF1_ARATH Cell wall / vacuolar inhibitor of fructosidase 1 OS=Arabidopsis thaliana GN=C/VIF1 PE=1 SV=1
XLOC_001411	682	0	0	0	1.98	1.17	2.23	6.31311	1.16e-05	0.000148768	PREDICTED: putative cyclic nucleotide-gated ion channel 8 [Capsicum annuum]	GO:0016020;GO:0005887;GO:0006813;GO:0005216;GO:0042391;GO:0006810;GO:0016021;GO:0055085;GO:0005249;GO:0006811	membrane;integral component of plasma membrane;potassium ion transport;ion channel activity;regulation of membrane potential;transport;integral component of membrane;transmembrane transport;voltage-gated potassium channel activity;ion transport	K05391	CNGF	http://www.genome.jp/dbget-bin/www_bget?ko:K05391	Plant-pathogen interaction	ko04626	-	-	-
XLOC_037963	1082	1.33	0.51	0.63	0	0.06	0.05	-4.67627	0.000336855	0.00283971	PREDICTED: uncharacterized protein LOC107858768 isoform X2 [Capsicum annuum]	-	-	-	-	-	-	-	-	-	-
CA.PGAv.1.6.scaffold1433.4	1077	0.11	0.18	0.18	1.56	0.47	0.83	2.34498	0.00661052	0.0348181	PREDICTED: apoptosis-inducing factor homolog B-like isoform X2 [Capsicum annuum]	GO:0016491;GO:0055114	oxidoreductase activity;oxidation-reduction process	-	-	-	-	-	-	gnl|BL_ORD_ID|275355	sp|Q54NS8|AIFB_DICDI Apoptosis-inducing factor homolog B OS=Dictyostelium discoideum GN=aifB PE=3 SV=1
XLOC_034515	1859	0.76	0.54	0.42	1.65	1.36	2.53	1.40733	0.00150473	0.0101837	PREDICTED: lysine-specific demethylase lid-like [Capsicum annuum];PREDICTED: lysine-specific demethylase 5B [Solanum tuberosum]	GO:0016706;GO:0003677;GO:0055114;GO:0008270;GO:0005634;GO:0046872	oxidoreductase activity, acting on paired donors, with incorporation or reduction of molecular oxygen, 2-oxoglutarate as one donor, and incorporation of one atom each of oxygen into both donors;DNA binding;oxidation-reduction process;zinc ion binding;nucleus;metal ion binding	K11446	KDM5,JARID1	http://www.genome.jp/dbget-bin/www_bget?ko:K11446	-	-	-	-	-
XLOC_009616	2298	1.11	0.52	0.51	0.1	0.08	0.02	-3.68891	4.33e-07	7.96e-06	hypothetical retrotransposon [Ipomoea batatas]	-	-	-	-	-	-	-	-	gnl|BL_ORD_ID|130251	sp|P10978|POLX_TOBAC Retrovirus-related Pol polyprotein from transposon TNT 1-94 OS=Nicotiana tabacum PE=2 SV=1
XLOC_006010	4312	0.09	0.09	0.04	0.48	0.42	0.21	2.15158	0.000455933	0.00367204	PREDICTED: uncharacterized protein LOC109212957 [Nicotiana attenuata]	-	-	-	-	-	-	-	-	gnl|BL_ORD_ID|133362	sp|P16423|POLR_DROME Retrovirus-related Pol polyprotein from type-2 retrotransposable element R2DM OS=Drosophila melanogaster GN=pol PE=3 SV=1
XLOC_044890	2066	1.29	2.64	2.4	0.51	0.54	0.96	-1.90325	1.03e-05	0.000134217	PREDICTED: uncharacterized protein LOC109211279 [Nicotiana attenuata]	-	-	-	-	-	-	-	-	-	-
CA.PGAv.1.6.scaffold1330.36	642	19.77	31.06	28.23	10.75	13.44	9.61	-1.48004	1.36e-08	3.39e-07	PREDICTED: uncharacterized aarF domain-containing protein kinase At1g79600, chloroplastic [Capsicum annuum]	GO:0004672;GO:0005524;GO:1902171;GO:0050821;GO:0006468;GO:0009507;GO:0010287	protein kinase activity;ATP binding;regulation of tocopherol cyclase activity;protein stabilization;protein phosphorylation;chloroplast;plastoglobule	K08869	ADCK,ABC1	http://www.genome.jp/dbget-bin/www_bget?ko:K08869	-	-	-	gnl|BL_ORD_ID|524145	sp|Q9MA15|Y1796_ARATH Uncharacterized aarF domain-containing protein kinase At1g79600, chloroplastic OS=Arabidopsis thaliana GN=At1g79600 PE=2 SV=1
CA.PGAv.1.6.scaffold2149.1	1655	0.44	0.69	0.51	1.85	1.28	1.49	1.27866	0.00272139	0.016832	PREDICTED: SRSF protein kinase 2-like [Capsicum annuum]	GO:0004672;GO:0004674;GO:0005524;GO:0000166;GO:0006468	protein kinase activity;protein serine/threonine kinase activity;ATP binding;nucleotide binding;protein phosphorylation	K08832	SRPK3,STK23	http://www.genome.jp/dbget-bin/www_bget?ko:K08832	-	-	KOG1290(T)(Serine/threonine protein kinase)	gnl|BL_ORD_ID|211446	sp|Q45FA5|SRPK_PHYPO Serine/threonine-protein kinase SRPK OS=Physarum polycephalum PE=1 SV=1
XLOC_010380	1152	10.86	16.49	12.7	7.22	7.74	7.25	-1.0962	1.27e-06	2.09e-05	PREDICTED: uncharacterized protein LOC107874772 [Capsicum annuum]	-	-	-	-	-	-	-	-	-	-
CA.PGAv.1.6.scaffold676.64	2780	2.55	2.28	2.2	7.33	6.48	6.35	1.22828	2.29e-11	9.81e-10	PREDICTED: putative disease resistance protein RGA4 isoform X1 [Capsicum annuum]	-	-	-	-	-	-	-	-	gnl|BL_ORD_ID|444721	sp|Q7XA42|RGA1_SOLBU Putative disease resistance protein RGA1 OS=Solanum bulbocastanum GN=RGA1 PE=2 SV=2
CA.PGAv.1.6.scaffold1604.2	1308	5.56	5.98	6.73	2.43	3	2.3	-1.49002	1.11e-08	2.84e-07	PREDICTED: cyclic dof factor 1-like [Capsicum annuum]	GO:0003677;GO:0006355	DNA binding;regulation of transcription, DNA-templated	-	-	-	-	-	-	gnl|BL_ORD_ID|320674	sp|Q93ZL5|CDF2_ARATH Cyclic dof factor 2 OS=Arabidopsis thaliana GN=CDF2 PE=1 SV=2
XLOC_001802	1279	1.08	0.98	0.9	2.95	2.01	2.12	1.00844	0.00878506	0.0438488	-	-	-	-	-	-	-	-	-	-	-
CA.PGAv.1.6.scaffold108.2	3750	2.3	1.76	1.74	0.81	1.21	1.12	-1.13767	1.66e-05	0.000203986	PREDICTED: protein timeless homolog [Capsicum annuum]	-	-	K03155	TIMELESS	http://www.genome.jp/dbget-bin/www_bget?ko:K03155	-	-	-	gnl|BL_ORD_ID|495688	sp|Q9UUM2|SWI1_SCHPO Mating-type switching protein swi1 OS=Schizosaccharomyces pombe (strain 972 / ATCC 24843) GN=swi1 PE=1 SV=1
XLOC_040513	719	0	0.1	0	3.54	2.61	2.71	6.22505	1.98e-06	3.08e-05	-	-	-	-	-	-	-	-	-	-	-
XLOC_038421	2440	1.7	1.31	1.02	4.92	4.33	2.84	1.31502	2.57e-06	3.88e-05	PREDICTED: uncharacterized protein LOC107877990 [Capsicum annuum];PREDICTED: WD repeat-containing protein 44-like [Nicotiana sylvestris];PREDICTED: WD repeat-containing protein YMR102C-like isoform X2 [Capsicum annuum]<>XP_016552455.1 PREDICTED: WD repeat-containing protein YMR102C-like isoform X2 [Capsicum annuum];PREDICTED: uncharacterized protein LOC107859545 isoform X1 [Capsicum annuum];PREDI…	GO:0016020;GO:0016021	membrane;integral component of membrane	K20241	WDR44,RAB11BP	http://www.genome.jp/dbget-bin/www_bget?ko:K20241	-	-	KOG0283(S)(WD40 repeat-containing protein)	gnl|BL_ORD_ID|515901	sp|Q9SYB0|TAUE2_ARATH Sulfite exporter TauE/SafE family protein 2 OS=Arabidopsis thaliana GN=At1g61740 PE=2 SV=1
XLOC_028276	837	0.07	0.33	0.26	3.57	2.97	2.1	3.43336	1.01e-06	1.7e-05	-	-	-	-	-	-	-	-	-	-	-
XLOC_027915	419	0	0	0	3.7	5.47	0.98	5.87608	0.000223953	0.00200083	-	-	-	-	-	-	-	-	-	-	-
XLOC_036489	1167	0.96	1.49	1.6	0.57	0.81	0.33	-1.49918	0.00730426	0.0377397	-	-	-	K13356	FAR	http://www.genome.jp/dbget-bin/www_bget?ko:K13356	Peroxisome;Cutin, suberine and wax biosynthesis;Longevity regulating pathway - worm	ko04146,ko00073,ko04212	-	-	-
XLOC_008985	849	8.62	3.17	4.74	0.21	0.41	0	-5.05146	9.1e-13	4.96e-11	PREDICTED: ribosomal RNA small subunit methyltransferase, chloroplastic-like isoform X5 [Capsicum annuum];PREDICTED: protein TOO MANY MOUTHS-like isoform X2 [Capsicum annuum];PREDICTED: ribosomal RNA small subunit methyltransferase, chloroplastic-like isoform X6 [Capsicum annuum]	-	-	K12608	CAF16	http://www.genome.jp/dbget-bin/www_bget?ko:K12608	RNA degradation	ko03018	KOG2355(RK)(Predicted ABC-type transport, ATPase component/CCR4 associated factor)	gnl|BL_ORD_ID|267669	sp|Q9LZ98|AB20I_ARATH ABC transporter I family member 20 OS=Arabidopsis thaliana GN=ABCI20 PE=2 SV=1
XLOC_041329	1756	0.04	0.02	0.02	0.73	0.95	0.14	3.57989	0.00125917	0.00875682	PREDICTED: uncharacterized protein LOC107862240 [Capsicum annuum]	-	-	-	-	-	-	-	-	-	-
CA.PGAv.1.6.scaffold619.15	2547	2.66	1.25	0.93	0.3	0.24	0.15	-2.34395	1.04e-07	2.17e-06	HJTR2GH1 protein [Solanum hjertingii]	GO:0043531;GO:0006952	ADP binding;defense response	-	-	-	-	-	-	gnl|BL_ORD_ID|181547	sp|Q9M667|RPP13_ARATH Disease resistance protein RPP13 OS=Arabidopsis thaliana GN=RPP13 PE=2 SV=2
CA.PGAv.1.6.scaffold55.3	582	385.73	490.71	451.98	95.15	208.1	264.97	-1.44659	7.61e-06	0.00010221	PREDICTED: uncharacterized protein LOC107875009 [Capsicum annuum]	GO:0003677;GO:0008270;GO:0045893;GO:0005634	DNA binding;zinc ion binding;positive regulation of transcription, DNA-templated;nucleus	-	-	-	-	-	-	-	-
CA.PGAv.1.6.scaffold126.31	2103	20.56	21.94	19.43	7.12	11.68	5.46	-1.59518	1.17e-09	3.59e-08	hypothetical protein SOVF_076870 [Spinacia oleracea]	GO:0051082;GO:0005524;GO:0006950;GO:0006457	unfolded protein binding;ATP binding;response to stress;protein folding	K04079	htpG,HSP90A	http://www.genome.jp/dbget-bin/www_bget?ko:K04079	Necroptosis;PI3K-Akt signaling pathway;Protein processing in endoplasmic reticulum;Estrogen signaling pathway;Progesterone-mediated oocyte maturation;Plant-pathogen interaction;Antigen processing and presentation;IL-17 signaling pathway;NOD-like receptor signaling pathway;Th17 cell differentiation	ko04217,ko04151,ko04141,ko04915,ko04914,ko04626,ko04612,ko04657,ko04621,ko04659	KOG0020(O)(Endoplasmic reticulum glucose-regulated protein (GRP94/endoplasmin), HSP90 family)	gnl|BL_ORD_ID|45764	sp|P36182|HSP82_TOBAC Heat shock protein 82 (Fragment) OS=Nicotiana tabacum GN=HSP82 PE=2 SV=1
XLOC_015426	1321	0.12	0.55	0.28	1.91	2.05	1.76	2.35864	2.72e-05	0.000317245	-	-	-	-	-	-	-	-	-	-	-
XLOC_037923	768	5.01	6.14	4.91	1.02	1.27	1.31	-2.39657	8.36e-11	3.21e-09	-	-	-	-	-	-	-	-	-	-	-
CA.PGAv.1.6.scaffold89.20	2223	0.13	0.44	0.09	3.69	4.05	2.49	4.25563	4.88e-18	6.16e-16	serine/threonine-protein kinase CDL1-like [Capsicum annuum]<>ADM34979.1 receptor-like cytoplasmic protein kinase 1 [Capsicum annuum]	GO:0004672;GO:0004674;GO:0016301;GO:0005524;GO:0000166;GO:0016310;GO:0006468	protein kinase activity;protein serine/threonine kinase activity;kinase activity;ATP binding;nucleotide binding;phosphorylation;protein phosphorylation	K18873	PIK1	http://www.genome.jp/dbget-bin/www_bget?ko:K18873	Plant-pathogen interaction	ko04626	-	gnl|BL_ORD_ID|433053	sp|Q9LQQ8|PBL5_ARATH Probable serine/threonine-protein kinase PBL5 OS=Arabidopsis thaliana GN=PBL5 PE=2 SV=1
XLOC_027325	407	0	0.97	0.96	11.2	11.02	14.16	3.9964	1.1e-07	2.29e-06	-	-	-	-	-	-	-	-	-	-	-
XLOC_020382	5157	0.44	2.24	0.76	9.02	10.48	6.23	2.40334	0.00049345	0.0039394	PREDICTED: probable LRR receptor-like serine/threonine-protein kinase At3g47570 [Capsicum annuum]	-	-	-	-	-	-	-	-	-	-
CA.PGAv.1.6.scaffold128.108	475	59.71	66.93	58.28	188.75	137.15	147.72	1.14442	1.32e-11	5.9e-10	PREDICTED: calmodulin-7 [Capsicum annuum]<>XP_016543606.1 PREDICTED: calmodulin-7 [Capsicum annuum]	GO:0005509;GO:0005515;GO:0046872;GO:0005513;GO:0010099;GO:0005829;GO:0032440;GO:0016491;GO:0055114;GO:0005737;GO:0019722	calcium ion binding;protein binding;metal ion binding;detection of calcium ion;regulation of photomorphogenesis;cytosol;2-alkenal reductase [NAD(P)] activity;oxidoreductase activity;oxidation-reduction process;cytoplasm;calcium-mediated signaling	K02183	CALM	http://www.genome.jp/dbget-bin/www_bget?ko:K02183	Oocyte meiosis;Apelin signaling pathway;Calcium signaling pathway;MAPK signaling pathway - plant;Phosphatidylinositol signaling system;Rap1 signaling pathway;Ras signaling pathway;cAMP signaling pathway;cGMP - PKG signaling pathway;Adrenergic signaling in cardiomyocytes;Vascular smooth muscle contraction;Gastric acid secretion;Salivary secretion;Aldosterone synthesis and secretion;Estrogen signal…	ko04114,ko04371,ko04020,ko04016,ko04070,ko04015,ko04014,ko04024,ko04022,ko04261,ko04270,ko04971,ko04970,ko04925,ko04915,ko04922,ko04912,ko04910,ko04916,ko04921,ko04924,ko04713,ko04626,ko04728,ko04720,ko04722,ko04750,ko04740,ko04744,ko04745	KOG0027(T)(Calmodulin and related proteins (EF-Hand superfamily))	gnl|BL_ORD_ID|310848	sp|P62202|CALM_BRYDI Calmodulin OS=Bryonia dioica PE=2 SV=2
XLOC_001898	880	0.07	0	0	1.66	1.43	0.81	5.46714	9.35e-05	0.000936387	PREDICTED: uncharacterized protein LOC107870846 isoform X3 [Capsicum annuum]	-	-	-	-	-	-	-	-	-	-
XLOC_006037	1184	4.86	3.15	3.63	0	0	0.05	-8.22984	3.1e-11	1.29e-09	PREDICTED: uncharacterized protein LOC107868070 [Capsicum annuum]	-	-	-	-	-	-	-	-	-	-
CA.PGAv.1.6.scaffold1186.45	1804	122.84	119.36	140.87	51.88	69.83	71.94	-1.21863	9.67e-11	3.66e-09	PREDICTED: tonoplast dicarboxylate transporter [Capsicum annuum]	GO:0005215;GO:0015140;GO:0071423;GO:0006814;GO:0055085;GO:0098656;GO:0016021;GO:0016020;GO:0005773	transporter activity;malate transmembrane transporter activity;malate transmembrane transport;sodium ion transport;transmembrane transport;anion transmembrane transport;integral component of membrane;membrane;vacuole	K14445	SLC13A2_3_5	http://www.genome.jp/dbget-bin/www_bget?ko:K14445	-	-	KOG1281(P)(Na+/dicarboxylate, Na+/tricarboxylate and phosphate transporters)	gnl|BL_ORD_ID|516124	sp|Q8LG88|TDT_ARATH Tonoplast dicarboxylate transporter OS=Arabidopsis thaliana GN=TDT PE=2 SV=2
CA.PGAv.1.6.scaffold552.5	669	0.51	0.32	2.12	0	0.42	0.17	-3.24728	0.00965339	0.0472478	RNA polymerase beta subunit (chloroplast) [Capsicum annuum]<>YP_009169660.1 RpoB (chloroplast) [Capsicum frutescens]<>AFP90768.1 RNA polymerase beta subunit (chloroplast) [Capsicum annuum]<>ALD50095.1 RpoB (chloroplast) [Capsicum annuum var. glabriusculum]<>ALD50181.1 RpoB (chloroplast) [Capsicum frutescens]<>ALD50267.1 RpoB (chloroplast) [Capsicum annuum var. annuum]<>ALD50353.1 RpoB (chloroplas…	GO:0003677;GO:0016740;GO:0032549;GO:0003899;GO:0016779;GO:0006351;GO:0009536;GO:0009507	DNA binding;transferase activity;ribonucleoside binding;DNA-directed 5'-3' RNA polymerase activity;nucleotidyltransferase activity;transcription, DNA-templated;plastid;chloroplast	K03043	rpoB	http://www.genome.jp/dbget-bin/www_bget?ko:K03043	RNA polymerase;Purine metabolism;Pyrimidine metabolism	ko03020,ko00230,ko00240	-	gnl|BL_ORD_ID|185999	sp|Q3C1G7|RPOB_NICSY DNA-directed RNA polymerase subunit beta OS=Nicotiana sylvestris GN=rpoB PE=3 SV=1
XLOC_005788	894	0.07	0	0	5.07	3.97	3.97	7.239	6.86e-09	1.83e-07	-	-	-	-	-	-	-	-	-	-	-
CA.PGAv.1.6.scaffold140.51	684	13.83	6.13	7.84	2.45	0.7	3.22	-2.1054	6.32e-05	0.000666254	PREDICTED: uncharacterized protein LOC101262947 [Solanum lycopersicum]	-	-	-	-	-	-	-	-	-	-
XLOC_015740	1180	10.14	16.68	16.75	46.56	32.28	33.29	1.09655	1.17e-05	0.000150559	PREDICTED: uncharacterized protein LOC107845680 isoform X2 [Capsicum annuum];PREDICTED: uncharacterized protein LOC107845680 isoform X1 [Capsicum annuum]	-	-	-	-	-	-	-	-	-	-
XLOC_030164	1630	0.29	1.13	1.28	0.12	0.2	0.28	-2.43742	0.00093808	0.00682271	Putative gag-pol polyprotein, identical [Solanum demissum]	-	-	-	-	-	-	-	-	-	-
XLOC_009974	891	6.98	9.85	8.52	3.9	4.23	3.39	-1.38767	5.23e-07	9.4e-06	-	-	-	-	-	-	-	-	-	-	-
CA.PGAv.1.6.scaffold742.20	962	3.98	1.73	3.01	27.89	20.37	17.91	2.67251	2.1e-18	2.81e-16	PREDICTED: uncharacterized protein LOC107869028 [Capsicum annuum]	-	-	-	-	-	-	-	-	-	-
CA.PGAv.1.6.scaffold411.92	1539	224.81	215.6	209.95	37.33	83.92	119.62	-1.67776	6.6e-07	1.16e-05	PREDICTED: CBL-interacting serine/threonine-protein kinase 20 [Capsicum annuum]	GO:0004672;GO:0004674;GO:0016301;GO:0016740;GO:0005524;GO:0000166;GO:0016310;GO:0007165;GO:0006468;GO:0016020;GO:0016021	protein kinase activity;protein serine/threonine kinase activity;kinase activity;transferase activity;ATP binding;nucleotide binding;phosphorylation;signal transduction;protein phosphorylation;membrane;integral component of membrane	K07198	PRKAA,AMPK	http://www.genome.jp/dbget-bin/www_bget?ko:K07198	Tight junction;Autophagy - animal;AMPK signaling pathway;Apelin signaling pathway;FoxO signaling pathway;PI3K-Akt signaling pathway;mTOR signaling pathway;Longevity regulating pathway - mammal;Longevity regulating pathway - multiple species;Adipocytokine signaling pathway;Glucagon signaling pathway;Insulin signaling pathway;Oxytocin signaling pathway;Circadian rhythm	ko04530,ko04140,ko04152,ko04371,ko04068,ko04151,ko04150,ko04211,ko04213,ko04920,ko04922,ko04910,ko04921,ko04710	-	gnl|BL_ORD_ID|325540	sp|Q9LWM4|CIPK5_ORYSJ CBL-interacting protein kinase 5 OS=Oryza sativa subsp. japonica GN=CIPK5 PE=2 SV=1
CA.PGAv.1.6.scaffold1003.27	630	2.62	3.9	4.07	0	0	0	-7.7377	3.57e-09	1e-07	PREDICTED: probable glutathione S-transferase [Capsicum annuum]	GO:0016740;GO:0004364;GO:0009734;GO:0009407;GO:0006749;GO:0005737	transferase activity;glutathione transferase activity;auxin-activated signaling pathway;toxin catabolic process;glutathione metabolic process;cytoplasm	K00799	GST,gst	http://www.genome.jp/dbget-bin/www_bget?ko:K00799	Glutathione metabolism;Drug metabolism - cytochrome P450;Metabolism of xenobiotics by cytochrome P450	ko00480,ko00982,ko00980	-	gnl|BL_ORD_ID|27438	sp|Q03666|GSTX4_TOBAC Probable glutathione S-transferase OS=Nicotiana tabacum PE=2 SV=1
XLOC_024365	5373	0.31	0.18	0.25	0.56	1.16	0.49	1.38082	0.00186479	0.0122182	PREDICTED: uncharacterized protein LOC109220870 [Nicotiana attenuata];PREDICTED: uncharacterized protein LOC109238160 [Nicotiana attenuata]	-	-	-	-	-	-	-	-	gnl|BL_ORD_ID|543891	sp|P14381|YTX2_XENLA Transposon TX1 uncharacterized 149 kDa protein OS=Xenopus laevis PE=4 SV=1
XLOC_032704	596	2.49	2.1	1.68	0.78	0.56	0.49	-2.05457	0.00380756	0.0221695	-	-	-	-	-	-	-	-	-	-	-
CA.PGAv.1.6.scaffold203.19	1475	0	0.12	0	0.49	0.48	0.42	3.40864	0.00576916	0.031257	PREDICTED: laccase-12-like [Capsicum annuum]	GO:0046872;GO:0005507;GO:0016491;GO:0052716;GO:0055114;GO:0046274;GO:0005576;GO:0048046;GO:0016722	metal ion binding;copper ion binding;oxidoreductase activity;hydroquinone:oxygen oxidoreductase activity;oxidation-reduction process;lignin catabolic process;extracellular region;apoplast;oxidoreductase activity, oxidizing metal ions	K05909	E1.10.3.2	http://www.genome.jp/dbget-bin/www_bget?ko:K05909	-	-	-	gnl|BL_ORD_ID|54233	sp|Q9FLB5|LAC12_ARATH Laccase-12 OS=Arabidopsis thaliana GN=LAC12 PE=2 SV=1
XLOC_026831	2649	0.82	0.78	0.58	1.51	1.99	1.38	1.1333	0.000570094	0.00446971	PREDICTED: uncharacterized protein LOC107853144 [Capsicum annuum]<>XP_016553629.1 PREDICTED: uncharacterized protein LOC107853144 [Capsicum annuum]<>XP_016553630.1 PREDICTED: uncharacterized protein LOC107853144 [Capsicum annuum];PREDICTED: uncharacterized protein LOC107847476 [Capsicum annuum]	-	-	-	-	-	-	-	-	-	-
CA.PGAv.1.6.scaffold1212.17	3932	0	0	0.03	0.42	0.48	0.1	4.63405	3.62e-05	0.000407606	PREDICTED: probable LRR receptor-like serine/threonine-protein kinase At3g47570 [Capsicum annuum]	-	-	-	-	-	-	-	-	gnl|BL_ORD_ID|526842	sp|C0LGP4|Y3475_ARATH Probable LRR receptor-like serine/threonine-protein kinase At3g47570 OS=Arabidopsis thaliana GN=At3g47570 PE=2 SV=1
CA.PGAv.1.6.scaffold999.25	1798	14.92	10.34	11.21	35.98	35.43	26.57	1.18225	9.38e-10	2.93e-08	PREDICTED: protein NRT1/ PTR FAMILY 2.11-like [Capsicum annuum]	GO:0005215;GO:0006810;GO:0016021;GO:0016020	transporter activity;transport;integral component of membrane;membrane	K14638	SLC15A3_4,PHT	http://www.genome.jp/dbget-bin/www_bget?ko:K14638	-	-	-	gnl|BL_ORD_ID|439818	sp|Q9LV10|PTR53_ARATH Protein NRT1/ PTR FAMILY 2.11 OS=Arabidopsis thaliana GN=NPF2.11 PE=1 SV=1
XLOC_021220	2548	0	0.19	0.03	1.36	1.05	1.29	3.86858	3.59e-08	8.25e-07	PREDICTED: uncharacterized protein LOC107860733 [Capsicum annuum]<>XP_016561681.1 PREDICTED: uncharacterized protein LOC107860733 [Capsicum annuum]	-	-	-	-	-	-	-	-	-	-
XLOC_014267	1116	0	0	0	1.84	2.15	2.22	7.55873	4.28e-09	1.19e-07	-	-	-	-	-	-	-	-	-	-	-
XLOC_012235	1159	6.96	6.56	6.77	0	0	0	-10.079	7.37e-17	7.64e-15	-	-	-	-	-	-	-	-	-	-	-
XLOC_009144	2423	0	0	0	0.96	1.1	0.85	8.16967	1.48e-10	5.35e-09	PREDICTED: uncharacterized protein LOC107857685 [Capsicum annuum];PREDICTED: uncharacterized protein LOC101246193 [Solanum lycopersicum]	-	-	-	-	-	-	-	-	gnl|BL_ORD_ID|130176	sp|P04323|POL3_DROME Retrovirus-related Pol polyprotein from transposon 17.6 OS=Drosophila melanogaster GN=pol PE=3 SV=1
XLOC_011139	2594	2.59	2.16	1.54	0	0	0.05	-7.27568	7.13e-16	6.39e-14	-	-	-	-	-	-	-	-	-	-	-
CA.PGAv.1.6.scaffold624.33	432	8.99	15.28	13.87	6.63	6.83	3.64	-1.42955	0.000590496	0.00460457	PREDICTED: multiprotein-bridging factor 1c [Capsicum annuum]	GO:0003677;GO:0003713;GO:0043565;GO:0005730	DNA binding;transcription coactivator activity;sequence-specific DNA binding;nucleolus	K03627	MBF1	http://www.genome.jp/dbget-bin/www_bget?ko:K03627	-	-	KOG3398(K)(Transcription factor MBF1)	gnl|BL_ORD_ID|405419	sp|Q9LV58|MBF1C_ARATH Multiprotein-bridging factor 1c OS=Arabidopsis thaliana GN=MBF1C PE=1 SV=1
XLOC_020423	643	1.21	0.25	0.19	0	0	0	-5.10411	0.00904734	0.0449184	-	-	-	-	-	-	-	-	-	-	-
CA.PGAv.1.6.scaffold1130.2	1238	161.18	129.75	121.08	70.48	73.64	72.48	-1.16597	4.08e-15	3.25e-13	PREDICTED: UPF0301 protein CHU_1773-like [Capsicum annuum]	GO:0009507	chloroplast	K07735	algH	http://www.genome.jp/dbget-bin/www_bget?ko:K07735	-	-	-	gnl|BL_ORD_ID|522124	sp|Q11U74|Y1773_CYTH3 UPF0301 protein CHU_1773 OS=Cytophaga hutchinsonii (strain ATCC 33406 / NCIMB 9469) GN=CHU_1773 PE=3 SV=1
XLOC_039075	946	0	0.42	0	2.6	2.31	1.29	3.72446	0.000126863	0.00122448	putative ribonuclease h protein, partial [Nicotiana attenuata]	-	-	-	-	-	-	-	-	-	-
XLOC_019420	1546	0.07	0.11	0.2	0.53	0.72	0.73	2.08921	0.00611245	0.0327674	PREDICTED: uncharacterized protein LOC104218960 [Nicotiana sylvestris]	-	-	-	-	-	-	-	-	gnl|BL_ORD_ID|486651	sp|Q6AVI0|RSLE2_ORYSJ Zinc finger BED domain-containing protein RICESLEEPER 2 OS=Oryza sativa subsp. japonica GN=Os03g0733400 PE=2 SV=1
XLOC_001381	1177	0.67	0.37	0.69	0	0	0	-6.41036	1.55e-05	0.000191929	PREDICTED: FK506-binding protein 5-like [Capsicum annuum]	GO:0008270;GO:0046872	zinc ion binding;metal ion binding	-	-	-	-	-	-	-	-
CA.PGAv.1.6.scaffold74.37	711	5.2	2.13	2.7	1.14	0.43	1.29	-2.06744	0.000698837	0.00531989	PREDICTED: amidophosphoribosyltransferase, chloroplastic-like [Capsicum annuum]	GO:0016740;GO:0051536;GO:0016757;GO:0004044;GO:0046872;GO:0009116;GO:0006164;GO:0006189;GO:0009113	transferase activity;iron-sulfur cluster binding;transferase activity, transferring glycosyl groups;amidophosphoribosyltransferase activity;metal ion binding;nucleoside metabolic process;purine nucleotide biosynthetic process;'de novo' IMP biosynthetic process;purine nucleobase biosynthetic process	K00764	purF,PPAT	http://www.genome.jp/dbget-bin/www_bget?ko:K00764	Alanine, aspartate and glutamate metabolism;Purine metabolism	ko00250,ko00230	KOG0572(F)(Glutamine phosphoribosylpyrophosphate amidotransferase)	gnl|BL_ORD_ID|439878	sp|P52418|PUR1_SOYBN Amidophosphoribosyltransferase, chloroplastic OS=Glycine max GN=PUR1 PE=2 SV=1
XLOC_020863	1555	3.97	3.65	4.07	0	0	0	-9.65793	2.09e-15	1.73e-13	-	-	-	-	-	-	-	-	-	-	-
XLOC_002359	2387	1.88	1.1	1.56	5.05	3.49	3.27	1.21439	2.32e-05	0.000274941	PREDICTED: probable RNA-dependent RNA polymerase 3 [Capsicum annuum]	-	-	K11699	RDR,RDRP	http://www.genome.jp/dbget-bin/www_bget?ko:K11699	-	-	-	gnl|BL_ORD_ID|166050	sp|O82190|RDR3_ARATH Probable RNA-dependent RNA polymerase 3 OS=Arabidopsis thaliana GN=RDR3 PE=3 SV=2
CA.PGAv.1.6.scaffold1647.6	1004	103.11	91.34	89.02	38.98	56.58	64.59	-1.06211	1.58e-07	3.2e-06	PREDICTED: adenylate kinase, chloroplastic-like isoform X1 [Capsicum annuum]	GO:0016301;GO:0016740;GO:0004017;GO:0005524;GO:0016776;GO:0019205;GO:0016310;GO:0006139;GO:2000505;GO:0046939;GO:0009507;GO:0009570	kinase activity;transferase activity;adenylate kinase activity;ATP binding;phosphotransferase activity, phosphate group as acceptor;nucleobase-containing compound kinase activity;phosphorylation;nucleobase-containing compound metabolic process;regulation of energy homeostasis;nucleotide phosphorylation;chloroplast;chloroplast stroma	K00939	adk,AK	http://www.genome.jp/dbget-bin/www_bget?ko:K00939	Thiamine metabolism;Purine metabolism	ko00730,ko00230	KOG3078(F)(Adenylate kinase)	gnl|BL_ORD_ID|66587	sp|Q9FIJ7|KAD2_ARATH Adenylate kinase 2, chloroplastic OS=Arabidopsis thaliana GN=At5g47840 PE=1 SV=1
XLOC_043725	2154	3.39	3.48	3.55	0.86	1.93	1.31	-1.60438	5.58e-07	9.94e-06	PREDICTED: uncharacterized protein LOC107862830 isoform X2 [Capsicum annuum];PREDICTED: uncharacterized protein LOC107862830 isoform X1 [Capsicum annuum]	-	-	-	-	-	-	-	-	-	-
CA.PGAv.1.6.scaffold993.24	2414	0.7	3.11	1.06	0.2	0.25	0.42	-2.72982	5.07e-06	7.13e-05	PREDICTED: primary amine oxidase-like isoform X1 [Capsicum annuum]	GO:0005507;GO:0008131;GO:0048038;GO:0016491;GO:0046872;GO:0009308;GO:0055114	copper ion binding;primary amine oxidase activity;quinone binding;oxidoreductase activity;metal ion binding;amine metabolic process;oxidation-reduction process	K00276	AOC3,AOC2,tynA	http://www.genome.jp/dbget-bin/www_bget?ko:K00276	Glycine, serine and threonine metabolism;Phenylalanine metabolism;Tyrosine metabolism;Isoquinoline alkaloid biosynthesis;Tropane, piperidine and pyridine alkaloid biosynthesis;beta-Alanine metabolism	ko00260,ko00360,ko00350,ko00950,ko00960,ko00410	-	gnl|BL_ORD_ID|273432	sp|Q07123|AMO2_ARTS1 Copper methylamine oxidase OS=Arthrobacter sp. (strain P1) GN=maoII PE=1 SV=1
CA.PGAv.1.6.scaffold981.62	1395	381.78	427.54	380.4	144.45	269.33	268.88	-1.01661	4e-05	0.000444337	PREDICTED: PGR5-like protein 1A, chloroplastic [Capsicum annuum]	GO:0016020;GO:0016021	membrane;integral component of membrane	-	-	-	-	-	-	gnl|BL_ORD_ID|123393	sp|Q8H112|PGL1A_ARATH PGR5-like protein 1A, chloroplastic OS=Arabidopsis thaliana GN=PGRL1A PE=1 SV=1
XLOC_033373	4064	10.27	3.7	6.92	0.02	0	0.01	-7.95509	9.14e-20	1.44e-17	PREDICTED: uncharacterized protein LOC107852142, partial [Capsicum annuum];PREDICTED: uncharacterized protein LOC107870878 [Capsicum annuum]<>XP_016573054.1 PREDICTED: uncharacterized protein LOC107870878 [Capsicum annuum]<>XP_016573055.1 PREDICTED: uncharacterized protein LOC107870878 [Capsicum annuum]<>XP_016573056.1 PREDICTED: uncharacterized protein LOC107870878 [Capsicum annuum]	-	-	-	-	-	-	-	-	-	-
XLOC_043674	2761	0	0	0	0.49	0.5	0.7	7.23458	4.28e-08	9.72e-07	PREDICTED: uncharacterized protein LOC109159828 [Ipomoea nil]	-	-	-	-	-	-	-	-	gnl|BL_ORD_ID|212351	sp|P0CT43|TF28_SCHPO Transposon Tf2-8 polyprotein OS=Schizosaccharomyces pombe (strain 972 / ATCC 24843) GN=Tf2-8 PE=3 SV=1
XLOC_007529	344	1.67	3.82	10.25	0	0.43	0	-5.37428	0.000597403	0.00465231	-	-	-	-	-	-	-	-	-	-	-
CA.PGAv.1.6.scaffold181.36	957	0.93	4.01	2.72	21.42	11.16	5.12	2.0235	0.000152401	0.00143835	PREDICTED: uncharacterized protein LOC107873564 [Capsicum annuum]	-	-	-	-	-	-	-	-	-	-
XLOC_004903	372	12.51	7.74	11.9	2.08	1.33	0.66	-3.45699	1.56e-07	3.16e-06	PREDICTED: late embryogenesis abundant protein Lea5-like [Capsicum annuum]	GO:0005739;GO:0009737;GO:0006950	mitochondrion;response to abscisic acid;response to stress	-	-	-	-	-	-	gnl|BL_ORD_ID|53689	sp|Q39644|LEA5_CITSI Late embryogenesis abundant protein Lea5 OS=Citrus sinensis GN=LEA5 PE=2 SV=1
CA.PGAv.1.6.scaffold1382.8	1575	1.11	1.5	1.13	4.09	2.67	2.62	1.14617	0.000549993	0.00433533	PREDICTED: 25.3 kDa vesicle transport protein isoform X1 [Capsicum annuum]	GO:0000149;GO:0005484;GO:0006810;GO:0006906;GO:0006887;GO:0016020;GO:0031201;GO:0016021	SNARE binding;SNAP receptor activity;transport;vesicle fusion;exocytosis;membrane;SNARE complex;integral component of membrane	K08517	SEC22	http://www.genome.jp/dbget-bin/www_bget?ko:K08517	Phagosome;SNARE interactions in vesicular transport	ko04145,ko04130	KOG0862(U)(Synaptobrevin/VAMP-like protein SEC22)	gnl|BL_ORD_ID|490035	sp|Q94AU2|SEC22_ARATH 25.3 kDa vesicle transport protein OS=Arabidopsis thaliana GN=SEC22 PE=2 SV=1
CA.PGAv.1.6.scaffold631.48	789	7.79	26.95	14.33	78.45	119.26	105.9	2.39321	3.83e-11	1.56e-09	PREDICTED: kiwellin-like [Capsicum annuum]	-	-	-	-	-	-	-	-	gnl|BL_ORD_ID|52135	sp|P84527|KIWEL_ACTDE Kiwellin OS=Actinidia deliciosa PE=1 SV=1
XLOC_003149	905	0.47	0.07	0.63	0	0	0	-5.37145	0.0038924	0.022549	-	-	-	-	-	-	-	-	-	-	-
CA.PGAv.1.6.scaffold1379.26	2832	204.21	290.13	251.74	40.66	74.3	105.72	-1.98479	1.21e-10	4.5e-09	PREDICTED: ferric reduction oxidase 7, chloroplastic-like [Capsicum annuum]	GO:0016491;GO:0055114;GO:0016020;GO:0016021	oxidoreductase activity;oxidation-reduction process;membrane;integral component of membrane	-	-	-	-	-	KOG0039(PQ)(Ferric reductase, NADH/NADPH oxidase and related proteins)	gnl|BL_ORD_ID|356	sp|Q8RWS6|FRO6_ARATH Ferric reduction oxidase 6 OS=Arabidopsis thaliana GN=FRO6 PE=2 SV=1
CA.PGAv.1.6.scaffold610.20	1100	1.11	1.12	1.59	10.81	4.91	6.38	2.06677	3.61e-09	1.01e-07	PREDICTED: lipid phosphate phosphatase 2-like [Capsicum annuum]	GO:0016020;GO:0016021;GO:0008195;GO:0006644;GO:0007165;GO:0046839;GO:0005887	membrane;integral component of membrane;phosphatidate phosphatase activity;phospholipid metabolic process;signal transduction;phospholipid dephosphorylation;integral component of plasma membrane	-	-	-	-	-	KOG3030(I)(Lipid phosphate phosphatase and related enzymes of the PAP2 family)	gnl|BL_ORD_ID|77421	sp|Q8LFD1|LPP3_ARATH Putative lipid phosphate phosphatase 3, chloroplastic OS=Arabidopsis thaliana GN=LPP3 PE=2 SV=1
XLOC_029842	882	0.17	0.6	0.3	6.29	5.53	1.75	3.32035	5.16e-07	9.27e-06	PREDICTED: probable gamma-secretase subunit PEN-2 [Solanum tuberosum]	GO:0016020;GO:0005798;GO:0016021	membrane;Golgi-associated vesicle;integral component of membrane	K06170	PEN2	http://www.genome.jp/dbget-bin/www_bget?ko:K06170	Notch signaling pathway	ko04330	-	gnl|BL_ORD_ID|121951	sp|Q9FY84|PEN2_ARATH Probable gamma-secretase subunit PEN-2 OS=Arabidopsis thaliana GN=At5g09310 PE=2 SV=1
XLOC_037628	1636	10.97	10.52	13.78	47.18	41.54	24.47	1.43417	5e-09	1.37e-07	-	-	-	-	-	-	-	-	-	-	-
XLOC_009680	1048	0	0	0	0.96	1.62	0.27	6.31603	3.74e-05	0.000418806	PREDICTED: uncharacterized protein LOC107869206 [Capsicum annuum]	-	-	-	-	-	-	-	-	-	-
CA.PGAv.1.6.scaffold542.1	2034	26.63	24.57	22.24	9.54	9.97	10.09	-1.14984	1.2e-13	7.72e-12	PREDICTED: calcium-dependent protein kinase 2-like isoform X1 [Capsicum annuum]<>XP_016565155.1 PREDICTED: calcium-dependent protein kinase 2-like isoform X1 [Capsicum annuum]	GO:0004672;GO:0005524;GO:0004674;GO:0005509;GO:0016301;GO:0000166;GO:0016310;GO:0006468	protein kinase activity;ATP binding;protein serine/threonine kinase activity;calcium ion binding;kinase activity;nucleotide binding;phosphorylation;protein phosphorylation	K13412	CPK	http://www.genome.jp/dbget-bin/www_bget?ko:K13412	Plant-pathogen interaction	ko04626	-	gnl|BL_ORD_ID|324516	sp|P49101|CDPK2_MAIZE Calcium-dependent protein kinase 2 OS=Zea mays GN=CPK2 PE=2 SV=1
XLOC_042053	1318	0.25	0.32	0.21	0	0	0	-5.45369	0.00125063	0.00870256	-	-	-	-	-	-	-	-	-	-	-
XLOC_035157	1784	0.56	0.82	0.67	0.11	0.26	0.08	-2.43366	0.000320341	0.0027153	PREDICTED: zeatin O-glucosyltransferase-like isoform X1 [Capsicum annuum]<>XP_016543818.1 PREDICTED: zeatin O-glucosyltransferase-like isoform X2 [Capsicum annuum]	GO:0008194;GO:0008152;GO:0016758;GO:0043231;GO:0016757;GO:0016740;GO:0052696;GO:0009813	UDP-glycosyltransferase activity;metabolic process;transferase activity, transferring hexosyl groups;intracellular membrane-bounded organelle;transferase activity, transferring glycosyl groups;transferase activity;flavonoid glucuronidation;flavonoid biosynthetic process	K13495	CISZOG	http://www.genome.jp/dbget-bin/www_bget?ko:K13495	Zeatin biosynthesis	ko00908	-	gnl|BL_ORD_ID|551156	sp|Q9ZSK5|ZOG_PHALU Zeatin O-glucosyltransferase OS=Phaseolus lunatus GN=ZOG1 PE=2 SV=1
CA.PGAv.1.6.scaffold91.5	1503	6.79	8.35	6.44	34.5	17.98	18.61	1.44567	4.24e-08	9.64e-07	PREDICTED: delta(8)-fatty-acid desaturase-like [Capsicum annuum]	GO:0016491;GO:0006629;GO:0016020;GO:0016021	oxidoreductase activity;lipid metabolic process;membrane;integral component of membrane	K13076	SLD	http://www.genome.jp/dbget-bin/www_bget?ko:K13076	-	-	KOG0537(C)(Cytochrome b5)	gnl|BL_ORD_ID|206746	sp|Q43469|SLD1_HELAN Delta(8)-fatty-acid desaturase OS=Helianthus annuus GN=sld1 PE=1 SV=1
CA.PGAv.1.6.scaffold258.6	1767	0.24	0.07	0.14	0	0	0	-5.07733	0.00665138	0.0350022	PREDICTED: WSC domain-containing protein ARB_07867-like [Capsicum annuum]	-	-	-	-	-	-	-	-	gnl|BL_ORD_ID|18172	sp|Q9FYG4|GLOX1_ARATH Aldehyde oxidase GLOX1 OS=Arabidopsis thaliana GN=GLOX1 PE=2 SV=1
CA.PGAv.1.6.scaffold1618.11	1809	1.63	2.95	1.5	0.11	0.08	0.26	-4.04583	2.52e-12	1.28e-10	PREDICTED: probably inactive leucine-rich repeat receptor-like protein kinase At5g48380 [Capsicum annuum]	-	-	-	-	-	-	-	-	gnl|BL_ORD_ID|531014	sp|Q9ASS4|Y5838_ARATH Probably inactive leucine-rich repeat receptor-like protein kinase At5g48380 OS=Arabidopsis thaliana GN=At5g48380 PE=1 SV=1
CA.PGAv.1.6.scaffold859.2	1013	17.97	24.96	41.03	92.1	64.11	65.5	1.06741	0.000187786	0.00172184	osmotin-like protein OSML81 precursor [Capsicum annuum]<>ACB30367.1 PR5-like protein [Capsicum annuum]	GO:0009607;GO:0031640;GO:0006952;GO:0050832;GO:0005737;GO:0005773	response to biotic stimulus;killing of cells of other organism;defense response;defense response to fungus;cytoplasm;vacuole	-	-	-	-	-	-	gnl|BL_ORD_ID|113747	sp|P12670|NP24_SOLLC Protein NP24 OS=Solanum lycopersicum PE=1 SV=2
CA.PGAv.1.6.scaffold401.4	1062	10.01	19.27	17.86	0.42	1.83	5.09	-2.91629	0.00184843	0.0121199	PREDICTED: high mobility group B protein 9 [Capsicum annuum]	GO:0003677;GO:0010197;GO:0000741;GO:0005634	DNA binding;polar nucleus fusion;karyogamy;nucleus	-	-	-	-	-	KOG0381(R)(HMG box-containing protein)	gnl|BL_ORD_ID|397741	sp|Q9SGS2|HMGB9_ARATH High mobility group B protein 9 OS=Arabidopsis thaliana GN=HMGB9 PE=2 SV=1
CA.PGAv.1.6.scaffold1001.26	915	19.39	29.12	28.35	0.87	8.18	8.89	-2.30121	0.00556532	0.0303236	PREDICTED: probable pyridoxal 5'-phosphate synthase subunit PDX2 [Capsicum annuum]	GO:0004359;GO:0042823;GO:0042819;GO:0046982;GO:0008614;GO:0005829;GO:1903600	glutaminase activity;pyridoxal phosphate biosynthetic process;vitamin B6 biosynthetic process;protein heterodimerization activity;pyridoxine metabolic process;cytosol;glutaminase complex	K08681	pdxT,pdx2	http://www.genome.jp/dbget-bin/www_bget?ko:K08681	Vitamin B6 metabolism	ko00750	-	gnl|BL_ORD_ID|127141	sp|Q8LAD0|PDX2_ARATH Probable pyridoxal 5'-phosphate synthase subunit PDX2 OS=Arabidopsis thaliana GN=PDX2 PE=1 SV=1
XLOC_006636	3222	0.04	0.18	0.06	3.41	4.02	4.22	5.14611	6.57e-33	4.03e-30	PREDICTED: malonyl-coenzyme:anthocyanin 5-O-glucoside-6'''-O-malonyltransferase-like [Capsicum annuum]	GO:0016747;GO:0016740	transferase activity, transferring acyl groups other than amino-acyl groups;transferase activity	-	-	-	-	-	-	gnl|BL_ORD_ID|283525	sp|Q9ZWR8|ANTA_GENTR Anthocyanin 5-aromatic acyltransferase OS=Gentiana triflora PE=1 SV=1
CA.PGAv.1.6.scaffold53.25	2684	11.64	8.46	9.04	5.08	6.21	5.77	-1.01199	2.09e-07	4.11e-06	PREDICTED: ATP-dependent DNA helicase DDM1-like [Capsicum annuum]<>XP_016558722.1 PREDICTED: ATP-dependent DNA helicase DDM1-like [Capsicum annuum]	GO:0005524	ATP binding	K19001	HELLS,DDM1	http://www.genome.jp/dbget-bin/www_bget?ko:K19001	-	-	KOG0385(K)(Chromatin remodeling complex WSTF-ISWI, small subunit)	gnl|BL_ORD_ID|353509	sp|Q9XFH4|DDM1_ARATH ATP-dependent DNA helicase DDM1 OS=Arabidopsis thaliana GN=DDM1 PE=1 SV=1
CA.PGAv.1.6.scaffold84.16	393	4.63	2.27	3.96	0	0	0	-6.11704	8.07e-05	0.000821188	PREDICTED: peroxisomal fatty acid beta-oxidation multifunctional protein MFP2-like isoform X2 [Capsicum annuum]	-	-	K10527	MFP2	http://www.genome.jp/dbget-bin/www_bget?ko:K10527	Fatty acid degradation;alpha-Linolenic acid metabolism;Fatty acid metabolism	ko00071,ko00592,ko01212	KOG1683(I)(Hydroxyacyl-CoA dehydrogenase/enoyl-CoA hydratase)	gnl|BL_ORD_ID|85423	sp|Q9ZPI5|MFP2_ARATH Peroxisomal fatty acid beta-oxidation multifunctional protein MFP2 OS=Arabidopsis thaliana GN=MFP2 PE=1 SV=1
CA.PGAv.1.6.scaffold182.25	948	4.06	6.23	4.09	14.74	11.16	10.8	1.15318	6.7e-06	9.14e-05	PREDICTED: zinc transporter 5-like [Solanum tuberosum]	GO:0046873;GO:0005385;GO:0006810;GO:0030001;GO:0071577;GO:0055085;GO:0006811;GO:0016021;GO:0016020;GO:0005886	metal ion transmembrane transporter activity;zinc ion transmembrane transporter activity;transport;metal ion transport;zinc II ion transmembrane transport;transmembrane transport;ion transport;integral component of membrane;membrane;plasma membrane	K14709	SLC39A1_2_3,ZIP1_2_3	http://www.genome.jp/dbget-bin/www_bget?ko:K14709	-	-	KOG1558(P)(Fe2+/Zn2+ regulated transporter)	gnl|BL_ORD_ID|545770	sp|O23039|ZIP5_ARATH Zinc transporter 5 OS=Arabidopsis thaliana GN=ZIP5 PE=2 SV=1
CA.PGAv.1.6.scaffold162.126	2487	1.07	1.67	0.89	0.48	0.4	0.48	-1.65243	3.96e-05	0.000440501	PREDICTED: G-type lectin S-receptor-like serine/threonine-protein kinase At4g27290 [Capsicum annuum]	GO:0004672;GO:0004674;GO:0016301;GO:0016740;GO:0005524;GO:0000166;GO:0016310;GO:0006952;GO:0006468;GO:0048544;GO:0005886;GO:0016020;GO:0016021;GO:0009506	protein kinase activity;protein serine/threonine kinase activity;kinase activity;transferase activity;ATP binding;nucleotide binding;phosphorylation;defense response;protein phosphorylation;recognition of pollen;plasma membrane;membrane;integral component of membrane;plasmodesma	-	-	-	-	-	-	gnl|BL_ORD_ID|491198	sp|O81905|SD18_ARATH Receptor-like serine/threonine-protein kinase SD1-8 OS=Arabidopsis thaliana GN=SD18 PE=1 SV=1
CA.PGAv.1.6.scaffold1228.12	657	29.91	29.81	33.06	106.34	62.92	72	1.00135	6.66e-06	9.09e-05	PREDICTED: protein SPIRAL1-like 1 [Capsicum annuum]<>XP_016563367.1 PREDICTED: protein SPIRAL1-like 1 [Capsicum annuum]	-	-	K18635	SPR1	http://www.genome.jp/dbget-bin/www_bget?ko:K18635	-	-	-	gnl|BL_ORD_ID|207818	sp|B3H4F1|SP1L1_ARATH Protein SPIRAL1-like 1 OS=Arabidopsis thaliana GN=SP1L1 PE=2 SV=1
XLOC_018091	1618	0.1	0.04	0.17	8.23	6.75	3.57	5.63657	8.21e-22	1.62e-19	-	-	-	-	-	-	-	-	-	-	-
CA.PGAv.1.6.scaffold724.48	1362	10.15	6.45	7.06	22.63	27.4	21.26	1.34941	1.24e-09	3.78e-08	PREDICTED: serine carboxypeptidase-like 13 isoform X1 [Capsicum annuum]	-	-	K16296	SCPL-I	http://www.genome.jp/dbget-bin/www_bget?ko:K16296	-	-	-	gnl|BL_ORD_ID|492349	sp|Q2V465|SCP11_ARATH Serine carboxypeptidase-like 11 OS=Arabidopsis thaliana GN=SCPL11 PE=2 SV=2
CA.PGAv.1.6.scaffold1218.5	324	295.47	296.63	234.83	104.19	124.1	128.61	-1.49746	2.82e-11	1.18e-09	PREDICTED: 14 kDa proline-rich protein DC2.15-like [Capsicum annuum]	-	-	-	-	-	-	-	-	gnl|BL_ORD_ID|265574	sp|P14009|14KD_DAUCA 14 kDa proline-rich protein DC2.15 OS=Daucus carota PE=2 SV=1
CA.PGAv.1.6.scaffold792.12	3392	54.76	37.32	55.92	3.87	5.29	6.24	-1.95492	1.65e-17	1.92e-15	PREDICTED: uncharacterized protein LOC107855656 [Capsicum annuum]	-	-	-	-	-	-	-	-	-	-
XLOC_008601	750	83.14	75.56	74.76	34.65	43.25	43.14	-1.1933	1.1e-11	5.03e-10	PREDICTED: uncharacterized protein LOC107879387 [Capsicum annuum]	GO:0009536	plastid	-	-	-	-	-	-	-	-
XLOC_008172	992	0	0	0	3.74	3.7	3.39	8.14648	7.63e-11	2.95e-09	PREDICTED: uncharacterized protein LOC107877464 [Capsicum annuum]	GO:0009506	plasmodesma	-	-	-	-	-	-	-	-
CA.PGAv.1.6.scaffold48.26	1192	0.41	1.04	0.84	3.76	3.31	3.67	2.01503	2.18e-06	3.35e-05	PREDICTED: uncharacterized protein LOC107863446 [Capsicum annuum]	-	-	-	-	-	-	-	-	-	-
XLOC_026481	763	15.76	14.36	24.39	0	0	0.33	-7.6733	3.69e-22	7.49e-20	PREDICTED: uncharacterized protein LOC107867443 isoform X2 [Capsicum annuum]	-	-	-	-	-	-	-	-	-	-
XLOC_003529	3348	9.35	11.24	8.28	24.01	27.38	23.68	1.14013	6.01e-12	2.88e-10	PREDICTED: uncharacterized protein LOC107877464 [Capsicum annuum]	GO:0009506	plasmodesma	-	-	-	-	-	-	-	-
XLOC_018713	887	0.55	0.08	0.35	3.42	2.96	2.61	2.9111	2.48e-06	3.77e-05	PREDICTED: chromosome segregation in meiosis protein 3 [Solanum lycopersicum]	GO:0003676;GO:0048478;GO:0008270;GO:0006974;GO:0005634;GO:0046872;GO:0007049	nucleic acid binding;replication fork protection;zinc ion binding;cellular response to DNA damage stimulus;nucleus;metal ion binding;cell cycle	K10904	TIPIN	http://www.genome.jp/dbget-bin/www_bget?ko:K10904	-	-	-	-	-
XLOC_031518	699	6.98	2.19	3.36	44.53	28.37	33.8	2.82623	1.2e-14	9.06e-13	PREDICTED: uncharacterized protein LOC107061083 [Solanum tuberosum]	-	-	-	-	-	-	-	-	-	-
CA.PGAv.1.6.scaffold504.88	1245	35.61	32.6	28.04	16.2	15.26	20.19	-1.13471	1.15e-09	3.52e-08	PREDICTED: fructose-1,6-bisphosphatase class 1 [Capsicum annuum]	-	-	K03841	FBP,fbp	http://www.genome.jp/dbget-bin/www_bget?ko:K03841	AMPK signaling pathway;Fructose and mannose metabolism;Glycolysis / Gluconeogenesis;Pentose phosphate pathway;Carbon fixation in photosynthetic organisms;Methane metabolism;Carbon metabolism;Insulin signaling pathway	ko04152,ko00051,ko00010,ko00030,ko00710,ko00680,ko01200,ko04910	KOG1458(G)(Fructose-1,6-bisphosphatase)	gnl|BL_ORD_ID|384982	sp|Q07204|F16P1_BRANA Fructose-1,6-bisphosphatase, chloroplastic OS=Brassica napus GN=FBP PE=2 SV=1
CA.PGAv.1.6.scaffold208.43	718	238.51	249.46	251.48	126.64	137.69	110.04	-1.13644	1.26e-15	1.08e-13	PREDICTED: UPF0047 protein YjbQ isoform X1 [Capsicum annuum]	GO:0009507	chloroplast	-	-	-	-	-	-	gnl|BL_ORD_ID|535190	sp|P0AF49|YJBQ_ECO57 UPF0047 protein YjbQ OS=Escherichia coli O157:H7 GN=yjbQ PE=3 SV=1
CA.PGAv.1.6.scaffold1129.52	510	140.24	54.51	104.08	353.75	306.54	267.83	1.35625	4.77e-06	6.76e-05	PREDICTED: calcium-binding allergen Ole e 8-like [Solanum lycopersicum]	GO:0005509	calcium ion binding	K13448	CML	http://www.genome.jp/dbget-bin/www_bget?ko:K13448	Plant-pathogen interaction	ko04626	KOG0027(T)(Calmodulin and related proteins (EF-Hand superfamily))	gnl|BL_ORD_ID|275119	sp|Q9M7R0|ALL8_OLEEU Calcium-binding allergen Ole e 8 OS=Olea europaea PE=1 SV=1
CA.PGAv.1.6.scaffold1353.29	4985	1.51	1.33	1.72	0.39	0.26	0.19	-2.40694	2.23e-14	1.64e-12	PREDICTED: pre-mRNA-processing protein 40A-like [Capsicum annuum]	-	-	K12821	PRPF40,PRP40	http://www.genome.jp/dbget-bin/www_bget?ko:K12821	Spliceosome	ko03040	-	-	-
CA.PGAv.1.6.scaffold307.25	960	1.75	1.47	0.63	0	0.33	0.1	-3.69202	0.000192414	0.00175929	PREDICTED: tripeptidyl-peptidase 2 [Capsicum annuum]	-	-	K01280	TPP2	http://www.genome.jp/dbget-bin/www_bget?ko:K01280	-	-	KOG1114(O)(Tripeptidyl peptidase II)	gnl|BL_ORD_ID|222128	sp|F4JVN6|TPPII_ARATH Tripeptidyl-peptidase 2 OS=Arabidopsis thaliana GN=TPP2 PE=1 SV=1
XLOC_006755	984	5.45	5.53	4.16	0	0	0.12	-7.33221	1.07e-11	4.88e-10	PREDICTED: uncharacterized protein LOC107013353 [Solanum pennellii]	-	-	-	-	-	-	-	-	-	-
XLOC_011957	2384	0.19	0.09	0.05	0.73	0.77	0.52	2.38673	0.000200628	0.00181887	PREDICTED: uncharacterized protein LOC104222275 [Nicotiana sylvestris]	-	-	-	-	-	-	-	-	-	-
CA.PGAv.1.6.scaffold324.1	1368	1.11	1.87	2.66	12.3	6.86	9.11	2.05611	8.06e-09	2.12e-07	PREDICTED: molybdate transporter 1-like [Capsicum annuum]	GO:0015098;GO:0015689;GO:0016020;GO:0016021	molybdate ion transmembrane transporter activity;molybdate ion transport;membrane;integral component of membrane	-	-	-	-	-	-	gnl|BL_ORD_ID|95387	sp|Q9SL95|MOT1_ARATH Molybdate transporter 1 OS=Arabidopsis thaliana GN=MOT1 PE=1 SV=1
XLOC_033409	594	14.45	13.2	9.79	0	0	0.12	-8.47194	4.7e-12	2.29e-10	PREDICTED: uncharacterized protein LOC107804403 [Nicotiana tabacum]	-	-	-	-	-	-	-	-	-	-
CA.PGAv.1.6.scaffold478.17	2567	2.96	1.96	2.62	1.52	1.22	1.33	-1.05091	4.14e-05	0.000457932	PREDICTED: ATP-dependent DNA helicase RecQ-like [Solanum tuberosum]	-	-	K03654	recQ	http://www.genome.jp/dbget-bin/www_bget?ko:K03654	RNA degradation	ko03018	KOG0351(L)(ATP-dependent DNA helicase)	gnl|BL_ORD_ID|158336	sp|P71359|RECQ_HAEIN ATP-dependent DNA helicase RecQ OS=Haemophilus influenzae (strain ATCC 51907 / DSM 11121 / KW20 / Rd) GN=recQ PE=3 SV=1
XLOC_014475	636	0.34	0.25	0.29	2.44	1.79	1.21	2.52839	0.00477879	0.0267682	PREDICTED: uncharacterized protein LOC107857977 [Capsicum annuum]	-	-	-	-	-	-	-	-	-	-
CA.PGAv.1.6.scaffold1962.1	1569	7.25	11.5	7.62	2.1	6.79	4.51	-1.2068	0.00196237	0.0127611	PREDICTED: cytochrome P450 82C4-like [Capsicum annuum]	GO:0004497;GO:0016709;GO:0005506;GO:0016705;GO:0097007;GO:0016491;GO:0020037;GO:0097008;GO:0046872;GO:0046246;GO:0044550;GO:0055114;GO:0016021;GO:0016020	monooxygenase activity;oxidoreductase activity, acting on paired donors, with incorporation or reduction of molecular oxygen, NAD(P)H as one donor, and incorporation of one atom of oxygen;iron ion binding;oxidoreductase activity, acting on paired donors, with incorporation or reduction of molecular oxygen;4,8,12-trimethyltrideca-1,3,7,11-tetraene synthase activity;oxidoreductase activity;heme bin…	K17961	CYP82G1	http://www.genome.jp/dbget-bin/www_bget?ko:K17961	Diterpenoid biosynthesis	ko00904	-	gnl|BL_ORD_ID|309505	sp|Q9SZ46|C82C4_ARATH Cytochrome P450 82C4 OS=Arabidopsis thaliana GN=CYP82C4 PE=2 SV=1
XLOC_041693	816	3.2	4.26	2.62	0.68	0	0.27	-3.79498	1.14e-07	2.38e-06	-	-	-	-	-	-	-	-	-	-	-
XLOC_033316	1698	33.98	30.19	33.6	16.75	17.58	15.32	-1.22425	1.88e-17	2.17e-15	PREDICTED: polyadenylate-binding protein RBP47B' isoform X1 [Capsicum annuum];PREDICTED: polyadenylate-binding protein RBP47B' isoform X2 [Capsicum annuum]	GO:0000166;GO:0003676	nucleotide binding;nucleic acid binding	-	-	-	-	-	KOG0118(R)(FOG: RRM domain)	gnl|BL_ORD_ID|150624	sp|Q8VXZ9|R47BP_ARATH Polyadenylate-binding protein RBP47B' OS=Arabidopsis thaliana GN=RBP47B' PE=2 SV=1
XLOC_000904	585	0.77	2.22	1.46	0	0	0	-6.29496	3.67e-05	0.000411924	PREDICTED: polyadenylate-binding protein-interacting protein 12-like [Capsicum annuum]<>XP_016564279.1 PREDICTED: polyadenylate-binding protein-interacting protein 12-like [Capsicum annuum]	-	-	-	-	-	-	-	-	-	-
XLOC_013085	2060	0.05	0.75	0.18	16.42	15.7	14.83	5.1619	3.05e-06	4.55e-05	PREDICTED: zinc finger BED domain-containing protein DAYSLEEPER-like isoform X2 [Capsicum annuum];PREDICTED: zinc finger BED domain-containing protein RICESLEEPER 2-like [Nicotiana attenuata]	-	-	-	-	-	-	-	-	gnl|BL_ORD_ID|486651	sp|Q6AVI0|RSLE2_ORYSJ Zinc finger BED domain-containing protein RICESLEEPER 2 OS=Oryza sativa subsp. japonica GN=Os03g0733400 PE=2 SV=1;gnl|BL_ORD_ID|371461	sp|Q9M2N5|DSLE_ARATH Zinc finger BED domain-containing protein DAYSLEEPER OS=Arabidopsis thaliana GN=HAT PE=1 SV=1
CA.PGAv.1.6.scaffold492.82	955	0	0	0.1	1.85	1.31	0.91	4.74394	0.000161644	0.00151098	PREDICTED: cell division control protein 48 homolog C [Capsicum annuum]	GO:0005524;GO:0000166	ATP binding;nucleotide binding	K14571	RIX7,NVL	http://www.genome.jp/dbget-bin/www_bget?ko:K14571	Ribosome biogenesis in eukaryotes	ko03008	KOG0733(O)(Nuclear AAA ATPase (VCP subfamily))	gnl|BL_ORD_ID|324453	sp|Q9SS94|CD48C_ARATH Cell division control protein 48 homolog C OS=Arabidopsis thaliana GN=CDC48C PE=2 SV=2
XLOC_032034	1202	0.56	0.36	0.47	2.07	1.36	2.06	1.72654	0.000718307	0.00544248	PREDICTED: uncharacterized protein LOC107863712 [Capsicum annuum]	GO:0016020;GO:0016021	membrane;integral component of membrane	-	-	-	-	-	-	-	-
XLOC_010732	1274	0.3	1.09	1.03	3.45	2.14	2.84	1.53717	0.00195471	0.0127275	-	-	-	-	-	-	-	-	-	-	-
CA.PGAv.1.6.scaffold124.4	1179	6.66	7.76	6.97	4.91	3.12	2.76	-1.7722	5.86e-14	3.98e-12	PREDICTED: titin [Capsicum annuum]	-	-	K02915	RP-L34e,RPL34	http://www.genome.jp/dbget-bin/www_bget?ko:K02915	Ribosome	ko03010	-	gnl|BL_ORD_ID|459867	sp|Q42351|RL341_ARATH 60S ribosomal protein L34-1 OS=Arabidopsis thaliana GN=RPL34A PE=2 SV=1
XLOC_028940	1535	1.69	1.06	1.76	0	0	0	-8.26427	1.1e-10	4.11e-09	-	-	-	-	-	-	-	-	-	-	-
XLOC_027453	2285	6.55	8.05	7.14	2.95	4.18	3.82	-1.23046	3.45e-08	7.98e-07	PREDICTED: anthocyanidin 3-O-glucosyltransferase 2-like [Capsicum annuum]	GO:0008152;GO:0016758;GO:0016757;GO:0016740	metabolic process;transferase activity, transferring hexosyl groups;transferase activity, transferring glycosyl groups;transferase activity	-	-	-	-	-	-	gnl|BL_ORD_ID|235414	sp|Q2V6K0|UFOG6_FRAAN UDP-glucose flavonoid 3-O-glucosyltransferase 6 OS=Fragaria ananassa GN=GT6 PE=1 SV=1
XLOC_029376	727	0	0	0	3.14	1.24	1.07	6.48983	7.46e-06	0.000100304	-	-	-	-	-	-	-	-	-	-	-
XLOC_020805	824	0.08	0.17	0	1.76	1.17	0.74	3.72389	0.00118307	0.00831632	PREDICTED: uncharacterized protein LOC107854007 [Capsicum annuum]	-	-	-	-	-	-	-	-	-	-
XLOC_033421	513	1.95	0.57	1.86	0	0	0	-5.95573	0.000250619	0.00220092	PREDICTED: uncharacterized protein LOC109221785, partial [Nicotiana attenuata]	-	-	-	-	-	-	-	-	gnl|BL_ORD_ID|130251	sp|P10978|POLX_TOBAC Retrovirus-related Pol polyprotein from transposon TNT 1-94 OS=Nicotiana tabacum PE=2 SV=1
XLOC_005420	2050	1.12	0.35	1.48	0.02	0	0	-7.17186	1.04e-07	2.18e-06	PREDICTED: UPF0481 protein At3g47200-like [Capsicum annuum]	GO:0016020;GO:0016021	membrane;integral component of membrane	-	-	-	-	-	-	-	-
CA.PGAv.1.6.scaffold836.3	1098	4.56	4.03	4.03	20.26	14.53	11.58	1.48774	3.62e-09	1.02e-07	PREDICTED: lysosomal amino acid transporter 1 homolog [Capsicum annuum]	GO:0016020;GO:0016021	membrane;integral component of membrane	-	-	-	-	-	KOG2913(S)(Predicted membrane protein)	gnl|BL_ORD_ID|543768	sp|P38279|YPQ3_YEAST Probable vacuolar amino acid transporter YPQ3 OS=Saccharomyces cerevisiae (strain ATCC 204508 / S288c) GN=RTC2 PE=1 SV=1
XLOC_021232	1242	5.7	4.57	4.56	0.04	0.04	0.17	-6.15333	3.13e-20	5.23e-18	-	-	-	-	-	-	-	-	-	-	-
CA.PGAv.1.6.scaffold3781.1	1452	7.82	6.81	8.14	3.84	3.14	2.17	-1.56734	8.95e-10	2.81e-08	PREDICTED: CSC1-like protein ERD4 [Capsicum annuum]	GO:0005886;GO:0016020;GO:0016021;GO:0009941;GO:0009507;GO:0005773;GO:0009506;GO:0005774	plasma membrane;membrane;integral component of membrane;chloroplast envelope;chloroplast;vacuole;plasmodesma;vacuolar membrane	-	-	-	-	-	KOG1134(R)(Uncharacterized conserved protein)	gnl|BL_ORD_ID|340018	sp|Q9C8G5|CSCLD_ARATH CSC1-like protein ERD4 OS=Arabidopsis thaliana GN=ERD4 PE=2 SV=1
XLOC_028570	2156	1.84	2.14	1.9	11.91	8.73	4.7	1.85047	4.45e-09	1.23e-07	-	-	-	-	-	-	-	-	-	-	-
CA.PGAv.1.6.scaffold5.25	684	5.05	6.57	4.78	0	0	0	-9.00987	3.33e-13	1.97e-11	PREDICTED: LRR receptor-like serine/threonine-protein kinase RCH1 [Capsicum annuum]	GO:0004672;GO:0004674;GO:0016301;GO:0016740;GO:0005524;GO:0000166;GO:0016310;GO:0006468;GO:0016020;GO:0016021	protein kinase activity;protein serine/threonine kinase activity;kinase activity;transferase activity;ATP binding;nucleotide binding;phosphorylation;protein phosphorylation;membrane;integral component of membrane	-	-	-	-	-	-	gnl|BL_ORD_ID|160516	sp|C0LGV1|RCH1_ARATH LRR receptor-like serine/threonine-protein kinase RCH1 OS=Arabidopsis thaliana GN=RCH1 PE=2 SV=1
XLOC_037391	925	10.25	6.43	8.1	3.37	2.99	2.08	-1.80022	1.43e-08	3.57e-07	PREDICTED: TGACG-sequence-specific DNA-binding protein TGA-2.1 [Capsicum annuum];TGACG-sequence-specific DNA-binding protein TGA-2.1 [Capsicum annuum]<>ACV53508.1 leucine zipper transcription factor TGA [Capsicum annuum]	GO:0003677;GO:0043565;GO:0006351;GO:0003700;GO:0006355;GO:0005634	DNA binding;sequence-specific DNA binding;transcription, DNA-templated;transcription factor activity, sequence-specific DNA binding;regulation of transcription, DNA-templated;nucleus	K14431	TGA	http://www.genome.jp/dbget-bin/www_bget?ko:K14431	Plant hormone signal transduction	ko04075	-	gnl|BL_ORD_ID|511176	sp|O24160|TGA21_TOBAC TGACG-sequence-specific DNA-binding protein TGA-2.1 OS=Nicotiana tabacum GN=TGA21 PE=1 SV=1
XLOC_021783	1841	4.83	6.95	5.7	3.59	3.11	3.21	-1.03621	1.79e-06	2.82e-05	-	-	-	-	-	-	-	-	-	-	-
XLOC_023116	2134	1.37	1.36	1.44	7.89	6.2	6.71	2.06796	1.64e-20	2.85e-18	-	-	-	-	-	-	-	-	-	-	-
XLOC_041168	3024	0	0.21	0	1.76	1.07	1.41	4.66413	0.00549064	0.0300086	PREDICTED: LOW QUALITY PROTEIN: uncharacterized protein LOC104649181 [Solanum lycopersicum]	-	-	-	-	-	-	-	-	-	-
CA.PGAv.1.6.scaffold624.2	968	38.4	42.34	46.9	19.41	27.68	25.27	-1.03754	4.08e-07	7.55e-06	PREDICTED: peptidyl-prolyl cis-trans isomerase FKBP19, chloroplastic isoform X1 [Capsicum annuum]	GO:0016853;GO:0003755;GO:0006457;GO:0031977;GO:0009535;GO:0009579;GO:0009507	isomerase activity;peptidyl-prolyl cis-trans isomerase activity;protein folding;thylakoid lumen;chloroplast thylakoid membrane;thylakoid;chloroplast	-	-	-	-	-	KOG0552(O)(FKBP-type peptidyl-prolyl cis-trans isomerase)	gnl|BL_ORD_ID|391947	sp|Q9LYR5|FKB19_ARATH Peptidyl-prolyl cis-trans isomerase FKBP19, chloroplastic OS=Arabidopsis thaliana GN=FKBP19 PE=1 SV=1
CA.PGAv.1.6.scaffold1034.47	1110	0	0.06	0	0.19	0.27	0.79	4.31221	0.00950402	0.0466709	PREDICTED: acetylajmalan esterase-like [Capsicum annuum]	-	-	-	-	-	-	-	-	gnl|BL_ORD_ID|267625	sp|Q3MKY2|AAE_RAUSE Acetylajmalan esterase OS=Rauvolfia serpentina GN=AAE PE=1 SV=1
XLOC_003840	3087	0.15	0.07	0.11	0.24	0.44	0.57	1.71978	0.00905049	0.0449277	PREDICTED: uncharacterized protein LOC102601884 [Solanum tuberosum]	-	-	-	-	-	-	-	-	-	-
CA.PGAv.1.6.scaffold1548.3	2653	1.4	2.04	2.11	15.52	12.67	16.49	2.7988	5.71e-34	3.76e-31	PREDICTED: mannosyl-oligosaccharide glucosidase GCS1-like [Capsicum annuum]	-	-	K01228	GCS1	http://www.genome.jp/dbget-bin/www_bget?ko:K01228	Protein processing in endoplasmic reticulum;N-Glycan biosynthesis	ko04141,ko00510	KOG2161(G)(Glucosidase I)	gnl|BL_ORD_ID|7269	sp|F4HTM3|GCS1_ARATH Mannosyl-oligosaccharide glucosidase GCS1 OS=Arabidopsis thaliana GN=GCS1 PE=1 SV=1
CA.PGAv.1.6.scaffold407.63	1980	4.19	6.05	6.97	0.54	1.12	1.24	-2.80881	9.37e-15	7.24e-13	PREDICTED: metal transporter Nramp6 [Capsicum annuum]	GO:0005215;GO:0006810;GO:0016020;GO:0016021	transporter activity;transport;membrane;integral component of membrane	-	-	-	-	-	KOG1291(P)(Mn2+ and Fe2+ transporters of the NRAMP family)	gnl|BL_ORD_ID|116713	sp|Q9SAH8|NRAM1_ARATH Metal transporter Nramp1 OS=Arabidopsis thaliana GN=NRAMP1 PE=1 SV=1
XLOC_018022	4062	0.35	0.19	0.27	0.05	0.03	0.02	-3.15752	2.2e-05	0.000262352	PREDICTED: uncharacterized protein LOC107062893 [Solanum tuberosum]	-	-	-	-	-	-	-	-	gnl|BL_ORD_ID|540469	sp|Q99315|YG31B_YEAST Transposon Ty3-G Gag-Pol polyprotein OS=Saccharomyces cerevisiae (strain ATCC 204508 / S288c) GN=TY3B-G PE=1 SV=3
CA.PGAv.1.6.scaffold710.37	1945	0.2	0.44	0.38	2.42	1.54	1.9	2.26333	7.43e-09	1.97e-07	PREDICTED: putative late blight resistance protein homolog R1B-16 [Capsicum annuum]	-	-	-	-	-	-	-	-	gnl|BL_ORD_ID|152473	sp|Q6L3Z4|R1B12_SOLDE Putative late blight resistance protein homolog R1B-12 OS=Solanum demissum GN=R1B-12 PE=3 SV=2
XLOC_018016	419	10.65	11.28	6.69	0	0	0	-7.98861	6.66e-10	2.16e-08	PREDICTED: uncharacterized protein LOC107877466 isoform X2 [Capsicum annuum]	-	-	-	-	-	-	-	-	-	-
XLOC_008963	604	2.57	3.21	2.98	0.23	0.22	0.36	-3.68952	2.03e-06	3.15e-05	PREDICTED: protein translocase subunit SECA1, chloroplastic [Solanum tuberosum]	-	-	K03070	secA	http://www.genome.jp/dbget-bin/www_bget?ko:K03070	Quorum sensing;Bacterial secretion system;Protein export	ko02024,ko03070,ko03060	-	gnl|BL_ORD_ID|197562	sp|Q36795|SECA_SPIOL Protein translocase subunit SecA, chloroplastic OS=Spinacia oleracea GN=secA PE=2 SV=1
CA.PGAv.1.6.scaffold641.68	1362	0.12	0.05	0.1	0.9	0.69	0.38	2.60571	0.00375977	0.0219452	PREDICTED: disease resistance RPP13-like protein 4 [Capsicum annuum]	-	-	-	-	-	-	-	-	gnl|BL_ORD_ID|147799	sp|Q38834|R13L4_ARATH Disease resistance RPP13-like protein 4 OS=Arabidopsis thaliana GN=RPP13L4 PE=1 SV=2
CA.PGAv.1.6.scaffold1056.8	605	8.28	11.35	5.36	39.11	22.46	9.86	1.23275	0.00440112	0.0249673	PREDICTED: putative late blight resistance protein homolog R1A-3 isoform X2 [Capsicum annuum]	GO:0043531;GO:0006952	ADP binding;defense response	-	-	-	-	-	-	gnl|BL_ORD_ID|157714	sp|Q6L439|R1A4_SOLDE Putative late blight resistance protein homolog R1A-4 OS=Solanum demissum GN=R1A-4 PE=5 SV=2
XLOC_040871	1842	0	0	0	7.43	5.73	5.46	10.0236	9.77e-17	9.89e-15	PREDICTED: uncharacterized protein LOC107875339 [Capsicum annuum]	-	-	-	-	-	-	-	-	-	-
CA.PGAv.1.6.scaffold222.74	2844	0.74	0.49	0.46	0.08	0.23	0.02	-2.62748	0.000253042	0.00221836	PREDICTED: F-box/FBD/LRR-repeat protein At1g13570-like [Capsicum annuum]	-	-	-	-	-	-	-	-	-	-
XLOC_035823	3055	0.54	0.73	0.42	0.04	0.14	0.06	-3.01363	1.46e-06	2.34e-05	-	-	-	-	-	-	-	-	-	-	-
CA.PGAv.1.6.scaffold551.24	2775	0.16	0.06	0.07	0.73	0.26	0.36	1.95885	0.00656687	0.0346292	PREDICTED: ATPase 8, plasma membrane-type-like [Capsicum annuum]	GO:0008553;GO:0005524;GO:0000166;GO:0016787;GO:0016887;GO:0046872;GO:0006754;GO:0006810;GO:0006811;GO:0015992;GO:0016021;GO:0016020;GO:0051453;GO:1902600;GO:0005887;GO:0043231	hydrogen-exporting ATPase activity, phosphorylative mechanism;ATP binding;nucleotide binding;hydrolase activity;ATPase activity;metal ion binding;ATP biosynthetic process;transport;ion transport;proton transport;integral component of membrane;membrane;regulation of intracellular pH;hydrogen ion transmembrane transport;integral component of plasma membrane;intracellular membrane-bounded organelle	K01535	PMA1,PMA2	http://www.genome.jp/dbget-bin/www_bget?ko:K01535	Oxidative phosphorylation	ko00190	KOG0205(P)(Plasma membrane H+-transporting ATPase)	gnl|BL_ORD_ID|129557	sp|Q9M2A0|PMA8_ARATH ATPase 8, plasma membrane-type OS=Arabidopsis thaliana GN=AHA8 PE=3 SV=1
CA.PGAv.1.6.scaffold1156.37	1084	1.88	6.28	4.77	23.3	18.73	9.76	1.71334	3.21e-05	0.000366589	PREDICTED: transcription factor HBP-1b(c38)-like [Capsicum annuum]	GO:0043565;GO:0006351	sequence-specific DNA binding;transcription, DNA-templated	-	-	-	-	-	-	gnl|BL_ORD_ID|367218	sp|Q58FV0|DOGL3_ARATH Protein DOG1-like 3 OS=Arabidopsis thaliana GN=DOGL3 PE=2 SV=1
XLOC_001067	2334	0	0.12	0.05	0.36	0.58	0.41	2.77143	0.0016373	0.0109414	PREDICTED: uncharacterized protein LOC109215868 [Nicotiana attenuata]	-	-	-	-	-	-	-	-	-	-
XLOC_038168	435	5.4	2.77	3.43	0	0	0.22	-7.48914	5.03e-09	1.37e-07	PREDICTED: stress response protein NST1-like [Capsicum annuum]	-	-	-	-	-	-	-	-	-	-
XLOC_004070	1327	2.15	6.33	2.14	0	0.05	0	-7.68242	4.83e-09	1.33e-07	PREDICTED: protease Do-like 7 isoform X2 [Daucus carota subsp. sativus];PREDICTED: retrovirus-related Pol polyprotein from transposon TNT 1-94 isoform X1 [Daucus carota subsp. sativus]	-	-	-	-	-	-	-	-	gnl|BL_ORD_ID|316807	sp|P04146|COPIA_DROME Copia protein OS=Drosophila melanogaster GN=GIP PE=1 SV=3
CA.PGAv.1.6.scaffold1725.3	489	1.1	1.13	0.55	0	0	0	-6.12331	6.89e-05	0.000716781	PREDICTED: metallothionein-like protein 4B [Capsicum annuum]	GO:0008270	zinc ion binding	-	-	-	-	-	-	gnl|BL_ORD_ID|101555	sp|Q42377|MT4B_ARATH Metallothionein-like protein 4B OS=Arabidopsis thaliana GN=MT4B PE=2 SV=2
XLOC_014135	1232	0.64	0.26	0.38	5.84	7.81	4.48	3.11448	4.11e-13	2.39e-11	PREDICTED: uncharacterized protein LOC107764116 [Nicotiana tabacum];PREDICTED: uncharacterized protein LOC104090513 [Nicotiana tomentosiformis]	-	-	-	-	-	-	-	-	-	-
XLOC_029441	705	3.56	3.2	3.51	0.58	0.98	1.58	-2.2134	1e-06	1.69e-05	PREDICTED: type IV inositol polyphosphate 5-phosphatase 11 [Capsicum annuum]	GO:0016787;GO:0046856	hydrolase activity;phosphatidylinositol dephosphorylation	K01106	E3.1.3.56	http://www.genome.jp/dbget-bin/www_bget?ko:K01106	Phosphatidylinositol signaling system;Inositol phosphate metabolism	ko04070,ko00562	-	gnl|BL_ORD_ID|50044	sp|Q5EAF2|IP5PB_ARATH Type IV inositol polyphosphate 5-phosphatase 11 OS=Arabidopsis thaliana GN=IP5P11 PE=1 SV=1
CA.PGAv.1.6.scaffold308.36	1039	0.72	3.11	1.41	0.33	0.25	0.27	-2.79962	0.000109442	0.00107561	PREDICTED: GDSL esterase/lipase 5-like [Capsicum annuum]	GO:0016788;GO:0016298;GO:0006629	hydrolase activity, acting on ester bonds;lipase activity;lipid metabolic process	-	-	-	-	-	-	gnl|BL_ORD_ID|10514	sp|Q9SSA7|GLIP5_ARATH GDSL esterase/lipase 5 OS=Arabidopsis thaliana GN=GLIP5 PE=2 SV=2
XLOC_007118	1068	0	0	0	0.49	0.38	0.57	5.38785	0.000797885	0.00593788	PREDICTED: uncharacterized protein LOC107780154 [Nicotiana tabacum]	-	-	-	-	-	-	-	-	-	-
XLOC_006032	1134	1.6	1.27	0.77	0.23	0.04	0	-3.98675	1.13e-05	0.00014569	-	-	-	-	-	-	-	-	-	-	-
CA.PGAv.1.6.scaffold358.134	1116	0.05	0.17	0.22	3.67	1.22	1.53	3.58234	3.3e-06	4.86e-05	PREDICTED: geranylgeranyl pyrophosphate synthase 7, chloroplastic-like [Capsicum annuum]	GO:0016740;GO:0008299;GO:0004161	transferase activity;isoprenoid biosynthetic process;dimethylallyltranstransferase activity	K13789	GGPS	http://www.genome.jp/dbget-bin/www_bget?ko:K13789	Terpenoid backbone biosynthesis	ko00900	KOG0776(H)(Geranylgeranyl pyrophosphate synthase/Polyprenyl synthetase)	gnl|BL_ORD_ID|13487	sp|Q42698|GGPPS_CATRO Geranylgeranyl pyrophosphate synthase, chloroplastic OS=Catharanthus roseus GN=GGPS1 PE=3 SV=1
CA.PGAv.1.6.scaffold528.5	702	8.09	20.91	15.23	5.02	2.53	6	-1.94553	4.13e-06	5.95e-05	PREDICTED: non-specific lipid-transfer protein 2-like [Capsicum annuum]	GO:0008289;GO:0006869;GO:0006810	lipid binding;lipid transport;transport	-	-	-	-	-	-	gnl|BL_ORD_ID|112328	sp|Q03461|NLTP2_TOBAC Non-specific lipid-transfer protein 2 OS=Nicotiana tabacum PE=3 SV=1
CA.PGAv.1.6.scaffold950.17	1288	1.32	0.85	0.99	0.31	0.45	0.42	-1.53263	0.00169484	0.0112729	PREDICTED: pentatricopeptide repeat-containing protein At4g02750-like [Capsicum annuum]	-	-	-	-	-	-	-	-	gnl|BL_ORD_ID|133445	sp|O22137|PP202_ARATH Pentatricopeptide repeat-containing protein At2g45350, chloroplastic OS=Arabidopsis thaliana GN=CRR4 PE=1 SV=2
XLOC_029832	667	0	0	0	7.44	4.41	3.31	7.76337	2.32e-09	6.79e-08	-	-	-	-	-	-	-	-	-	-	-
XLOC_037409	608	1.45	1.38	0.95	0	0	0	-6.15698	4.87e-05	0.00052817	-	-	-	-	-	-	-	-	-	-	-
XLOC_024029	728	0.91	1.95	1.18	0.42	0.25	0.09	-2.66673	0.00219519	0.0140498	-	-	-	-	-	-	-	-	-	-	-
XLOC_007494	1212	0	0.1	0.08	1.17	0.65	0.58	3.47821	0.000836951	0.00618331	-	-	-	-	-	-	-	-	-	-	-
CA.PGAv.1.6.scaffold343.6	3049	8.25	7.68	6.8	25.26	27.46	16.35	1.08604	1.48e-07	3.01e-06	PREDICTED: DNA mismatch repair protein MSH7 isoform X2 [Capsicum annuum]	-	-	K08737	MSH6	http://www.genome.jp/dbget-bin/www_bget?ko:K08737	Mismatch repair	ko03430	KOG0217(L)(Mismatch repair ATPase MSH6 (MutS family))	gnl|BL_ORD_ID|105078	sp|Q9SMV7|MSH7_ARATH DNA mismatch repair protein MSH7 OS=Arabidopsis thaliana GN=MSH7 PE=1 SV=1
XLOC_042536	823	0	0	0	4.98	4.82	3.78	8.07387	1.34e-10	4.91e-09	PREDICTED: probable mitochondrial intermediate peptidase, mitochondrial isoform X1 [Solanum tuberosum];PREDICTED: probable mitochondrial intermediate peptidase, mitochondrial isoform X1 [Solanum pennellii]<>XP_015071296.1 PREDICTED: probable mitochondrial intermediate peptidase, mitochondrial isoform X1 [Solanum pennellii]<>XP_015071297.1 PREDICTED: probable mitochondrial intermediate peptidase, …	GO:0008233;GO:0006518;GO:0004222;GO:0008237;GO:0005739;GO:0009507;GO:0009535;GO:0016787;GO:0006508;GO:0046872	peptidase activity;peptide metabolic process;metalloendopeptidase activity;metallopeptidase activity;mitochondrion;chloroplast;chloroplast thylakoid membrane;hydrolase activity;proteolysis;metal ion binding	K01410	MIPEP	http://www.genome.jp/dbget-bin/www_bget?ko:K01410	-	-	-	gnl|BL_ORD_ID|95496	sp|F4KDA5|MIPEP_ARATH Probable mitochondrial intermediate peptidase, mitochondrial OS=Arabidopsis thaliana GN=MIP PE=3 SV=1
CA.PGAv.1.6.scaffold449.56	1168	9.64	35.07	16.44	99.78	100.32	74.85	1.91768	3.15e-08	7.36e-07	PREDICTED: bifunctional epoxide hydrolase 2-like [Capsicum annuum]	GO:0003824;GO:0016787	catalytic activity;hydrolase activity	-	-	-	-	-	KOG4178(I)(Soluble epoxide hydrolase)	gnl|BL_ORD_ID|377254	sp|I6YGS0|EPHA_MYCTU Epoxide hydrolase A OS=Mycobacterium tuberculosis (strain ATCC 25618 / H37Rv) GN=ephA PE=1 SV=1
XLOC_028200	1140	9.52	11.56	10.75	39.32	26.6	19	1.15388	5.68e-06	7.89e-05	PREDICTED: uncharacterized protein LOC107860692 isoform X2 [Capsicum annuum]	-	-	-	-	-	-	-	-	-	-
XLOC_015511	2194	0.25	0.17	0.21	0.02	0.04	0.04	-2.85203	0.00605645	0.0325135	PREDICTED: uncharacterized protein LOC107798953 [Nicotiana tabacum]	-	-	-	-	-	-	-	-	-	-
CA.PGAv.1.6.scaffold160.3	1955	1.27	0.8	1.11	3	2.27	3.41	1.07414	0.000361885	0.00301781	PREDICTED: uncharacterized protein LOC107877548 [Capsicum annuum]	-	-	-	-	-	-	-	-	gnl|BL_ORD_ID|253630	sp|Q9SV83|Y4103_ARATH Probable receptor-like protein kinase At4g10390 OS=Arabidopsis thaliana GN=At4g10390 PE=2 SV=1
CA.PGAv.1.6.scaffold708.4	544	0.06	0.06	0.14	3.75	2.44	1.72	3.98676	0.000272601	0.00236476	PREDICTED: protochlorophyllide reductase-like isoform X2 [Capsicum annuum]	GO:0016630;GO:0055114	protochlorophyllide reductase activity;oxidation-reduction process	K00218	E1.3.1.33,por	http://www.genome.jp/dbget-bin/www_bget?ko:K00218	Porphyrin and chlorophyll metabolism	ko00860	KOG1208(Q)(Dehydrogenases with different specificities (related to short-chain alcohol dehydrogenases))	gnl|BL_ORD_ID|134319	sp|Q01289|POR_PEA Protochlorophyllide reductase, chloroplastic OS=Pisum sativum GN=3PCR PE=1 SV=1
XLOC_008487	2183	8.1	8.17	7.15	4.65	4.51	4.29	-1.01699	1.74e-09	5.21e-08	PREDICTED: uncharacterized protein LOC107878476 [Capsicum annuum]<>XP_016580968.1 PREDICTED: uncharacterized protein LOC107878476 [Capsicum annuum]<>XP_016580969.1 PREDICTED: uncharacterized protein LOC107878476 [Capsicum annuum];PREDICTED: uncharacterized protein LOC107865226 [Capsicum annuum];PREDICTED: uncharacterized protein LOC109220628, partial [Nicotiana attenuata]	-	-	-	-	-	-	-	-	-	-
XLOC_015101	462	3.88	7.55	2.05	13.97	13.4	13.94	1.35713	0.00123567	0.00861699	-	-	-	-	-	-	-	-	-	-	-
XLOC_004820	1566	0.26	0.31	0.37	0.03	0	0.03	-4.07238	0.00294972	0.0180062	-	-	-	-	-	-	-	-	-	-	-
XLOC_030379	1956	0.83	0.97	0.88	0.23	0.25	0.3	-2.01282	3.74e-05	0.000418873	PREDICTED: 7-deoxyloganetin glucosyltransferase-like [Capsicum annuum]	GO:0008152;GO:0016758;GO:0043231;GO:0016757;GO:0080044;GO:0080043;GO:0016740;GO:0052696;GO:0009813	metabolic process;transferase activity, transferring hexosyl groups;intracellular membrane-bounded organelle;transferase activity, transferring glycosyl groups;quercetin 7-O-glucosyltransferase activity;quercetin 3-O-glucosyltransferase activity;transferase activity;flavonoid glucuronidation;flavonoid biosynthetic process	-	-	-	-	-	-	gnl|BL_ORD_ID|237185	sp|F8WLS6|UGT6_CATRO 7-deoxyloganetin glucosyltransferase OS=Catharanthus roseus GN=UGT85A23 PE=1 SV=1
CA.PGAv.1.6.scaffold668.25	1946	0.06	0	0.12	1.13	0.58	0.42	3.33523	0.000200362	0.00181839	PREDICTED: LOW QUALITY PROTEIN: pentatricopeptide repeat-containing protein At4g33990-like [Capsicum annuum]	-	-	-	-	-	-	-	-	-	-
CA.PGAv.1.6.scaffold1435.1	3084	0.42	0.1	0.43	1.52	1.47	1.08	1.83164	0.000108555	0.00106807	PREDICTED: putative calcium-transporting ATPase 13, plasma membrane-type [Capsicum annuum]	GO:0046872;GO:0005524;GO:0000166;GO:0016787;GO:0005388;GO:0006810;GO:0070588;GO:0006811;GO:0006816;GO:0016020;GO:0016021	metal ion binding;ATP binding;nucleotide binding;hydrolase activity;calcium-transporting ATPase activity;transport;calcium ion transmembrane transport;ion transport;calcium ion transport;membrane;integral component of membrane	K01537	E3.6.3.8	http://www.genome.jp/dbget-bin/www_bget?ko:K01537	-	-	KOG0204(P)(Calcium transporting ATPase)	gnl|BL_ORD_ID|268640	sp|Q9LY77|ACA12_ARATH Calcium-transporting ATPase 12, plasma membrane-type OS=Arabidopsis thaliana GN=ACA12 PE=2 SV=1
XLOC_037437	894	0.2	0.23	0.53	0	0	0	-5.05075	0.00697668	0.0363696	-	-	-	-	-	-	-	-	-	-	-
CA.PGAv.1.6.scaffold100.19	978	0.6	1.14	0.88	0.06	0	0.12	-4.20114	0.000200536	0.00181887	PREDICTED: galactinol synthase 1 [Capsicum annuum]	GO:0016740;GO:0016757;GO:0047216;GO:0009409;GO:0006012	transferase activity;transferase activity, transferring glycosyl groups;inositol 3-alpha-galactosyltransferase activity;response to cold;galactose metabolic process	K18819	GOLS	http://www.genome.jp/dbget-bin/www_bget?ko:K18819	Galactose metabolism	ko00052	KOG1950(G)(Glycosyl transferase, family 8 - glycogenin)	gnl|BL_ORD_ID|24544	sp|O22893|GOLS1_ARATH Galactinol synthase 1 OS=Arabidopsis thaliana GN=GOLS1 PE=1 SV=1
CA.PGAv.1.6.scaffold100.31	1414	6.6	7.26	6.09	2.41	2.36	2.09	-1.88175	9.39e-12	4.36e-10	PREDICTED: tetraketide alpha-pyrone reductase 2-like isoform X1 [Capsicum annuum]	GO:0050662;GO:0003824;GO:0080110;GO:0009555	coenzyme binding;catalytic activity;sporopollenin biosynthetic process;pollen development	-	-	-	-	-	KOG1502(V)(Flavonol reductase/cinnamoyl-CoA reductase)	gnl|BL_ORD_ID|217473	sp|Q9CA28|TKPR2_ARATH Tetraketide alpha-pyrone reductase 2 OS=Arabidopsis thaliana GN=TKPR2 PE=1 SV=1
XLOC_028095	795	0	0	0	19.21	13.22	6.79	9.53545	2.33e-14	1.7e-12	-	-	-	-	-	-	-	-	-	-	-
CA.PGAv.1.6.scaffold674.24	2152	10.87	18.38	9.89	0.48	0.58	0.43	-4.88658	2.44e-53	4.14e-50	PREDICTED: cysteine-rich receptor-like protein kinase 10 [Capsicum annuum]	GO:0004672;GO:0004674;GO:0005524;GO:0006952;GO:0006468;GO:0005886;GO:0016020;GO:0016021;GO:0009506	protein kinase activity;protein serine/threonine kinase activity;ATP binding;defense response;protein phosphorylation;plasma membrane;membrane;integral component of membrane;plasmodesma	-	-	-	-	-	-	gnl|BL_ORD_ID|320224	sp|Q8GYA4|CRK10_ARATH Cysteine-rich receptor-like protein kinase 10 OS=Arabidopsis thaliana GN=CRK10 PE=1 SV=3
XLOC_033265	1325	0	0	0.11	13.21	8.34	11.7	7.86807	4.49e-19	6.54e-17	-	-	-	-	-	-	-	-	-	-	-
CA.PGAv.1.6.scaffold132.21	612	1.91	2.19	0.83	0.23	0.22	0.35	-2.87244	0.00178414	0.0117613	PREDICTED: NAD(P)H dehydrogenase (quinone) FQR1-like [Capsicum annuum]	-	-	K03809	wrbA	http://www.genome.jp/dbget-bin/www_bget?ko:K03809	Ubiquinone and other terpenoid-quinone biosynthesis	ko00130	KOG3135(R)(1,4-benzoquinone reductase-like; Trp repressor binding protein-like/protoplast-secreted protein)	gnl|BL_ORD_ID|305	sp|Q9LSQ5|FQR1_ARATH NAD(P)H dehydrogenase (quinone) FQR1 OS=Arabidopsis thaliana GN=FQR1 PE=1 SV=1
CA.PGAv.1.6.scaffold823.8	1286	1.35	10.33	2.81	1.01	0.61	1.07	-2.52476	0.000137176	0.00130839	PREDICTED: ammonium transporter 2 [Capsicum annuum]	GO:0008519;GO:0015696;GO:0006810;GO:0072488;GO:0016021;GO:0016020;GO:0019740;GO:0015695;GO:0005887	ammonium transmembrane transporter activity;ammonium transport;transport;ammonium transmembrane transport;integral component of membrane;membrane;nitrogen utilization;organic cation transport;integral component of plasma membrane	K03320	amt,AMT,MEP	http://www.genome.jp/dbget-bin/www_bget?ko:K03320	-	-	KOG0682(P)(Ammonia permease)	gnl|BL_ORD_ID|275555	sp|Q8S230|AMT22_ORYSJ Ammonium transporter 2 member 2 OS=Oryza sativa subsp. japonica GN=AMT2-2 PE=2 SV=2
XLOC_042372	790	3.48	2	3.42	0	0	0	-7.99858	7.73e-10	2.47e-08	PREDICTED: uncharacterized protein LOC107860413 isoform X1 [Capsicum annuum]	-	-	-	-	-	-	-	-	-	-
XLOC_037594	904	0	0	0	0.37	0.54	0.39	4.91003	0.00489609	0.0272791	-	-	-	-	-	-	-	-	-	-	-
CA.PGAv.1.6.scaffold532.106	1507	7.14	6.46	4.86	2.08	3.02	3.66	-1.30571	3.21e-05	0.000367196	PREDICTED: KAT8 regulatory NSL complex subunit 3 [Capsicum annuum]	-	-	K07020	K07020	http://www.genome.jp/dbget-bin/www_bget?ko:K07020	-	-	-	gnl|BL_ORD_ID|64253	sp|Q3KR73|KANL3_RAT KAT8 regulatory NSL complex subunit 3 OS=Rattus norvegicus GN=Kansl3 PE=2 SV=1
XLOC_011403	1891	0.32	0.53	0.23	0	0	0	-6.54787	8.08e-06	0.000107755	PREDICTED: uncharacterized protein LOC107866957 isoform X2 [Capsicum annuum]	-	-	-	-	-	-	-	-	-	-
XLOC_035445	409	514.53	413	391.41	308.63	183.77	269.86	-1.1338	4.83e-06	6.84e-05	PREDICTED: CASP-like protein 4D1 [Capsicum annuum]	GO:0016020;GO:0005886;GO:0016021	membrane;plasma membrane;integral component of membrane	-	-	-	-	-	-	gnl|BL_ORD_ID|338218	sp|Q2R2T4|CSPLJ_ORYSJ CASP-like protein 4D1 OS=Oryza sativa subsp. japonica GN=Os11g0549625 PE=3 SV=1;gnl|BL_ORD_ID|340117	sp|C6T1Z6|CSPLC_SOYBN CASP-like protein 4D1 OS=Glycine max PE=2 SV=1
XLOC_010502	1370	4.01	3.77	2.67	0	0	0	-9.25767	5.97e-14	4.03e-12	-	-	-	-	-	-	-	-	-	-	-
XLOC_039258	672	3.71	5.72	4.11	24.44	16	18.16	1.86199	1.61e-10	5.78e-09	-	-	-	-	-	-	-	-	-	-	-
CA.PGAv.1.6.scaffold322.77	846	3.01	3.01	2.29	17.66	5.79	3.94	2.10801	7.74e-05	0.000792614	PREDICTED: pollen-specific leucine-rich repeat extensin-like protein 4 [Capsicum annuum]	-	-	-	-	-	-	-	-	gnl|BL_ORD_ID|131020	sp|Q9LJ64|PLRX1_ARATH Pollen-specific leucine-rich repeat extensin-like protein 1 OS=Arabidopsis thaliana GN=PEX1 PE=2 SV=1
XLOC_040821	543	52.93	56.01	58.27	207.14	150.13	132.03	1.27799	2.01e-12	1.04e-10	PREDICTED: uncharacterized protein LOC102596570 [Solanum tuberosum]	GO:0016020;GO:0016021	membrane;integral component of membrane	-	-	-	-	-	-	-	-
XLOC_007926	1310	0.38	0.18	0.57	2.38	0.92	1.17	1.69836	0.00698617	0.0364084	-	-	-	-	-	-	-	-	-	-	-
CA.PGAv.1.6.scaffold86.6	2834	2.98	3.3	3.89	4.34	6.56	4.94	1.76107	4.28e-10	1.43e-08	PREDICTED: uncharacterized protein LOC107850226 [Capsicum annuum]	GO:0003723	RNA binding	K20102	YTHDF	http://www.genome.jp/dbget-bin/www_bget?ko:K20102	-	-	-	-	-
XLOC_036524	577	1.58	1.97	2.07	0.25	0	0.13	-4.1725	0.000202022	0.00183066	-	-	-	-	-	-	-	-	-	-	-
XLOC_025846	513	78	57.36	81.68	28.56	22.22	17.71	-1.76232	1.39e-13	8.81e-12	PREDICTED: mucin-5AC-like [Capsicum annuum];PREDICTED: uncharacterized protein LOC107849957 isoform X1 [Capsicum annuum]<>XP_016549959.1 PREDICTED: uncharacterized protein LOC107849957 isoform X1 [Capsicum annuum]<>XP_016549962.1 PREDICTED: uncharacterized protein LOC107849957 isoform X1 [Capsicum annuum]<>XP_016549969.1 PREDICTED: uncharacterized protein LOC107849957 isoform X1 [Capsicum annuum]…	-	-	-	-	-	-	-	-	-	-
XLOC_013284	2761	0.73	0.41	0.24	0.1	0.25	0.14	-1.72998	0.00871797	0.0435813	-	-	-	-	-	-	-	-	-	-	-
CA.PGAv.1.6.scaffold135.13	3788	4.24	3.4	3.66	0.03	0	0.01	-8.56597	2.59e-23	5.9e-21	PREDICTED: uncharacterized protein LOC107876768 [Capsicum annuum]	-	-	-	-	-	-	-	-	-	-
XLOC_003556	1546	0.03	0.04	0	0.22	2.48	0.13	5.14036	0.000500602	0.00398755	PREDICTED: uncharacterized protein LOC107876280 [Capsicum annuum]	-	-	-	-	-	-	-	-	-	-
CA.PGAv.1.6.scaffold140.3	1000	63.62	121.21	151.99	81.8	57.03	31.3	-1.30312	0.000191467	0.00175242	PREDICTED: lignin-forming anionic peroxidase-like [Capsicum annuum]	GO:0020037;GO:0046872;GO:0016491;GO:0004601;GO:0042744;GO:0055114;GO:0006979;GO:0005576	heme binding;metal ion binding;oxidoreductase activity;peroxidase activity;hydrogen peroxide catabolic process;oxidation-reduction process;response to oxidative stress;extracellular region	K00430	E1.11.1.7	http://www.genome.jp/dbget-bin/www_bget?ko:K00430	Phenylpropanoid biosynthesis	ko00940	-	gnl|BL_ORD_ID|125130	sp|P11965|PERX_TOBAC Lignin-forming anionic peroxidase OS=Nicotiana tabacum PE=2 SV=1
CA.PGAv.1.6.scaffold888.7	899	2107.23	2372.9	2261.05	524.64	931.58	1083.24	-1.62238	7.61e-10	2.44e-08	PREDICTED: aquaporin PIP2-1-like [Capsicum annuum]	GO:0005215;GO:0006810;GO:0016020;GO:0016021	transporter activity;transport;membrane;integral component of membrane	K09872	PIP	http://www.genome.jp/dbget-bin/www_bget?ko:K09872	-	-	KOG0223(G)(Aquaporin (major intrinsic protein family))	gnl|BL_ORD_ID|133004	sp|Q84RL7|PIP21_MAIZE Aquaporin PIP2-1 OS=Zea mays GN=PIP2-1 PE=1 SV=2
XLOC_010291	598	0.87	0.28	0.87	2.46	3.75	3.27	1.95062	0.00396703	0.0229179	-	-	-	-	-	-	-	-	-	-	-
XLOC_041153	1422	2.87	1.66	5.01	0	0	0	-9.22345	6.32e-13	3.55e-11	PREDICTED: cytochrome P450 76A2-like [Capsicum annuum]	-	-	-	-	-	-	-	-	-	-
CA.PGAv.1.6.scaffold1187.1	816	0.93	0.09	0.67	2.78	3.75	3.98	2.37569	0.000157747	0.00148039	PREDICTED: dehydration-responsive element-binding protein 1B-like [Capsicum annuum]	GO:0003677;GO:0003700;GO:0006351;GO:0006355;GO:0005634	DNA binding;transcription factor activity, sequence-specific DNA binding;transcription, DNA-templated;regulation of transcription, DNA-templated;nucleus	K09286	EREBP	http://www.genome.jp/dbget-bin/www_bget?ko:K09286	-	-	-	gnl|BL_ORD_ID|367408	sp|Q9FJ93|DRE1D_ARATH Dehydration-responsive element-binding protein 1D OS=Arabidopsis thaliana GN=DREB1D PE=2 SV=1
CA.PGAv.1.6.scaffold222.90	414	2.02	1.89	7.08	0	0.41	0	-5.5842	0.000243132	0.00214725	PREDICTED: auxin-responsive protein SAUR68-like [Capsicum annuum]	GO:0009733	response to auxin	-	-	-	-	-	-	gnl|BL_ORD_ID|200166	sp|F4I1I4|SAU67_ARATH Auxin-responsive protein SAUR67 OS=Arabidopsis thaliana GN=SAUR67 PE=2 SV=1
XLOC_033881	2375	0.84	0.68	1.26	0	0	0	-8.29775	1.11e-10	4.11e-09	-	-	-	-	-	-	-	-	-	-	-
CA.PGAv.1.6.scaffold1319.9	1358	1.99	3.85	3.21	1.45	1.38	2.35	-1.04991	0.00796525	0.0405075	Polyprotein, putative [Solanum demissum]	-	-	-	-	-	-	-	-	-	-
CA.PGAv.1.6.scaffold641.62	1282	0.21	0.24	0.22	1.54	1.82	1.99	2.73154	1.93e-06	3.02e-05	PREDICTED: probable disease resistance protein At4g19060 [Capsicum annuum]	-	-	-	-	-	-	-	-	gnl|BL_ORD_ID|147799	sp|Q38834|R13L4_ARATH Disease resistance RPP13-like protein 4 OS=Arabidopsis thaliana GN=RPP13L4 PE=1 SV=2
CA.PGAv.1.6.scaffold1110.45	1545	0.64	0.34	0.52	1.4	1.77	1.39	1.37947	0.00324224	0.0194545	PREDICTED: probable ADP-ribosylation factor GTPase-activating protein AGD5 [Capsicum annuum]	GO:0005096	GTPase activator activity	K12486	SMAP	http://www.genome.jp/dbget-bin/www_bget?ko:K12486	Endocytosis	ko04144	KOG0521(T)(Putative GTPase activating proteins (GAPs))	gnl|BL_ORD_ID|277591	sp|Q9FL69|AGD5_ARATH Probable ADP-ribosylation factor GTPase-activating protein AGD5 OS=Arabidopsis thaliana GN=AGD5 PE=1 SV=1
CA.PGAv.1.6.scaffold2964.1	634	13.91	17.45	13.02	5.37	6.25	7.03	-1.50802	7.42e-08	1.6e-06	PREDICTED: probable receptor-like protein kinase At5g56460 isoform X1 [Capsicum annuum]	-	-	-	-	-	-	-	-	gnl|BL_ORD_ID|340426	sp|Q9FIU5|CRLK1_ARATH Calcium/calmodulin-regulated receptor-like kinase 1 OS=Arabidopsis thaliana GN=CRLK1 PE=1 SV=1
XLOC_013707	347	57.79	59.84	57.42	0	0	0	-9.84796	4.67e-16	4.35e-14	-	-	-	-	-	-	-	-	-	-	-
CA.PGAv.1.6.scaffold110.14	495	0.05	0.19	0.14	2.79	3.75	9.75	4.10553	5.57e-10	1.83e-08	PREDICTED: putative methylesterase 11, chloroplastic [Capsicum annuum]	GO:0016787	hydrolase activity	-	-	-	-	-	-	gnl|BL_ORD_ID|92078	sp|F4I0K9|MES15_ARATH Putative methylesterase 15, chloroplastic OS=Arabidopsis thaliana GN=MES15 PE=2 SV=1
XLOC_016278	576	24.08	36.96	33.76	175.75	116.32	57.92	1.60245	8.83e-07	1.5e-05	hypothetical protein A4A49_01769 [Nicotiana attenuata]	-	-	-	-	-	-	-	-	-	-
XLOC_024664	680	10.68	6.84	11.74	0	0	0	-9.11951	2.99e-13	1.79e-11	PREDICTED: uncharacterized protein LOC107847515 isoform X2 [Capsicum annuum]	-	-	-	-	-	-	-	-	-	-
CA.PGAv.1.6.scaffold529.58	2242	3.87	4.86	3.79	12.89	15.52	13.17	1.31428	2.75e-13	1.65e-11	PREDICTED: pentatricopeptide repeat-containing protein At5g46100 [Solanum tuberosum]<>XP_006364307.1 PREDICTED: pentatricopeptide repeat-containing protein At5g46100 [Solanum tuberosum]	-	-	-	-	-	-	-	-	gnl|BL_ORD_ID|135319	sp|Q9FNL2|PP418_ARATH Pentatricopeptide repeat-containing protein At5g46100 OS=Arabidopsis thaliana GN=At5g46100 PE=2 SV=1
XLOC_018430	3725	1.9	0.18	0.69	0.09	0.27	0.15	-2.64797	0.000292532	0.00250768	PREDICTED: uncharacterized protein LOC107058077 [Solanum tuberosum]	-	-	-	-	-	-	-	-	gnl|BL_ORD_ID|549130	sp|Q10126|YSM6_CAEEL Putative uncharacterized transposon-derived protein F52C9.6 OS=Caenorhabditis elegans GN=F52C9.6 PE=5 SV=1
XLOC_031475	1782	1.18	4.57	3.1	11.63	8.98	12.08	1.64256	2.91e-05	0.000336457	PREDICTED: shikimate O-hydroxycinnamoyltransferase-like [Nicotiana attenuata]<>OIT01539.1 shikimate o-hydroxycinnamoyltransferase [Nicotiana attenuata]	GO:0016747;GO:0016740	transferase activity, transferring acyl groups other than amino-acyl groups;transferase activity	K13065	E2.3.1.133,HCT	http://www.genome.jp/dbget-bin/www_bget?ko:K13065	Flavonoid biosynthesis;Phenylpropanoid biosynthesis;Stilbenoid, diarylheptanoid and gingerol biosynthesis	ko00941,ko00940,ko00945	-	gnl|BL_ORD_ID|39439	sp|Q8GSM7|HST_TOBAC Shikimate O-hydroxycinnamoyltransferase OS=Nicotiana tabacum GN=HST PE=1 SV=1
CA.PGAv.1.6.scaffold593.3	2372	8.8	6.72	36.84	3.77	5.58	5.46	-2.0836	0.00877846	0.0438344	hypothetical protein Ccrd_024790, partial [Cynara cardunculus var. scolymus]	GO:0009536;GO:0009507	plastid;chloroplast	-	-	-	-	-	-	gnl|BL_ORD_ID|539468	sp|Q49KT9|YCF68_EUCGG Uncharacterized protein ycf68 OS=Eucalyptus globulus subsp. globulus GN=ycf68-1 PE=3 SV=1
CA.PGAv.1.6.scaffold1989.9	652	154.5	240.32	213.19	8.6	7.51	7.83	-4.86899	6.88e-88	4.89e-84	PREDICTED: protein SENESCENCE-ASSOCIATED GENE 21, mitochondrial-like [Capsicum annuum]<>AHI85716.1 stress-induced protein 11 [Capsicum annuum]	GO:0006950	response to stress	-	-	-	-	-	-	gnl|BL_ORD_ID|197251	sp|Q93WF6|SAG21_ARATH Protein SENESCENCE-ASSOCIATED GENE 21, mitochondrial OS=Arabidopsis thaliana GN=SAG21 PE=2 SV=1
XLOC_009318	1191	0.92	1.21	0.71	2.29	3.52	1.68	1.32677	0.00468098	0.026299	PREDICTED: TATA-binding protein-associated factor BTAF1-like isoform X2 [Capsicum annuum];PREDICTED: TATA-binding protein-associated factor BTAF1-like isoform X1 [Capsicum annuum]	GO:0009910;GO:0048364;GO:0005524;GO:0009944;GO:0009965;GO:0048367;GO:0005634;GO:0035281	negative regulation of flower development;root development;ATP binding;polarity specification of adaxial/abaxial axis;leaf morphogenesis;shoot system development;nucleus;pre-miRNA export from nucleus	K15192;K14289	BTAF1,MOT1;XPO5	http://www.genome.jp/dbget-bin/www_bget?ko:K15192;http://www.genome.jp/dbget-bin/www_bget?ko:K14289	RNA transport	ko03013	KOG0392(K)(SNF2 family DNA-dependent ATPase domain-containing protein)	gnl|BL_ORD_ID|306356	sp|B5BT18|BTAF1_ARATH TATA-binding protein-associated factor BTAF1 OS=Arabidopsis thaliana GN=BTAF1 PE=1 SV=1
CA.PGAv.1.6.scaffold394.83	1100	78.69	80.57	76.35	38.24	38.17	29.53	-1.63738	3.1e-31	1.6e-28	PREDICTED: uncharacterized protein LOC107875513 [Capsicum annuum]	-	-	-	-	-	-	-	-	-	-
XLOC_022979	1102	0.21	0.23	0.66	0	0	0	-5.65569	0.000952384	0.00690415	PREDICTED: uncharacterized protein LOC107865472 [Capsicum annuum]	-	-	-	-	-	-	-	-	-	-
CA.PGAv.1.6.scaffold337.67	1033	2.16	3.7	6.63	10.38	12.45	14.27	1.23197	0.000353688	0.00295847	PREDICTED: endoglucanase 11-like [Capsicum annuum]	-	-	-	-	-	-	-	-	gnl|BL_ORD_ID|26824	sp|O48766|GUN11_ARATH Endoglucanase 11 OS=Arabidopsis thaliana GN=At2g32990 PE=2 SV=1
XLOC_038514	875	1.19	0.78	1.21	0	0	0	-6.72413	2.26e-06	3.47e-05	hypothetical protein (mitochondrion) [Capsicum annuum]<>AIG89857.1 hypothetical protein (mitochondrion) [Capsicum annuum]<>AIG90012.1 hypothetical protein (mitochondrion) [Capsicum annuum]	GO:0005739	mitochondrion	-	-	-	-	-	-	-	-
XLOC_022280	939	2.56	2.28	1.95	35.48	13.48	6.04	2.72187	5.28e-08	1.18e-06	PREDICTED: CCG-binding protein 1-like [Capsicum annuum]	GO:0009507;GO:0009793	chloroplast;embryo development ending in seed dormancy	-	-	-	-	-	-	gnl|BL_ORD_ID|80976	sp|Q9XIM0|MEE14_ARATH CCG-binding protein 1 OS=Arabidopsis thaliana GN=MEE14 PE=1 SV=1
CA.PGAv.1.6.scaffold449.11	1747	13.86	10.38	12.13	5.13	6.4	8.93	-1.06554	3.4e-05	0.000385551	PREDICTED: UTP--glucose-1-phosphate uridylyltransferase-like [Capsicum annuum]	GO:0003983;GO:0070569;GO:0008152;GO:0006011	UTP:glucose-1-phosphate uridylyltransferase activity;uridylyltransferase activity;metabolic process;UDP-glucose metabolic process	K00963	UGP2,galU,galF	http://www.genome.jp/dbget-bin/www_bget?ko:K00963	Amino sugar and nucleotide sugar metabolism;Galactose metabolism;Pentose and glucuronate interconversions;Starch and sucrose metabolism	ko00520,ko00052,ko00040,ko00500	KOG2638(G)(UDP-glucose pyrophosphorylase)	gnl|BL_ORD_ID|236219	sp|P19595|UGPA_SOLTU UTP--glucose-1-phosphate uridylyltransferase OS=Solanum tuberosum PE=1 SV=3
CA.PGAv.1.6.scaffold5.16	1720	0.26	0.43	0.34	3.11	3.11	2.46	3.09323	6.1e-12	2.92e-10	PREDICTED: uncharacterized protein LOC107842669 [Capsicum annuum]	-	-	-	-	-	-	-	-	-	-
CA.PGAv.1.6.scaffold39.7	1596	2.5	1.62	1.37	9.28	4.87	2.1	1.2993	0.00525555	0.0289328	PREDICTED: uncharacterized protein LOC107858457 [Capsicum annuum]	GO:0016020;GO:0016021;GO:0009507	membrane;integral component of membrane;chloroplast	-	-	-	-	-	KOG0712(O)(Molecular chaperone (DnaJ superfamily))	gnl|BL_ORD_ID|363754	sp|B5YAR4|DNAJ_DICT6 Chaperone protein DnaJ OS=Dictyoglomus thermophilum (strain ATCC 35947 / DSM 3960 / H-6-12) GN=dnaJ PE=3 SV=1
XLOC_020169	942	0.7	0.49	0.44	0	0	0	-5.89357	0.000185185	0.00170082	PREDICTED: uncharacterized protein LOC108949058 [Nicotiana tomentosiformis]	-	-	K18158	NCA2	http://www.genome.jp/dbget-bin/www_bget?ko:K18158	-	-	-	gnl|BL_ORD_ID|358777	sp|Q8GUK1|DGS1_ARATH Protein DGS1, mitochondrial OS=Arabidopsis thaliana GN=DGS1 PE=1 SV=1
CA.PGAv.1.6.scaffold1449.3	746	7.64	9.22	13.71	41.47	15.72	21.91	1.05256	0.00320528	0.0192646	PREDICTED: auxin-responsive protein IAA16-like [Capsicum annuum]	GO:0009734;GO:0006351;GO:0006355;GO:0005634	auxin-activated signaling pathway;transcription, DNA-templated;regulation of transcription, DNA-templated;nucleus	K14484	IAA	http://www.genome.jp/dbget-bin/www_bget?ko:K14484	Plant hormone signal transduction	ko04075	-	gnl|BL_ORD_ID|41632	sp|O24407|IAA16_ARATH Auxin-responsive protein IAA16 OS=Arabidopsis thaliana GN=IAA16 PE=1 SV=1
XLOC_036060	792	5.09	4.37	4.19	13.33	12.64	12.92	1.25731	3.93e-07	7.3e-06	PREDICTED: uncharacterized protein LOC109207551 [Nicotiana attenuata]	-	-	-	-	-	-	-	-	-	-
XLOC_004548	2127	2.63	1.14	1.37	7.77	6.83	5.44	1.74378	3.85e-09	1.08e-07	PREDICTED: uncharacterized protein LOC107024767 [Solanum pennellii];PREDICTED: uncharacterized protein LOC109218478 [Nicotiana attenuata];PREDICTED: uncharacterized protein LOC107845815 isoform X1 [Capsicum annuum];PREDICTED: uncharacterized protein LOC107845815 isoform X2 [Capsicum annuum]	-	-	-	-	-	-	-	-	gnl|BL_ORD_ID|184090	sp|P0C2F6|RNHX1_ARATH Putative ribonuclease H protein At1g65750 OS=Arabidopsis thaliana GN=At1g65750 PE=3 SV=1
CA.PGAv.1.6.scaffold321.37	815	9.9	9.32	9.1	4.5	5.61	6.16	-1.0836	2.89e-05	0.000334536	PREDICTED: psbP domain-containing protein 7, chloroplastic isoform X1 [Capsicum annuum]	GO:0005509;GO:0015979;GO:0019898;GO:0009654;GO:0009523;GO:0016021;GO:0016020	calcium ion binding;photosynthesis;extrinsic component of membrane;photosystem II oxygen evolving complex;photosystem II;integral component of membrane;membrane	-	-	-	-	-	-	gnl|BL_ORD_ID|134460	sp|F4J7A7|PPD7_ARATH PsbP domain-containing protein 7, chloroplastic OS=Arabidopsis thaliana GN=PPD7 PE=2 SV=1
CA.PGAv.1.6.scaffold895.36	888	2.43	3.5	0.97	0.25	0.17	0.13	-3.85772	2.48e-07	4.83e-06	PREDICTED: protein SULFUR DEFICIENCY-INDUCED 1-like [Capsicum annuum]	-	-	-	-	-	-	-	-	gnl|BL_ORD_ID|198052	sp|Q8GXU5|SDI1_ARATH Protein SULFUR DEFICIENCY-INDUCED 1 OS=Arabidopsis thaliana GN=SDI1 PE=2 SV=1
XLOC_006870	600	0	0	0	1.84	4.4	3.5	6.93934	4.37e-07	8.03e-06	PREDICTED: uncharacterized protein LOC104216225 [Nicotiana sylvestris]	-	-	-	-	-	-	-	-	-	-
XLOC_001269	1002	0.99	0.65	0.55	0.05	0	0	-5.48077	0.000148346	0.00140401	-	-	-	-	-	-	-	-	-	-	-
XLOC_043664	694	2.52	1.69	2.18	0	0	0.38	-4.84536	4.95e-07	8.95e-06	-	-	-	-	-	-	-	-	-	-	-
CA.PGAv.1.6.scaffold4519.1	279	108.58	83.21	97.42	51.6	56	64.23	-1.08981	0.00186322	0.0122124	PREDICTED: uncharacterized protein LOC107862494 isoform X1 [Capsicum annuum]	GO:0016021;GO:0016020	integral component of membrane;membrane	-	-	-	-	-	-	-	-
XLOC_018504	1314	0.25	0.23	0.07	1.21	1.44	1.13	2.57113	0.000112585	0.00110283	-	-	-	-	-	-	-	-	-	-	-
CA.PGAv.1.6.scaffold78.35	1274	35.02	25.88	30.32	11.76	8	11.85	-1.87879	2.99e-21	5.71e-19	PREDICTED: AT-hook motif nuclear-localized protein 9 [Capsicum annuum]<>XP_016538032.1 PREDICTED: AT-hook motif nuclear-localized protein 9 [Capsicum annuum]<>XP_016538033.1 PREDICTED: AT-hook motif nuclear-localized protein 9 [Capsicum annuum]<>XP_016538034.1 PREDICTED: AT-hook motif nuclear-localized protein 9 [Capsicum annuum]	GO:0003677	DNA binding	-	-	-	-	-	-	gnl|BL_ORD_ID|272942	sp|O80834|AHL9_ARATH AT-hook motif nuclear-localized protein 9 OS=Arabidopsis thaliana GN=AHL9 PE=2 SV=1
CA.PGAv.1.6.scaffold158.13	1685	0.22	0.44	0.45	1.34	1.28	1.13	1.51202	0.00211346	0.0135994	PREDICTED: phytoene synthase 2, chloroplastic-like [Capsicum annuum]	-	-	K02291	crtB	http://www.genome.jp/dbget-bin/www_bget?ko:K02291	Carotenoid biosynthesis	ko00906	-	gnl|BL_ORD_ID|435569	sp|P49293|PSY_CUCME Phytoene synthase, chloroplastic OS=Cucumis melo GN=PSY PE=2 SV=1
CA.PGAv.1.6.scaffold634.6	1274	0.57	0.48	1	1.88	2.65	2.21	1.57154	0.00264527	0.0164528	PREDICTED: purine permease 3-like [Capsicum annuum]	-	-	-	-	-	-	-	-	gnl|BL_ORD_ID|437731	sp|Q9FZ96|PUP1_ARATH Purine permease 1 OS=Arabidopsis thaliana GN=PUP1 PE=1 SV=1
CA.PGAv.1.6.scaffold303.33	1135	28.06	19.84	24.23	0.64	0.22	1.64	-5.10963	7.29e-12	3.44e-10	caffeic acid O-methyltransferase [Capsicum chinense]<>BAR88174.1 caffeic acid O-methyltransferase [Capsicum chinense]	GO:0008171;GO:0046983;GO:0016740;GO:0008168;GO:0047763;GO:0009699;GO:0032259;GO:0009809;GO:0033799;GO:0030744;GO:0030755;GO:0051555;GO:0005737;GO:0005886;GO:0009506;GO:0005634;GO:0008757;GO:0019438;GO:0005829	O-methyltransferase activity;protein dimerization activity;transferase activity;methyltransferase activity;caffeate O-methyltransferase activity;phenylpropanoid biosynthetic process;methylation;lignin biosynthetic process;myricetin 3'-O-methyltransferase activity;luteolin O-methyltransferase activity;quercetin 3-O-methyltransferase activity;flavonol biosynthetic process;cytoplasm;plasma membrane;…	K13066	E2.1.1.68,COMT	http://www.genome.jp/dbget-bin/www_bget?ko:K13066	Phenylpropanoid biosynthesis	ko00940	-	gnl|BL_ORD_ID|338325	sp|O81646|COMT1_CAPCH Caffeic acid 3-O-methyltransferase OS=Capsicum chinense GN=COMT PE=2 SV=1
XLOC_003247	1155	0.29	0.32	0.54	0	0	0	-5.80452	0.00032299	0.00273515	PREDICTED: uncharacterized protein LOC107849628 [Capsicum annuum]	GO:0032259;GO:0018024;GO:0010428;GO:0042393;GO:0051567;GO:0018022;GO:0010429;GO:0010216;GO:0016571;GO:0008168;GO:0008327;GO:0005694;GO:0034968;GO:0016740;GO:0010385;GO:0008270;GO:0005634;GO:0046974	methylation;histone-lysine N-methyltransferase activity;methyl-CpNpG binding;histone binding;histone H3-K9 methylation;peptidyl-lysine methylation;methyl-CpNpN binding;maintenance of DNA methylation;histone methylation;methyltransferase activity;methyl-CpG binding;chromosome;histone lysine methylation;transferase activity;double-stranded methylated DNA binding;zinc ion binding;nucleus;histone met…	K11420	EHMT	http://www.genome.jp/dbget-bin/www_bget?ko:K11420	Lysine degradation;Longevity regulating pathway - mammal	ko00310,ko04211	-	gnl|BL_ORD_ID|499868	sp|Q8GZB6|SUVH4_ARATH Histone-lysine N-methyltransferase, H3 lysine-9 specific SUVH4 OS=Arabidopsis thaliana GN=SUVH4 PE=1 SV=2
CA.PGAv.1.6.scaffold72.4	2226	431.21	475.1	500.13	180.11	286.87	292.36	-1.12591	2.99e-07	5.7e-06	PREDICTED: LOW QUALITY PROTEIN: transketolase, chloroplastic-like [Capsicum annuum]	GO:0016740;GO:0046872;GO:0003824;GO:0004802;GO:0008152;GO:0019253;GO:0009579;GO:0016020;GO:0009536;GO:0009535;GO:0009507	transferase activity;metal ion binding;catalytic activity;transketolase activity;metabolic process;reductive pentose-phosphate cycle;thylakoid;membrane;plastid;chloroplast thylakoid membrane;chloroplast	K00615	E2.2.1.1,tktA,tktB	http://www.genome.jp/dbget-bin/www_bget?ko:K00615	Pentose phosphate pathway;Carbon fixation in photosynthetic organisms;Biosynthesis of ansamycins;Biosynthesis of amino acids;Carbon metabolism	ko00030,ko00710,ko01051,ko01230,ko01200	KOG0523(G)(Transketolase)	gnl|BL_ORD_ID|215737	sp|Q43848|TKTC_SOLTU Transketolase, chloroplastic OS=Solanum tuberosum PE=2 SV=1
CA.PGAv.1.6.scaffold1231.6	969	76.14	131.73	200.83	43.63	22.61	69.02	-1.84364	0.00240726	0.0151824	basic 30 kDa endochitinase precursor [Capsicum annuum]<>ACM47315.1 chitinase [Capsicum annuum]	GO:0008061;GO:0004568;GO:0005975;GO:0016998;GO:0006032;GO:0016798;GO:0016787;GO:0008152;GO:0006952;GO:0000272;GO:0005576;GO:0005773;GO:0005618	chitin binding;chitinase activity;carbohydrate metabolic process;cell wall macromolecule catabolic process;chitin catabolic process;hydrolase activity, acting on glycosyl bonds;hydrolase activity;metabolic process;defense response;polysaccharide catabolic process;extracellular region;vacuole;cell wall	K20547	CHIB	http://www.genome.jp/dbget-bin/www_bget?ko:K20547	MAPK signaling pathway - plant;Amino sugar and nucleotide sugar metabolism	ko04016,ko00520	KOG4742(R)(Predicted chitinase)	gnl|BL_ORD_ID|329340	sp|Q05538|CHIC_SOLLC Basic 30 kDa endochitinase OS=Solanum lycopersicum GN=CHI9 PE=1 SV=1
CA.PGAv.1.6.scaffold660.1	711	1.89	0.21	0.65	5.36	4.02	3.4	1.94271	0.00271187	0.0167847	PREDICTED: ethylene-responsive transcription factor ERF096-like [Capsicum annuum]	GO:0003677;GO:0003700;GO:0006351;GO:0006355;GO:0005634	DNA binding;transcription factor activity, sequence-specific DNA binding;transcription, DNA-templated;regulation of transcription, DNA-templated;nucleus	-	-	-	-	-	-	gnl|BL_ORD_ID|378064	sp|Q9SZ06|EF109_ARATH Ethylene-responsive transcription factor ERF109 OS=Arabidopsis thaliana GN=ERF109 PE=1 SV=1
CA.PGAv.1.6.scaffold683.2	837	27.78	30.23	27.22	18.5	3.91	19.06	-1.21395	0.00701068	0.0364879	PREDICTED: agamous-like MADS-box protein AGL27 isoform X2 [Solanum tuberosum]	GO:0003677;GO:0046983;GO:0003700;GO:0006351;GO:0006355;GO:0005634	DNA binding;protein dimerization activity;transcription factor activity, sequence-specific DNA binding;transcription, DNA-templated;regulation of transcription, DNA-templated;nucleus	-	-	-	-	-	-	gnl|BL_ORD_ID|277606	sp|Q9FPN7|AGL31_ARATH Agamous-like MADS-box protein AGL31 OS=Arabidopsis thaliana GN=AGL31 PE=2 SV=2
CA.PGAv.1.6.scaffold781.19	686	19.41	17.48	18.3	6.45	7.9	9.62	-1.48851	1.45e-08	3.62e-07	PREDICTED: uncharacterized protein LOC107865939 [Capsicum annuum]	GO:0003677;GO:0046983;GO:0003700;GO:0000977;GO:0006357;GO:0090575	DNA binding;protein dimerization activity;transcription factor activity, sequence-specific DNA binding;RNA polymerase II regulatory region sequence-specific DNA binding;regulation of transcription from RNA polymerase II promoter;RNA polymerase II transcription factor complex	-	-	-	-	-	-	gnl|BL_ORD_ID|304372	sp|F4JIJ7|BH162_ARATH Transcription factor bHLH162 OS=Arabidopsis thaliana GN=BHLH162 PE=2 SV=1
CA.PGAv.1.6.scaffold638.50	1558	1.72	1.99	0.82	5.9	3.06	3.62	1.1809	0.00285883	0.0175175	PREDICTED: polyubiquitin-like isoform X1 [Capsicum annuum]<>XP_016555729.1 PREDICTED: polyubiquitin-like isoform X1 [Capsicum annuum]	-	-	K08770	UBC	http://www.genome.jp/dbget-bin/www_bget?ko:K08770	PPAR signaling pathway	ko03320	KOG0001(OR)(Ubiquitin and ubiquitin-like proteins)	gnl|BL_ORD_ID|230247	sp|Q39256|UBQ8_ARATH Polyubiquitin 8 OS=Arabidopsis thaliana GN=UBQ8 PE=3 SV=1
XLOC_005580	918	0.07	0.07	0.06	0.42	0.82	0.77	3.1356	0.00934379	0.0460686	-	-	-	-	-	-	-	-	-	-	-
XLOC_040767	3590	0.33	0.43	0.17	0.01	0.04	0.04	-3.68244	1.01e-05	0.000132332	PREDICTED: uncharacterized protein LOC107001162 [Solanum pennellii]	-	-	-	-	-	-	-	-	-	-
XLOC_021391	1868	4.58	3.9	4.4	18.13	10.61	9.3	1.30258	5.65e-07	1.01e-05	PREDICTED: 7-deoxyloganetin glucosyltransferase-like [Capsicum annuum]	GO:0008152;GO:0016758;GO:0043231;GO:0016757;GO:0080044;GO:0080043;GO:0016740;GO:0052696;GO:0009813	metabolic process;transferase activity, transferring hexosyl groups;intracellular membrane-bounded organelle;transferase activity, transferring glycosyl groups;quercetin 7-O-glucosyltransferase activity;quercetin 3-O-glucosyltransferase activity;transferase activity;flavonoid glucuronidation;flavonoid biosynthetic process	-	-	-	-	-	-	gnl|BL_ORD_ID|235429	sp|F8WKW1|UGT2_GARJA 7-deoxyloganetin glucosyltransferase OS=Gardenia jasminoides GN=UGT85A24 PE=1 SV=1
CA.PGAv.1.6.scaffold1364.1	1539	5	2.96	3.04	0.14	0	0.06	-6.59356	4.6e-19	6.67e-17	PREDICTED: conserved oligomeric Golgi complex subunit 3-like [Capsicum annuum]	-	-	K20290	COG3,SEC34	http://www.genome.jp/dbget-bin/www_bget?ko:K20290	-	-	KOG2604(U)(Subunit of cis-Golgi transport vesicle tethering complex - Sec34p)	gnl|BL_ORD_ID|314451	sp|Q54TT4|COG3_DICDI Conserved oligomeric Golgi complex subunit 3 OS=Dictyostelium discoideum GN=cog3 PE=3 SV=1
CA.PGAv.1.6.scaffold1248.11	875	54.18	44.89	50.91	19.43	10.63	18.13	-1.89035	2.55e-15	2.08e-13	PREDICTED: hydrophobic protein LTI6A-like [Capsicum annuum]	GO:0016020;GO:0016021	membrane;integral component of membrane	-	-	-	-	-	KOG1773(R)(Stress responsive protein)	gnl|BL_ORD_ID|81836	sp|Q8H5T6|LTI6A_ORYSJ Hydrophobic protein LTI6A OS=Oryza sativa subsp. japonica GN=LTI6A PE=2 SV=1
XLOC_014318	1167	0	0.32	0	2.5	2.65	3.77	4.69134	9.06e-09	2.35e-07	PREDICTED: pentatricopeptide repeat-containing protein At3g22690-like [Nicotiana tabacum]	-	-	-	-	-	-	-	-	gnl|BL_ORD_ID|135487	sp|P93011|PP182_ARATH Pentatricopeptide repeat-containing protein At2g33760 OS=Arabidopsis thaliana GN=PCMP-H6 PE=3 SV=1
CA.PGAv.1.6.scaffold1351.4	309	0	0	0	9.7	6.6	6.22	5.60147	0.000305739	0.00260332	PREDICTED: monothiol glutaredoxin-S2-like [Solanum tuberosum]<>XP_016567968.1 PREDICTED: monothiol glutaredoxin-S2-like [Capsicum annuum]<>XP_016567969.1 PREDICTED: monothiol glutaredoxin-S2-like [Capsicum annuum]	GO:0015035;GO:0009055;GO:0045454	protein disulfide oxidoreductase activity;electron carrier activity;cell redox homeostasis	K03676	grxC,GLRX,GLRX2	http://www.genome.jp/dbget-bin/www_bget?ko:K03676	-	-	-	gnl|BL_ORD_ID|26620	sp|Q8L8Z8|GRXS2_ARATH Monothiol glutaredoxin-S2 OS=Arabidopsis thaliana GN=GRXS2 PE=3 SV=1
XLOC_001912	1130	1.15	2.16	1.11	10.05	4.54	1.46	1.58629	0.00658509	0.0346995	PREDICTED: RING-H2 finger protein ATL78-like [Capsicum annuum]	GO:0016020;GO:0016021;GO:0008270;GO:0046872	membrane;integral component of membrane;zinc ion binding;metal ion binding	K19040	ATL76S	http://www.genome.jp/dbget-bin/www_bget?ko:K19040	-	-	-	gnl|BL_ORD_ID|294974	sp|Q6NQG7|ATL78_ARATH RING-H2 finger protein ATL78 OS=Arabidopsis thaliana GN=ATL78 PE=2 SV=1
CA.PGAv.1.6.scaffold660.36	2142	2.33	1.63	2.48	5.18	4.01	3.35	1.25554	7.8e-06	0.000104544	PREDICTED: putative F-box/LRR-repeat protein 23 [Capsicum annuum]	-	-	-	-	-	-	-	-	gnl|BL_ORD_ID|385407	sp|Q9M0U7|FB221_ARATH Putative F-box protein At4g05475 OS=Arabidopsis thaliana GN=At4g05475 PE=4 SV=2
XLOC_029163	843	0	0.09	0	2.66	2.07	2.58	6.3895	8.26e-07	1.42e-05	PREDICTED: uncharacterized protein LOC108943191 [Nicotiana tomentosiformis];PREDICTED: uncharacterized protein LOC109241311 [Nicotiana attenuata]	-	-	-	-	-	-	-	-	-	-
CA.PGAv.1.6.scaffold674.55	2313	1.38	1.71	0.92	0.12	0.14	0.09	-3.81607	8.16e-13	4.52e-11	PREDICTED: putative late blight resistance protein homolog R1B-12 [Capsicum annuum]<>XP_016548092.1 PREDICTED: putative late blight resistance protein homolog R1B-12 [Capsicum annuum]	GO:0043531;GO:0006952	ADP binding;defense response	-	-	-	-	-	-	gnl|BL_ORD_ID|157735	sp|Q6L406|R1B19_SOLDE Putative late blight resistance protein homolog R1B-19 OS=Solanum demissum GN=R1B-19 PE=5 SV=2
XLOC_041550	795	0	0	0	1.11	0.58	0.47	5.35392	0.00109107	0.00775617	-	-	-	-	-	-	-	-	-	-	-
XLOC_030026	1722	17.95	17.18	20.89	9.58	11.84	10.62	-1.05093	1.46e-08	3.63e-07	PREDICTED: uncharacterized protein LOC107848295 isoform X2 [Capsicum annuum];PREDICTED: uncharacterized protein LOC107848295 isoform X1 [Capsicum annuum]	-	-	-	-	-	-	-	-	gnl|BL_ORD_ID|139615	sp|Q1H5E9|PRDA1_ARATH Protein PEP-RELATED DEVELOPMENT ARRESTED 1, chloroplastic OS=Arabidopsis thaliana GN=PRDA1 PE=1 SV=1
CA.PGAv.1.6.scaffold197.11	1709	113.65	142.43	154.6	47.37	65.72	64.01	-1.46265	1.33e-12	7.11e-11	PREDICTED: acetate/butyrate--CoA ligase AAE7, peroxisomal-like [Capsicum annuum]	GO:0003824;GO:0008152	catalytic activity;metabolic process	-	-	-	-	-	KOG1176(I)(Acyl-CoA synthetase)	gnl|BL_ORD_ID|272856	sp|Q8VZF1|AEE7_ARATH Acetate/butyrate--CoA ligase AAE7, peroxisomal OS=Arabidopsis thaliana GN=AAE7 PE=1 SV=1
XLOC_013984	1717	0.79	0.95	0.92	3.31	2.15	2.54	1.1902	0.00143414	0.00975614	-	-	-	-	-	-	-	-	-	-	-
XLOC_001480	2864	1.74	1.56	1.7	1.21	0.7	0.8	-1.15928	7.64e-05	0.000783446	-	-	-	-	-	-	-	-	-	-	-
CA.PGAv.1.6.scaffold1237.41	1532	5.08	6.46	4.39	2.48	2.76	2.47	-1.28579	5.04e-07	9.09e-06	PREDICTED: putative disease resistance protein RGA1 [Capsicum annuum]	-	-	-	-	-	-	-	-	gnl|BL_ORD_ID|166293	sp|Q7XA40|RGA3_SOLBU Putative disease resistance protein RGA3 OS=Solanum bulbocastanum GN=RGA3 PE=2 SV=2
CA.PGAv.1.6.scaffold509.19	1741	14.81	17.04	14.73	0.04	0	0.04	-10.6767	4.15e-19	6.12e-17	PREDICTED: 12-oxophytodienoate reductase 1-like [Capsicum annuum]	GO:0016629;GO:0003959;GO:0003824;GO:0010181;GO:0016491;GO:0031408;GO:0006629;GO:0055114;GO:0006633;GO:0006631;GO:0005737;GO:0005622	12-oxophytodienoate reductase activity;NADPH dehydrogenase activity;catalytic activity;FMN binding;oxidoreductase activity;oxylipin biosynthetic process;lipid metabolic process;oxidation-reduction process;fatty acid biosynthetic process;fatty acid metabolic process;cytoplasm;intracellular	K05894	OPR	http://www.genome.jp/dbget-bin/www_bget?ko:K05894	alpha-Linolenic acid metabolism	ko00592	KOG0134(CR)(NADH:flavin oxidoreductase/12-oxophytodienoate reductase)	gnl|BL_ORD_ID|430651	sp|Q9XG54|OPR1_SOLLC 12-oxophytodienoate reductase 1 OS=Solanum lycopersicum GN=OPR1 PE=1 SV=1
XLOC_038810	1347	15.15	11.87	10.1	0.6	0.22	0.39	-5.11006	2.04e-54	3.81e-51	hypothetical protein A4A49_54874 [Nicotiana attenuata];PREDICTED: uncharacterized protein LOC107844150 [Capsicum annuum]	-	-	-	-	-	-	-	-	-	-
XLOC_014968	1596	0.72	0.76	1.23	0.03	0.15	0.19	-3.14339	1.57e-05	0.000193666	putative ubiquitin-like-specific protease 2b [Nicotiana attenuata]	-	-	-	-	-	-	-	-	-	-
XLOC_020881	1154	12.64	23.51	16.04	11.15	10.71	6.76	-1.11974	6.81e-05	0.0007087	PREDICTED: uncharacterized protein LOC101244894 [Solanum lycopersicum]	-	-	-	-	-	-	-	-	-	-
CA.PGAv.1.6.scaffold1817.1	1085	1.92	4.38	2.57	8.23	7.68	6.13	1.11315	9.47e-05	0.000946938	PREDICTED: calmodulin-lysine N-methyltransferase isoform X1 [Capsicum annuum]	-	-	K18826	CAMKMT	http://www.genome.jp/dbget-bin/www_bget?ko:K18826	Lysine degradation	ko00310	-	gnl|BL_ORD_ID|333633	sp|B0K012|CMKMT_RAT Calmodulin-lysine N-methyltransferase OS=Rattus norvegicus GN=Camkmt PE=1 SV=1
CA.PGAv.1.6.scaffold249.8	1006	3.05	3.83	6.86	0.49	0.95	1.58	-2.54223	3.17e-09	9.02e-08	PREDICTED: WAT1-related protein At1g68170-like [Capsicum annuum]	GO:0022857;GO:0016021;GO:0016020;GO:0006810;GO:0005886	transmembrane transporter activity;integral component of membrane;membrane;transport;plasma membrane	-	-	-	-	-	-	gnl|BL_ORD_ID|251070	sp|F4HVM3|WTR10_ARATH WAT1-related protein At1g68170 OS=Arabidopsis thaliana GN=At1g68170 PE=3 SV=1
XLOC_029348	1420	0.49	0.58	0.29	1.23	1.67	1.28	1.39458	0.00577733	0.0312894	putative polyprotein (aspartic proteinase, reverse transcriptase, ribonuclease H) [Nicotiana tabacum]	-	-	-	-	-	-	-	-	gnl|BL_ORD_ID|132193	sp|Q89703|POL_CSVMV Putative enzymatic polyprotein OS=Cassava vein mosaic virus GN=ORF 3 PE=3 SV=1
XLOC_014873	1718	0.09	0.26	0.1	14.97	10.04	5.08	5.81275	6.48e-28	2.24e-25	-	-	-	-	-	-	-	-	-	-	-
CA.PGAv.1.6.scaffold1263.26	1584	0.34	0.37	0.39	1.69	1	1.57	1.65857	0.000404022	0.00331477	photosystem II protein N (chloroplast) [Uvularia sessiliflora]	GO:0015979;GO:0009539;GO:0009535;GO:0016021;GO:0009579;GO:0016020;GO:0009507;GO:0009536;GO:0009523;GO:0042651	photosynthesis;photosystem II reaction center;chloroplast thylakoid membrane;integral component of membrane;thylakoid;membrane;chloroplast;plastid;photosystem II;thylakoid membrane	K02715	psbN	http://www.genome.jp/dbget-bin/www_bget?ko:K02715	-	-	-	gnl|BL_ORD_ID|140309	sp|Q67HV8|PSBN_ALLTE Protein PsbN OS=Allium textile GN=psbN PE=3 SV=1
CA.PGAv.1.6.scaffold612.6	1431	1.51	1.89	4.74	1.29	1.16	0.71	-1.63746	0.0014143	0.00965446	ATP synthase CF1 alpha subunit (chloroplast) [Capsicum annuum]<>YP_009169653.1 AtpA (chloroplast) [Capsicum frutescens]<>YP_009262848.1 AtpA (chloroplast) [Capsicum chinense]<>AFP90761.1 ATP synthase CF1 alpha subunit (chloroplast) [Capsicum annuum]<>AIA76947.1 ATP synthase CF1 alpha subunit (chloroplast) (chloroplast) [Capsicum annuum var. glabriusculum]<>ALD50088.1 AtpA (chloroplast) [Capsicum …	GO:0016820;GO:0005524;GO:0046961;GO:0046933;GO:0000166;GO:0016787;GO:0006754;GO:0006810;GO:0015986;GO:0015991;GO:0046034;GO:0015992;GO:0006811;GO:0009579;GO:0033178;GO:0016020;GO:0009536;GO:0009535;GO:0045261;GO:0009507;GO:0005886	hydrolase activity, acting on acid anhydrides, catalyzing transmembrane movement of substances;ATP binding;proton-transporting ATPase activity, rotational mechanism;proton-transporting ATP synthase activity, rotational mechanism;nucleotide binding;hydrolase activity;ATP biosynthetic process;transport;ATP synthesis coupled proton transport;ATP hydrolysis coupled proton transport;ATP metabolic proc…	K02111	ATPF1A,atpA	http://www.genome.jp/dbget-bin/www_bget?ko:K02111	Oxidative phosphorylation;Photosynthesis	ko00190,ko00195	KOG1353(C)(F0F1-type ATP synthase, alpha subunit)	gnl|BL_ORD_ID|292910	sp|Q2MIK2|ATPA_SOLBU ATP synthase subunit alpha, chloroplastic OS=Solanum bulbocastanum GN=atpA PE=3 SV=1
XLOC_037348	883	0.76	0.15	0.54	0	0	0	-5.61298	0.00120205	0.0084238	-	-	-	-	-	-	-	-	-	-	-
XLOC_022315	933	0.13	0.36	0.39	7.08	6.15	3.06	3.94739	1.4e-11	6.16e-10	-	-	-	-	-	-	-	-	-	-	-
XLOC_023307	1122	0.1	0.45	0.39	0	0	0	-5.4405	0.00219558	0.0140498	PREDICTED: uncharacterized protein LOC107773929 [Nicotiana tabacum]	-	-	-	-	-	-	-	-	-	-
XLOC_019468	957	0.5	0.41	0.43	0	0	0	-5.6457	0.000539402	0.00426764	-	-	-	-	-	-	-	-	-	-	-
CA.PGAv.1.6.scaffold1961.2	1038	28.84	20.49	23.12	9.1	9.4	8.63	-1.66732	6.94e-17	7.28e-15	PREDICTED: ATP synthase mitochondrial F1 complex assembly factor 1 [Capsicum annuum]<>XP_016579738.1 PREDICTED: ATP synthase mitochondrial F1 complex assembly factor 1 [Capsicum annuum]	GO:0006461;GO:0033615;GO:0005739	protein complex assembly;mitochondrial proton-transporting ATP synthase complex assembly;mitochondrion	K07555	ATPeAF1,ATPAF1,ATP11	http://www.genome.jp/dbget-bin/www_bget?ko:K07555	-	-	-	gnl|BL_ORD_ID|297130	sp|Q5TC12|ATPF1_HUMAN ATP synthase mitochondrial F1 complex assembly factor 1 OS=Homo sapiens GN=ATPAF1 PE=1 SV=1
XLOC_007778	1768	0.91	1.54	1.19	0.16	0.26	0.45	-2.30726	2.26e-05	0.000268882	PREDICTED: cytosolic sulfotransferase 15 [Capsicum annuum]	GO:0008146;GO:0016740	sulfotransferase activity;transferase activity	-	-	-	-	-	KOG1584(R)(Sulfotransferase)	gnl|BL_ORD_ID|201282	sp|Q8L5A7|SOT15_ARATH Cytosolic sulfotransferase 15 OS=Arabidopsis thaliana GN=SOT15 PE=1 SV=1
CA.PGAv.1.6.scaffold43.7	2244	26.06	10.54	13.82	7.89	8.32	10.6	-1.15591	0.000175476	0.00162124	PREDICTED: E3 ubiquitin-protein ligase ORTHRUS 2-like [Capsicum annuum]	GO:0042393;GO:0008270;GO:0046872;GO:0061630;GO:0016567;GO:0090308;GO:0010216;GO:0005720	histone binding;zinc ion binding;metal ion binding;ubiquitin protein ligase activity;protein ubiquitination;regulation of methylation-dependent chromatin silencing;maintenance of DNA methylation;nuclear heterochromatin	K10638	UHRF1,NP95	http://www.genome.jp/dbget-bin/www_bget?ko:K10638	-	-	-	gnl|BL_ORD_ID|429810	sp|Q8VYZ0|ORTH2_ARATH E3 ubiquitin-protein ligase ORTHRUS 2 OS=Arabidopsis thaliana GN=ORTH2 PE=1 SV=1
CA.PGAv.1.6.scaffold52.6	1292	7.05	5.81	5.32	0	0	0	-9.78361	7.81e-16	6.91e-14	PREDICTED: uncharacterized protein LOC107878010 isoform X1 [Capsicum annuum]	GO:0016020;GO:0016021	membrane;integral component of membrane	-	-	-	-	-	-	-	-
XLOC_012764	433	3.44	1.93	1.85	0.45	0.66	0	-2.94453	0.00765677	0.0392304	PREDICTED: uncharacterized protein LOC107846486 [Capsicum annuum]	-	-	-	-	-	-	-	-	-	-
XLOC_006423	2759	0	0	0.02	0.92	0.98	0.79	6.95935	3.6e-08	8.27e-07	PREDICTED: uncharacterized protein LOC107876128 [Capsicum annuum]	-	-	-	-	-	-	-	-	-	-
XLOC_027172	549	0.43	1.16	0.5	0	0	0	-5.0353	0.0069192	0.0361017	-	-	-	-	-	-	-	-	-	-	-
CA.PGAv.1.6.scaffold473.51	1972	33.46	38.41	35.64	3.72	3.99	6.75	-3.13525	1.97e-36	1.63e-33	PREDICTED: protein WVD2-like 7 [Capsicum annuum]	-	-	-	-	-	-	-	-	gnl|BL_ORD_ID|516533	sp|Q67Y69|WDL7_ARATH Protein WVD2-like 7 OS=Arabidopsis thaliana GN=WDL7 PE=2 SV=1
CA.PGAv.1.6.scaffold732.22	608	1.48	3.42	3.01	0.79	0.84	0.71	-2.01123	0.000874244	0.00641882	PREDICTED: HVA22-like protein e [Capsicum annuum]	GO:0016020;GO:0016021	membrane;integral component of membrane	K17279	REEP5_6	http://www.genome.jp/dbget-bin/www_bget?ko:K17279	-	-	KOG1726(V)(HVA22/DP1 gene product-related proteins)	gnl|BL_ORD_ID|38069	sp|Q9FED2|HA22E_ARATH HVA22-like protein e OS=Arabidopsis thaliana GN=HVA22E PE=2 SV=1
CA.PGAv.1.6.scaffold551.32	1790	1.26	0.68	1.62	8.22	5.92	4.84	2.09288	8.74e-13	4.8e-11	PREDICTED: probable galacturonosyltransferase 6 [Capsicum annuum]	GO:0016740;GO:0016757;GO:0047262;GO:0045489;GO:0071555;GO:0000139;GO:0005794	transferase activity;transferase activity, transferring glycosyl groups;polygalacturonate 4-alpha-galacturonosyltransferase activity;pectin biosynthetic process;cell wall organization;Golgi membrane;Golgi apparatus	K13648	GAUT	http://www.genome.jp/dbget-bin/www_bget?ko:K13648	Amino sugar and nucleotide sugar metabolism	ko00520	-	gnl|BL_ORD_ID|8926	sp|Q9M9Y5|GAUT6_ARATH Probable galacturonosyltransferase 6 OS=Arabidopsis thaliana GN=GAUT6 PE=2 SV=1
CA.PGAv.1.6.scaffold1177.9	2711	0.51	1.15	0.7	1.97	2.16	2.12	1.10154	0.00335327	0.0199792	PREDICTED: DNA polymerase epsilon catalytic subunit A-like isoform X1 [Capsicum annuum]	-	-	K02324	POLE1	http://www.genome.jp/dbget-bin/www_bget?ko:K02324	Base excision repair;DNA replication;Nucleotide excision repair;Purine metabolism;Pyrimidine metabolism	ko03410,ko03030,ko03420,ko00230,ko00240	KOG1798(L)(DNA polymerase epsilon, catalytic subunit A)	gnl|BL_ORD_ID|363335	sp|F4HW04|DPOE1_ARATH DNA polymerase epsilon catalytic subunit A OS=Arabidopsis thaliana GN=POL2A PE=1 SV=1
CA.PGAv.1.6.scaffold1146.2	1699	4.53	3.53	3.63	12.9	7.53	10.52	1.16526	1.86e-06	2.91e-05	PREDICTED: beta-glucuronosyltransferase GlcAT14A-like isoform X1 [Capsicum annuum]	-	-	-	-	-	-	-	KOG0799(G)(Branching enzyme)	gnl|BL_ORD_ID|30679	sp|Q9FLD7|GT14A_ARATH Beta-glucuronosyltransferase GlcAT14A OS=Arabidopsis thaliana GN=GLCAT14A PE=2 SV=1
CA.PGAv.1.6.scaffold57.16	2676	14.89	12.51	12.45	6.45	6.78	7.13	-1.32705	8.88e-17	9.05e-15	PREDICTED: uncharacterized protein LOC107877937 isoform X1 [Capsicum annuum]	GO:0008236;GO:0006508	serine-type peptidase activity;proteolysis	-	-	-	-	-	-	gnl|BL_ORD_ID|349331	sp|V5YMB3|DAPB3_PSEMX Dipeptidyl aminopeptidase BIII OS=Pseudoxanthomonas mexicana GN=dapb3 PE=1 SV=1
CA.PGAv.1.6.scaffold500.63	1022	36.16	31.34	30.25	109.01	100.78	100.76	1.40058	6e-26	1.79e-23	PREDICTED: protein SULFUR DEFICIENCY-INDUCED 2 [Capsicum annuum]	-	-	-	-	-	-	-	-	gnl|BL_ORD_ID|488298	sp|Q8L730|SDI2_ARATH Protein SULFUR DEFICIENCY-INDUCED 2 OS=Arabidopsis thaliana GN=At1g04770 PE=2 SV=1
XLOC_005684	1827	0.04	0.17	0.04	2.22	2.28	3.45	4.76743	2.14e-14	1.58e-12	PREDICTED: myosin-2-like isoform X1 [Capsicum annuum];PREDICTED: myosin-2-like isoform X2 [Capsicum annuum]	-	-	K10357	MYO5	http://www.genome.jp/dbget-bin/www_bget?ko:K10357	-	-	-	gnl|BL_ORD_ID|414050	sp|F4K0A6|MYO2_ARATH Myosin-2 OS=Arabidopsis thaliana GN=VIII-2 PE=2 SV=1;gnl|BL_ORD_ID|313359	sp|P27489|CB23_SOLLC Chlorophyll a-b binding protein 13, chloroplastic OS=Solanum lycopersicum GN=CAB13 PE=1 SV=1
CA.PGAv.1.6.scaffold874.15	1467	44.12	43.96	47.22	20.08	23.2	30.97	-1.09932	2.71e-07	5.23e-06	PREDICTED: GTP cyclohydrolase 1 [Capsicum annuum]	GO:0003934;GO:0035998;GO:0046654;GO:0005737;GO:0042803;GO:0008270;GO:0046872;GO:0000166;GO:0016787;GO:0005525;GO:0006729	GTP cyclohydrolase I activity;7,8-dihydroneopterin 3'-triphosphate biosynthetic process;tetrahydrofolate biosynthetic process;cytoplasm;protein homodimerization activity;zinc ion binding;metal ion binding;nucleotide binding;hydrolase activity;GTP binding;tetrahydrobiopterin biosynthetic process	K01495	GCH1,folE	http://www.genome.jp/dbget-bin/www_bget?ko:K01495	Folate biosynthesis	ko00790	KOG2698(H)(GTP cyclohydrolase I)	gnl|BL_ORD_ID|9010	sp|Q8VYU3|GCH1_SOLLC GTP cyclohydrolase 1 OS=Solanum lycopersicum GN=GCH1 PE=1 SV=1
CA.PGAv.1.6.scaffold5161.1	261	5.25	0	9.84	35.42	27.75	34.07	2.22498	0.00999654	0.0485512	PREDICTED: auxin-responsive protein SAUR21-like [Solanum lycopersicum]	GO:0009733	response to auxin	K14488	SAUR	http://www.genome.jp/dbget-bin/www_bget?ko:K14488	Plant hormone signal transduction	ko04075	-	gnl|BL_ORD_ID|484719	sp|Q9FJF9|SAU21_ARATH Auxin-responsive protein SAUR21 OS=Arabidopsis thaliana GN=SAUR21 PE=2 SV=1
CA.PGAv.1.6.scaffold1818.5	854	43.46	31.26	33.57	7.63	9.7	20.49	-1.74068	7.66e-07	1.32e-05	PREDICTED: prisilkin-39-like [Capsicum annuum]	-	-	-	-	-	-	-	-	-	-
XLOC_011085	1423	1.05	0.4	0.67	0	0	0	-6.97825	8.64e-07	1.47e-05	PREDICTED: uncharacterized protein LOC107001676 [Solanum pennellii]	GO:0016020;GO:0016021	membrane;integral component of membrane	-	-	-	-	-	-	-	-
XLOC_042653	532	0	0	0	2.76	1.55	3.13	6.20637	2.08e-05	0.000249347	-	-	-	-	-	-	-	-	-	-	-
CA.PGAv.1.6.scaffold294.17	3767	0	0.12	0.08	1.86	1.34	0.61	3.9161	1.14e-09	3.5e-08	PREDICTED: phenylalanine--tRNA ligase alpha subunit, cytoplasmic-like [Nicotiana attenuata]<>OIT19478.1 phenylalanine--trna ligase alpha subunit, cytoplasmic [Nicotiana attenuata]	GO:0004812;GO:0004826;GO:0005524;GO:0000049;GO:0000166;GO:0006418;GO:0043039;GO:0006432;GO:0005737;GO:0009328	aminoacyl-tRNA ligase activity;phenylalanine-tRNA ligase activity;ATP binding;tRNA binding;nucleotide binding;tRNA aminoacylation for protein translation;tRNA aminoacylation;phenylalanyl-tRNA aminoacylation;cytoplasm;phenylalanine-tRNA ligase complex	K01889	FARSA,pheS	http://www.genome.jp/dbget-bin/www_bget?ko:K01889	Aminoacyl-tRNA biosynthesis	ko00970	KOG2784(J)(Phenylalanyl-tRNA synthetase, beta subunit)	gnl|BL_ORD_ID|504028	sp|Q6AZG6|SYFAA_XENLA Phenylalanine--tRNA ligase alpha subunit A OS=Xenopus laevis GN=farsa-a PE=2 SV=1
CA.PGAv.1.6.scaffold524.9	1658	0.4	0.37	0.64	0.46	0.26	0	-3.02383	0.0019881	0.0129049	PREDICTED: L-2-hydroxyglutarate dehydrogenase, mitochondrial-like [Capsicum annuum]	GO:0016491;GO:0055114	oxidoreductase activity;oxidation-reduction process	-	-	-	-	-	-	gnl|BL_ORD_ID|71011	sp|Q9LES4|L2HDH_ARATH L-2-hydroxyglutarate dehydrogenase, mitochondrial OS=Arabidopsis thaliana GN=L2HGDH PE=1 SV=1
XLOC_013411	1380	25.68	22.6	21.39	7.33	14.75	13.73	-1.19037	1.35e-05	0.000168871	PREDICTED: uncharacterized protein LOC107840465 isoform X1 [Capsicum annuum]	-	-	-	-	-	-	-	-	-	-
CA.PGAv.1.6.scaffold569.53	1896	11.56	6.85	12.54	0.16	0.07	0.13	-6.9979	9.62e-52	1.55e-48	PREDICTED: cysteine-rich receptor-like protein kinase 29 [Capsicum annuum]	-	-	-	-	-	-	-	-	gnl|BL_ORD_ID|338554	sp|Q9LDT0|CRK30_ARATH Putative cysteine-rich receptor-like protein kinase 30 OS=Arabidopsis thaliana GN=CRK30 PE=3 SV=1
CA.PGAv.1.6.scaffold2004.3	542	1.68	0.92	1.14	51.36	45.13	38.95	2.81202	9.81e-28	3.32e-25	PREDICTED: serine carboxypeptidase-like 13 [Capsicum annuum]	-	-	K16296	SCPL-I	http://www.genome.jp/dbget-bin/www_bget?ko:K16296	-	-	KOG1282(OE)(Serine carboxypeptidases (lysosomal cathepsin A))	gnl|BL_ORD_ID|488184	sp|Q8H780|SCP13_ARATH Serine carboxypeptidase-like 13 OS=Arabidopsis thaliana GN=SCPL13 PE=2 SV=2
XLOC_001423	2036	1.08	1.15	0.78	0	0	0	-8.26367	7.17e-11	2.79e-09	PREDICTED: DNA mismatch repair protein MSH4 isoform X2 [Nicotiana tabacum];PREDICTED: DNA mismatch repair protein MSH4 isoform X4 [Nicotiana tabacum]	-	-	K08740	MSH4	http://www.genome.jp/dbget-bin/www_bget?ko:K08740	-	-	-	gnl|BL_ORD_ID|409950	sp|F4JP48|MSH4_ARATH DNA mismatch repair protein MSH4 OS=Arabidopsis thaliana GN=MSH4 PE=2 SV=1
CA.PGAv.1.6.scaffold567.88	1347	4.31	4.66	3.5	35.24	10.17	21.02	2.15523	3.99e-09	1.11e-07	PREDICTED: methionine gamma-lyase-like [Capsicum annuum]	GO:0003824;GO:0030170	catalytic activity;pyridoxal phosphate binding	K01761	E4.4.1.11	http://www.genome.jp/dbget-bin/www_bget?ko:K01761	Cysteine and methionine metabolism;Selenocompound metabolism	ko00270,ko00450	KOG0053(E)(Cystathionine beta-lyases/cystathionine gamma-synthases)	gnl|BL_ORD_ID|84432	sp|Q9SGU9|MGL_ARATH Methionine gamma-lyase OS=Arabidopsis thaliana GN=MGL PE=1 SV=1
XLOC_037210	1039	3.46	1.61	2.15	1.38	0.8	1.08	-1.40309	0.00300751	0.0183056	-	-	-	-	-	-	-	-	-	-	-
XLOC_017422	841	1.2	0.66	0.38	0	0	0	-6.11402	9.8e-05	0.000975478	PREDICTED: uncharacterized protein LOC107845841 isoform X1 [Capsicum annuum]	-	-	K20184	VPS41	http://www.genome.jp/dbget-bin/www_bget?ko:K20184	Autophagy - yeast	ko04138	-	gnl|BL_ORD_ID|249666	sp|P93231|VPS41_SOLLC Vacuolar protein sorting-associated protein 41 homolog OS=Solanum lycopersicum GN=VPS41 PE=2 SV=1
CA.PGAv.1.6.scaffold2099.3	786	277.1	304.97	280.97	153.45	179.55	168.92	-1.01706	1.04e-12	5.59e-11	PREDICTED: uncharacterized protein At5g50100, mitochondrial [Capsicum annuum]	-	-	-	-	-	-	-	-	gnl|BL_ORD_ID|530913	sp|Q8W485|Y5010_ARATH Uncharacterized protein At5g50100, mitochondrial OS=Arabidopsis thaliana GN=At5g50100 PE=2 SV=1
CA.PGAv.1.6.scaffold1305.16	3837	0.35	0.46	0.3	1.02	1.34	1.01	1.36143	7.76e-05	0.000793538	Calcium-dependent protein kinase 17 [Glycine soja]	GO:0004672;GO:0005524;GO:0004674;GO:0005509;GO:0016301;GO:0000166;GO:0016310;GO:0006468	protein kinase activity;ATP binding;protein serine/threonine kinase activity;calcium ion binding;kinase activity;nucleotide binding;phosphorylation;protein phosphorylation	K13412	CPK	http://www.genome.jp/dbget-bin/www_bget?ko:K13412	Plant-pathogen interaction	ko04626	-	gnl|BL_ORD_ID|327884	sp|Q3E9C0|CDPKY_ARATH Calcium-dependent protein kinase 34 OS=Arabidopsis thaliana GN=CPK34 PE=2 SV=1
CA.PGAv.1.6.scaffold1010.10	2692	0.75	0.77	0.65	1.64	1.57	2.69	1.18422	0.000917709	0.00669509	PREDICTED: uncharacterized protein LOC107853497 [Capsicum annuum]	-	-	-	-	-	-	-	KOG0504(R)(FOG: Ankyrin repeat)	gnl|BL_ORD_ID|266141	sp|Q8LPS2|ACD6_ARATH Protein ACCELERATED CELL DEATH 6 OS=Arabidopsis thaliana GN=ACD6 PE=1 SV=1
CA.PGAv.1.6.scaffold548.3	1213	60.51	62.86	62.13	19.42	24.7	35.12	-1.39684	2.33e-08	5.55e-07	PREDICTED: LOW QUALITY PROTEIN: dihydrodipicolinate reductase-like protein CRR1, chloroplastic [Capsicum annuum]	GO:0008839;GO:0019684;GO:0009089;GO:0055114;GO:0009507;GO:0009570;GO:0019877	4-hydroxy-tetrahydrodipicolinate reductase;photosynthesis, light reaction;lysine biosynthetic process via diaminopimelate;oxidation-reduction process;chloroplast;chloroplast stroma;diaminopimelate biosynthetic process	K16908	CRR1	http://www.genome.jp/dbget-bin/www_bget?ko:K16908	-	-	-	gnl|BL_ORD_ID|351496	sp|Q9FJ82|DAPB3_ARATH Dihydrodipicolinate reductase-like protein CRR1, chloroplastic OS=Arabidopsis thaliana GN=DAPB3 PE=2 SV=1
XLOC_030933	1124	0.01	0	0	3.38	2.24	2.44	7.05138	2.02e-08	4.87e-07	PREDICTED: uncharacterized protein LOC107060695 [Solanum tuberosum]	-	-	-	-	-	-	-	-	-	-
XLOC_034688	2929	0	0.26	0.06	3	2.53	1.89	4.35625	0.000210202	0.00189512	PREDICTED: type II inositol polyphosphate 5-phosphatase 15 isoform X1 [Solanum pennellii];PREDICTED: type II inositol polyphosphate 5-phosphatase 15 isoform X2 [Solanum lycopersicum]	GO:0016787;GO:0046856	hydrolase activity;phosphatidylinositol dephosphorylation	-	-	-	-	-	KOG0566(U)(Inositol-1,4,5-triphosphate 5-phosphatase (synaptojanin), INP51/INP52/INP53 family)	gnl|BL_ORD_ID|58461	sp|Q84W55|IP5PF_ARATH Type II inositol polyphosphate 5-phosphatase 15 OS=Arabidopsis thaliana GN=IP5P15 PE=1 SV=2
XLOC_035622	3992	0.14	0.24	0.42	0.8	0.99	0.34	1.84727	0.000297003	0.00254233	PREDICTED: uncharacterized protein LOC107864162 [Capsicum annuum];hypothetical protein TSUD_302460 [Trifolium subterraneum]	-	-	-	-	-	-	-	-	gnl|BL_ORD_ID|403521	sp|O00370|LORF2_HUMAN LINE-1 retrotransposable element ORF2 protein OS=Homo sapiens PE=1 SV=1
CA.PGAv.1.6.scaffold710.68	1860	0.3	1.91	0.61	0.06	0.14	0	-4.36648	9.61e-06	0.000126367	PREDICTED: pleiotropic drug resistance protein 1-like [Capsicum annuum]	GO:0008233;GO:0008236;GO:0016787;GO:0004252;GO:0006508;GO:0005618	peptidase activity;serine-type peptidase activity;hydrolase activity;serine-type endopeptidase activity;proteolysis;cell wall	-	-	-	-	-	-	gnl|BL_ORD_ID|488055	sp|Q8GUK4|SBT3D_ARATH Subtilisin-like protease SBT3.13 OS=Arabidopsis thaliana GN=SBT3.13 PE=2 SV=1
CA.PGAv.1.6.scaffold1733.7	1409	18.16	18.12	17.52	2.41	2.04	1.37	-2.63545	4.77e-25	1.26e-22	PREDICTED: putative MYST-like histone acetyltransferase 1 [Capsicum annuum]	GO:0016747;GO:0006355	transferase activity, transferring acyl groups other than amino-acyl groups;regulation of transcription, DNA-templated	K11308	MYST1,MOF,KAT8	http://www.genome.jp/dbget-bin/www_bget?ko:K11308	-	-	KOG2747(B)(Histone acetyltransferase (MYST family))	gnl|BL_ORD_ID|410802	sp|Q9FLF7|MYST1_ARATH Histone acetyltransferase of the MYST family 1 OS=Arabidopsis thaliana GN=HAM1 PE=1 SV=1
XLOC_021874	1197	3.64	2.01	3.1	8.48	6.5	6.32	1.02572	0.000499048	0.00397606	PREDICTED: uncharacterized protein At1g76070 [Capsicum annuum]	-	-	-	-	-	-	-	-	gnl|BL_ORD_ID|517218	sp|Q9SGS5|Y1607_ARATH Uncharacterized protein At1g76070 OS=Arabidopsis thaliana GN=At1g76070 PE=1 SV=1
XLOC_023045	987	0.9	1.39	1.43	4.92	3.78	3.24	1.42177	0.000326087	0.00275809	-	-	-	-	-	-	-	-	-	-	-
CA.PGAv.1.6.scaffold1289.3	818	0	0.78	0.4	8.75	7.62	8.16	4.16408	2.74e-14	1.96e-12	transposase [Solanum demissum]	-	-	-	-	-	-	-	-	-	-
CA.PGAv.1.6.scaffold44.13	1994	13.31	12.32	9.98	37.39	38.25	17.64	1.15257	1.82e-05	0.000221076	PREDICTED: uncharacterized protein LOC109207528 isoform X1 [Nicotiana attenuata]	GO:0016791;GO:0016311	phosphatase activity;dephosphorylation	K01094	GEP4	http://www.genome.jp/dbget-bin/www_bget?ko:K01094	Glycerophospholipid metabolism	ko00564	-	-	-
CA.PGAv.1.6.scaffold1654.1	5705	0.89	0.65	1.02	3.09	2.4	2.05	1.42597	4.78e-12	2.32e-10	PREDICTED: ATP-dependent DNA helicase SRS2-like protein At4g25120 isoform X1 [Nicotiana attenuata]	-	-	-	-	-	-	-	-	gnl|BL_ORD_ID|209096	sp|D1KF50|SRS2L_ARATH ATP-dependent DNA helicase SRS2-like protein At4g25120 OS=Arabidopsis thaliana GN=SRS2 PE=1 SV=1
CA.PGAv.1.6.scaffold789.1	4344	1.84	2.23	2.82	8.1	11.54	4.92	1.71498	2.64e-09	7.64e-08	PREDICTED: auxin-responsive protein IAA9-like [Capsicum annuum]	GO:0009734;GO:0006351;GO:0006355;GO:0005634	auxin-activated signaling pathway;transcription, DNA-templated;regulation of transcription, DNA-templated;nucleus	K14484	IAA	http://www.genome.jp/dbget-bin/www_bget?ko:K14484	Plant hormone signal transduction	ko04075	-	gnl|BL_ORD_ID|40759	sp|Q38827|IAA9_ARATH Auxin-responsive protein IAA9 OS=Arabidopsis thaliana GN=IAA9 PE=1 SV=1
CA.PGAv.1.6.scaffold609.11	808	180.97	221.11	198.07	109.86	103.66	108.07	-1.13228	1.81e-16	1.76e-14	PREDICTED: uncharacterized protein LOC107842511 isoform X1 [Capsicum annuum]	GO:0003676	nucleic acid binding	-	-	-	-	-	-	-	-
XLOC_039548	598	14.77	23.64	26.61	0.23	0	0.49	-7.03651	1.39e-25	3.98e-23	PREDICTED: fruit-specific protein-like [Capsicum annuum]	-	-	-	-	-	-	-	-	-	-
CA.PGAv.1.6.scaffold749.19	1230	21.1	20.28	20.47	4.53	4.19	5.1	-2.4146	8.24e-39	7.61e-36	PREDICTED: endonuclease III homolog 1, chloroplastic-like [Capsicum annuum]	-	-	K10773	NTH	http://www.genome.jp/dbget-bin/www_bget?ko:K10773	Base excision repair	ko03410	KOG1921(L)(Endonuclease III)	gnl|BL_ORD_ID|420994	sp|B9DFZ0|NTH2_ARATH Endonuclease III homolog 2, chloroplastic OS=Arabidopsis thaliana GN=NTH2 PE=2 SV=1
CA.PGAv.1.6.scaffold1023.2	704	1.12	0.68	0.59	0	0	0	-6.00071	0.000122195	0.00118554	PREDICTED: protein EMSY-LIKE 3-like isoform X2 [Solanum pennellii]	-	-	-	-	-	-	-	-	gnl|BL_ORD_ID|380099	sp|F4K2F0|EML3_ARATH Protein EMSY-LIKE 3 OS=Arabidopsis thaliana GN=EML3 PE=1 SV=1
CA.PGAv.1.6.scaffold10408.1	411	10.33	4.42	4.91	0	1	0.77	-3.73524	2.6e-05	0.000304284	PREDICTED: cellular nucleic acid-binding protein homolog [Capsicum annuum]	GO:0003676;GO:0008270;GO:0046872	nucleic acid binding;zinc ion binding;metal ion binding	-	-	-	-	-	-	-	-
CA.PGAv.1.6.scaffold209.18	1540	2.72	4.49	3.24	27.78	21.06	16.05	2.35082	2.49e-19	3.76e-17	PREDICTED: tyrosine aminotransferase-like isoform X2 [Capsicum annuum]	GO:0008483;GO:0016740;GO:0003824;GO:0030170;GO:0009058;GO:0006520	transaminase activity;transferase activity;catalytic activity;pyridoxal phosphate binding;biosynthetic process;cellular amino acid metabolic process	K00815	TAT	http://www.genome.jp/dbget-bin/www_bget?ko:K00815	Cysteine and methionine metabolism;Phenylalanine metabolism;Phenylalanine, tyrosine and tryptophan biosynthesis;Tyrosine metabolism;Isoquinoline alkaloid biosynthesis;Novobiocin biosynthesis;Tropane, piperidine and pyridine alkaloid biosynthesis;Ubiquinone and other terpenoid-quinone biosynthesis;Biosynthesis of amino acids	ko00270,ko00360,ko00400,ko00350,ko00950,ko00401,ko00960,ko00130,ko01230	KOG0257(E)(Kynurenine aminotransferase, glutamine transaminase K)	gnl|BL_ORD_ID|511959	sp|Q9LVY1|TAT_ARATH Tyrosine aminotransferase OS=Arabidopsis thaliana GN=TAT PE=2 SV=1
CA.PGAv.1.6.scaffold3104.1	817	16.75	12.78	19.07	7.79	7.52	11.77	-1.28492	8.93e-06	0.000118131	PREDICTED: CDP-diacylglycerol--glycerol-3-phosphate 3-phosphatidyltransferase 2-like [Capsicum annuum]	GO:0016780;GO:0016740;GO:0008444;GO:0008654;GO:0016021;GO:0016020;GO:0046474;GO:0005739;GO:0009941	phosphotransferase activity, for other substituted phosphate groups;transferase activity;CDP-diacylglycerol-glycerol-3-phosphate 3-phosphatidyltransferase activity;phospholipid biosynthetic process;integral component of membrane;membrane;glycerophospholipid biosynthetic process;mitochondrion;chloroplast envelope	K00995	pgsA,PGS1	http://www.genome.jp/dbget-bin/www_bget?ko:K00995	Glycerophospholipid metabolism	ko00564	KOG1617(I)(CDP-alcohol phosphatidyltransferase/Phosphatidylglycerol-phosphate synthase)	gnl|BL_ORD_ID|128622	sp|O80952|PGPS1_ARATH CDP-diacylglycerol--glycerol-3-phosphate 3-phosphatidyltransferase 1, chloroplastic OS=Arabidopsis thaliana GN=PGPS1 PE=1 SV=1
XLOC_002077	1768	15.14	39.55	23.45	6.75	10.34	13.54	-1.58575	7.41e-06	9.98e-05	PREDICTED: methanol O-anthraniloyltransferase-like [Capsicum annuum]	GO:0016747	transferase activity, transferring acyl groups other than amino-acyl groups	K19861	BEBT,AMAT	http://www.genome.jp/dbget-bin/www_bget?ko:K19861	-	-	-	gnl|BL_ORD_ID|270147	sp|Q3ZPN4|ACMAT_VITLA Methanol O-anthraniloyltransferase OS=Vitis labrusca GN=AMAT PE=1 SV=1
CA.PGAv.1.6.scaffold410.29	675	0.41	0.35	0.62	0	0	0	-4.96718	0.00786093	0.0400515	PREDICTED: germin-like protein subfamily 1 member 11 [Capsicum annuum]	GO:0030145;GO:0045735;GO:0046872;GO:0005576	manganese ion binding;nutrient reservoir activity;metal ion binding;extracellular region	-	-	-	-	-	-	gnl|BL_ORD_ID|18421	sp|Q9FMA8|GL111_ARATH Germin-like protein subfamily 1 member 11 OS=Arabidopsis thaliana GN=At5g38940 PE=2 SV=1
CA.PGAv.1.6.scaffold1489.20	1210	56.22	67.54	66.86	36.27	32.49	35.63	-1.1242	1.2e-13	7.72e-12	PREDICTED: probable fructose-bisphosphate aldolase 3, chloroplastic [Capsicum annuum]	GO:0004332;GO:0003824;GO:0016829;GO:0006096	fructose-bisphosphate aldolase activity;catalytic activity;lyase activity;glycolytic process	K01623	ALDO	http://www.genome.jp/dbget-bin/www_bget?ko:K01623	Fructose and mannose metabolism;Glycolysis / Gluconeogenesis;Pentose phosphate pathway;Carbon fixation in photosynthetic organisms;Methane metabolism;Biosynthesis of amino acids;Carbon metabolism	ko00051,ko00010,ko00030,ko00710,ko00680,ko01230,ko01200	KOG1557(G)(Fructose-biphosphate aldolase)	gnl|BL_ORD_ID|275484	sp|Q9ZU52|ALFP3_ARATH Fructose-bisphosphate aldolase 3, chloroplastic OS=Arabidopsis thaliana GN=FBA3 PE=1 SV=1
CA.PGAv.1.6.scaffold1372.17	4049	1.17	4.77	1.63	0.01	0	0.03	-7.34108	1.73e-07	3.46e-06	PREDICTED: probable LRR receptor-like serine/threonine-protein kinase At3g47570 [Capsicum annuum]	-	-	-	-	-	-	-	-	gnl|BL_ORD_ID|257022	sp|Q1MX30|XA21_ORYSI Receptor kinase-like protein Xa21 OS=Oryza sativa subsp. indica GN=XA21 PE=1 SV=1
XLOC_001885	697	0.07	0.08	0	23.85	20.69	16.57	8.06966	1.94e-14	1.44e-12	hypothetical protein OsJ_09291 [Oryza sativa Japonica Group];PREDICTED: probable serine/threonine-protein kinase Cx32, chloroplastic [Capsicum annuum];PREDICTED: probable serine/threonine-protein kinase PIX13 [Elaeis guineensis]	GO:0004672;GO:0005524;GO:0000166;GO:0004674;GO:0016310;GO:0016301;GO:0006468	protein kinase activity;ATP binding;nucleotide binding;protein serine/threonine kinase activity;phosphorylation;kinase activity;protein phosphorylation	-	-	-	-	-	-	gnl|BL_ORD_ID|126176	sp|Q9SII6|PIX13_ARATH Probable serine/threonine-protein kinase PIX13 OS=Arabidopsis thaliana GN=PIX13 PE=1 SV=2;gnl|BL_ORD_ID|346006	sp|P27450|CST_ARATH Probable serine/threonine-protein kinase CST OS=Arabidopsis thaliana GN=CST PE=1 SV=2
CA.PGAv.1.6.scaffold474.19	1837	29.45	18.21	28.72	92.85	82.23	85.47	1.5558	3.66e-14	2.56e-12	probable WRKY transcription factor 25 [Capsicum annuum]<>ABD65255.1 WRKY-type transcription factor [Capsicum annuum]	GO:0043565;GO:0003700;GO:0006355	sequence-specific DNA binding;transcription factor activity, sequence-specific DNA binding;regulation of transcription, DNA-templated	K13424	WRKY33	http://www.genome.jp/dbget-bin/www_bget?ko:K13424	MAPK signaling pathway - plant;Plant-pathogen interaction	ko04016,ko04626	-	gnl|BL_ORD_ID|251055	sp|Q6IEQ7|WRK24_ORYSJ WRKY transcription factor WRKY24 OS=Oryza sativa subsp. japonica GN=WRKY24 PE=2 SV=1
XLOC_029404	3391	0.23	0.11	0.19	0	0	0	-6.37425	2.2e-05	0.000262261	-	-	-	-	-	-	-	-	-	-	-
CA.PGAv.1.6.scaffold1055.6	2698	0.87	1	0.7	0.32	8.6	0.16	-2.11902	1.87e-06	2.92e-05	PREDICTED: uncharacterized protein LOC107847599 [Capsicum annuum]<>XP_016547448.1 PREDICTED: uncharacterized protein LOC107847599 [Capsicum annuum]	-	-	K11320	EP400	http://www.genome.jp/dbget-bin/www_bget?ko:K11320	-	-	-	-	-
CA.PGAv.1.6.scaffold399.5	505	33.46	52.61	46.64	3.72	7.68	12.28	-2.15709	3.99e-11	1.62e-09	PREDICTED: uncharacterized protein LOC107870608 isoform X1 [Capsicum annuum]	GO:0046872;GO:0030001;GO:0046914;GO:0046916;GO:0005737	metal ion binding;metal ion transport;transition metal ion binding;cellular transition metal ion homeostasis;cytoplasm	-	-	-	-	-	-	-	-
CA.PGAv.1.6.scaffold607.13	2871	4.91	2.71	4.8	2.37	0.99	1.6	-1.65617	6.45e-07	1.13e-05	PREDICTED: potassium transporter 4-like isoform X3 [Capsicum annuum]	GO:0015079;GO:0071805;GO:0006811;GO:0006813;GO:0016020;GO:0016021	potassium ion transmembrane transporter activity;potassium ion transmembrane transport;ion transport;potassium ion transport;membrane;integral component of membrane	K03549	kup	http://www.genome.jp/dbget-bin/www_bget?ko:K03549	-	-	-	gnl|BL_ORD_ID|35614	sp|Q8H3P9|HAK7_ORYSJ Potassium transporter 7 OS=Oryza sativa subsp. japonica GN=HAK7 PE=2 SV=3
XLOC_018606	1285	0	0	0	13.18	15.93	17.52	10.7402	4.69e-19	6.78e-17	-	-	-	-	-	-	-	-	-	-	-
XLOC_014203	308	0	1.7	0	6.77	7.41	4.41	3.68642	0.0091332	0.0452877	-	-	-	-	-	-	-	-	-	-	-
CA.PGAv.1.6.scaffold88.13	1882	0	0	0	4.53	4.11	2.1	8.72618	1.41e-12	7.53e-11	PREDICTED: BTB/POZ domain-containing protein At3g05675 [Capsicum annuum]<>XP_016537344.1 PREDICTED: BTB/POZ domain-containing protein At3g05675 [Capsicum annuum]<>XP_016537345.1 PREDICTED: BTB/POZ domain-containing protein At3g05675 [Capsicum annuum]	-	-	-	-	-	-	-	-	gnl|BL_ORD_ID|253493	sp|Q8RX01|Y3567_ARATH BTB/POZ domain-containing protein At3g05675 OS=Arabidopsis thaliana GN=At3g05675 PE=2 SV=1
CA.PGAv.1.6.scaffold479.47	3285	0.69	0.53	0.67	1.53	1.77	1.25	1.02039	0.000864912	0.00636344	PREDICTED: probable LRR receptor-like serine/threonine-protein kinase At1g74360 [Capsicum annuum]	GO:0004672;GO:0005524;GO:0004674;GO:0016301;GO:0016740;GO:0000166;GO:0016310;GO:0006468;GO:0016021;GO:0016020	protein kinase activity;ATP binding;protein serine/threonine kinase activity;kinase activity;transferase activity;nucleotide binding;phosphorylation;protein phosphorylation;integral component of membrane;membrane	-	-	-	-	-	-	gnl|BL_ORD_ID|252914	sp|C0LGJ1|Y1743_ARATH Probable LRR receptor-like serine/threonine-protein kinase At1g74360 OS=Arabidopsis thaliana GN=At1g74360 PE=1 SV=1
XLOC_025390	973	0	0.07	0	0.84	0.27	0.53	4.40856	0.00557028	0.0303452	PREDICTED: CAAX prenyl protease 2 isoform X1 [Capsicum annuum]	-	-	K08658	RCE1,FACE2	http://www.genome.jp/dbget-bin/www_bget?ko:K08658	Terpenoid backbone biosynthesis	ko00900	-	gnl|BL_ORD_ID|390507	sp|Q8GW19|FACE2_ARATH CAAX prenyl protease 2 OS=Arabidopsis thaliana GN=FACE2 PE=2 SV=2
XLOC_015642	1548	0.44	0.67	0.46	0.09	0.09	0	-3.34318	0.000372393	0.00309165	-	-	-	-	-	-	-	-	-	-	-
CA.PGAv.1.6.scaffold993.21	561	14.68	16.76	19.75	13.15	9.05	6.9	-1.08941	0.00029153	0.00250146	PREDICTED: uncharacterized protein LOC107874722 [Capsicum annuum]	-	-	-	-	-	-	-	-	-	-
CA.PGAv.1.6.scaffold135.28	1510	89.4	96.67	95.68	59.6	60.69	62.54	-1.02048	4.08e-15	3.25e-13	PREDICTED: acetylglutamate kinase-like [Capsicum annuum]<>XP_016551447.1 PREDICTED: acetylglutamate kinase-like [Capsicum annuum]<>XP_016551448.1 PREDICTED: acetylglutamate kinase-like [Capsicum annuum]<>XP_016551449.1 PREDICTED: acetylglutamate kinase-like [Capsicum annuum]	GO:0016740;GO:0004042;GO:0003991;GO:0006561;GO:0006526;GO:0005737;GO:0034618;GO:0016301;GO:0016310	transferase activity;acetyl-CoA:L-glutamate N-acetyltransferase activity;acetylglutamate kinase activity;proline biosynthetic process;arginine biosynthetic process;cytoplasm;arginine binding;kinase activity;phosphorylation	K00930	argB	http://www.genome.jp/dbget-bin/www_bget?ko:K00930	Arginine biosynthesis;2-Oxocarboxylic acid metabolism;Biosynthesis of amino acids	ko00220,ko01210,ko01230	KOG2436(E)(Acetylglutamate kinase/acetylglutamate synthase)	gnl|BL_ORD_ID|414896	sp|Q9SCL7|NAGK_ARATH Acetylglutamate kinase, chloroplastic OS=Arabidopsis thaliana GN=NAGK PE=1 SV=1
CA.PGAv.1.6.scaffold594.11	4995	2.43	1.56	2.91	0.2	0.13	0.42	-3.62825	1.21e-22	2.57e-20	PREDICTED: LEAF RUST 10 DISEASE-RESISTANCE LOCUS RECEPTOR-LIKE PROTEIN KINASE-like 1.1 isoform X1 [Capsicum annuum]<>XP_016552629.1 PREDICTED: LEAF RUST 10 DISEASE-RESISTANCE LOCUS RECEPTOR-LIKE PROTEIN KINASE-like 1.1 isoform X1 [Capsicum annuum]	GO:0004672;GO:0005524;GO:0004674;GO:0000166;GO:0030247;GO:0006468;GO:0016021;GO:0016020	protein kinase activity;ATP binding;protein serine/threonine kinase activity;nucleotide binding;polysaccharide binding;protein phosphorylation;integral component of membrane;membrane	-	-	-	-	-	-	gnl|BL_ORD_ID|404890	sp|Q9C6K9|LRL11_ARATH LEAF RUST 10 DISEASE-RESISTANCE LOCUS RECEPTOR-LIKE PROTEIN KINASE-like 1.1 OS=Arabidopsis thaliana GN=LRK10L-1.1 PE=2 SV=1
XLOC_014472	2741	0	0.21	0.05	0.97	1.02	1	3.32197	4.31e-06	6.18e-05	-	-	-	-	-	-	-	-	-	-	-
XLOC_024581	588	0	0	0	4.4	2.6	0.87	6.56367	8.57e-06	0.000113681	PREDICTED: NAC domain-containing protein 17-like [Solanum pennellii]	GO:0016020;GO:0003677;GO:0006351;GO:0006355;GO:0016021;GO:0005634	membrane;DNA binding;transcription, DNA-templated;regulation of transcription, DNA-templated;integral component of membrane;nucleus	-	-	-	-	-	-	-	-
CA.PGAv.1.6.scaffold989.5	1323	0.08	0	0.07	0.64	0.7	0.72	3.49727	0.000567467	0.00445037	PREDICTED: uncharacterized protein LOC107860858 isoform X1 [Capsicum annuum]	-	-	-	-	-	-	-	-	gnl|BL_ORD_ID|309555	sp|Q7Y1C5|BRC2A_ARATH Protein BREAST CANCER SUSCEPTIBILITY 2 homolog A OS=Arabidopsis thaliana GN=BRCA2A PE=1 SV=1
XLOC_017675	637	0	0.85	0.42	11.99	15.06	9.7	4.59668	1.22e-13	7.81e-12	-	-	-	-	-	-	-	-	-	-	-
XLOC_003304	479	0	0	0	2.7	2.09	1.28	5.58639	0.000369159	0.00306838	PREDICTED: uncharacterized protein LOC107862940 [Capsicum annuum]<>XP_016564143.1 PREDICTED: uncharacterized protein LOC107862940 [Capsicum annuum]	-	-	-	-	-	-	-	-	-	-
XLOC_022558	1663	0	0	0	1.27	1.05	0.42	6.98157	3.86e-07	7.19e-06	PREDICTED: uncharacterized protein LOC107852967 [Capsicum annuum]	-	-	-	-	-	-	-	-	-	-
XLOC_005529	1394	0	0	0	8.24	2.78	7.05	9.50198	4.93e-14	3.37e-12	PREDICTED: splicing factor U2af large subunit A-like isoform X2 [Capsicum annuum]	GO:0089701;GO:0008187;GO:0016607;GO:0000166;GO:0006397;GO:0003676;GO:0071004;GO:0000243;GO:0003723;GO:0030628;GO:0005634	U2AF;poly-pyrimidine tract binding;nuclear speck;nucleotide binding;mRNA processing;nucleic acid binding;U2-type prespliceosome;commitment complex;RNA binding;pre-mRNA 3'-splice site binding;nucleus	K12837	U2AF2	http://www.genome.jp/dbget-bin/www_bget?ko:K12837	Spliceosome	ko03040	KOG0108(A)(mRNA cleavage and polyadenylation factor I complex, subunit RNA15)	gnl|BL_ORD_ID|230792	sp|Q9ZR40|U2A2B_NICPL Splicing factor U2af large subunit B OS=Nicotiana plumbaginifolia GN=U2AF65B PE=2 SV=1
XLOC_036755	3010	0.03	0.51	0.18	12.18	10.81	6.83	5.15288	2.82e-36	2.28e-33	PREDICTED: uncharacterized protein LOC101246263 [Solanum lycopersicum]	-	-	-	-	-	-	-	-	-	-
XLOC_014345	962	0.06	0.13	0.05	0.56	0.75	0.76	3.17521	0.00732664	0.0378224	PREDICTED: uncharacterized protein LOC107865906 [Capsicum annuum]	-	-	-	-	-	-	-	-	-	-
XLOC_021363	3453	2.27	2.56	2.33	9.11	7.34	6.42	1.4114	9.64e-14	6.27e-12	-	-	-	-	-	-	-	-	-	-	-
XLOC_038995	908	2.14	3.47	1.99	0.04	0	0	-7.23449	1.5e-08	3.71e-07	PREDICTED: proline-rich extensin-like protein EPR1 [Capsicum annuum]	-	-	-	-	-	-	-	-	-	-
XLOC_016815	1393	4.57	3.91	5.08	0	0	0	-9.911	3.92e-16	3.69e-14	PREDICTED: UDP-glycosyltransferase 83A1-like [Capsicum annuum]	GO:0008152;GO:0016758;GO:0043231;GO:0080044;GO:0080043;GO:0052696;GO:0009813	metabolic process;transferase activity, transferring hexosyl groups;intracellular membrane-bounded organelle;quercetin 7-O-glucosyltransferase activity;quercetin 3-O-glucosyltransferase activity;flavonoid glucuronidation;flavonoid biosynthetic process	-	-	-	-	-	-	gnl|BL_ORD_ID|239438	sp|Q9SGA8|U83A1_ARATH UDP-glycosyltransferase 83A1 OS=Arabidopsis thaliana GN=UGT83A1 PE=2 SV=1
XLOC_025997	1505	1.73	0.66	0.6	6.48	3.27	9.31	2.44603	4.3e-07	7.91e-06	PREDICTED: chitin-binding lectin 1-like [Capsicum annuum]	GO:0008061	chitin binding	K20547	CHIB	http://www.genome.jp/dbget-bin/www_bget?ko:K20547	MAPK signaling pathway - plant;Amino sugar and nucleotide sugar metabolism	ko04016,ko00520	-	gnl|BL_ORD_ID|57620	sp|Q9AYP9|LECC_PHYAM Lectin-C OS=Phytolacca americana PE=1 SV=1
XLOC_043640	628	0.23	2.61	1.6	7.57	8.37	4.47	1.94278	0.00201135	0.0130225	-	-	-	-	-	-	-	-	-	-	-
XLOC_034313	1376	21.8	14.65	16.76	60.79	51.94	31.46	1.18264	1.56e-06	2.48e-05	hypothetical protein A4A49_65198 [Nicotiana attenuata]	GO:0016020;GO:0016021	membrane;integral component of membrane	-	-	-	-	-	-	-	-
CA.PGAv.1.6.scaffold248.19	1125	56.02	35.79	33.3	71.51	93.34	132.61	1.04496	0.000252528	0.00221549	PREDICTED: expansin-B3-like [Capsicum annuum]	GO:0006949;GO:0019953;GO:0016020;GO:0005576;GO:0016021;GO:0009506	syncytium formation;sexual reproduction;membrane;extracellular region;integral component of membrane;plasmodesma	-	-	-	-	-	-	gnl|BL_ORD_ID|381588	sp|Q0DZ85|EXB16_ORYSJ Expansin-B16 OS=Oryza sativa subsp. japonica GN=EXPB16 PE=3 SV=1
CA.PGAv.1.6.scaffold1393.14	2406	1.89	1.1	1.9	0.93	0.62	0.92	-1.21928	0.00078663	0.00587873	PREDICTED: sister chromatid cohesion 1 protein 3 [Capsicum annuum]	GO:0009561;GO:0009555;GO:0005730;GO:0000228	megagametogenesis;pollen development;nucleolus;nuclear chromosome	K06670	SCC1,MCD1,RAD21	http://www.genome.jp/dbget-bin/www_bget?ko:K06670	Cell cycle;Cell cycle - yeast	ko04110,ko04111	KOG1213(D)(Sister chromatid cohesion complex Cohesin, subunit RAD21/SCC1)	gnl|BL_ORD_ID|490216	sp|Q9FQ19|SCC13_ARATH Sister chromatid cohesion 1 protein 3 OS=Arabidopsis thaliana GN=SYN3 PE=2 SV=2
CA.PGAv.1.6.scaffold1021.4	1416	1.75	2.42	1.71	0.93	0.74	0.62	-1.60456	6.02e-05	0.000637564	PREDICTED: cytochrome P450 CYP749A22-like [Capsicum annuum]	GO:0004497;GO:0016705;GO:0020037;GO:0046872;GO:0005506;GO:0016491;GO:0055114;GO:0016020;GO:0016021	monooxygenase activity;oxidoreductase activity, acting on paired donors, with incorporation or reduction of molecular oxygen;heme binding;metal ion binding;iron ion binding;oxidoreductase activity;oxidation-reduction process;membrane;integral component of membrane	K15639	CYP734A1,BAS1	http://www.genome.jp/dbget-bin/www_bget?ko:K15639	Brassinosteroid biosynthesis	ko00905	-	gnl|BL_ORD_ID|312016	sp|H2DH17|C7A22_PANGI Cytochrome P450 CYP749A22 OS=Panax ginseng PE=2 SV=1
CA.PGAv.1.6.scaffold1297.10	811	172.41	251.75	222.98	0.32	4.16	2.73	-6.73147	9.85e-17	9.95e-15	PREDICTED: dehydrodolichyl diphosphate synthase 2-like [Capsicum annuum]	GO:0016740;GO:0016765	transferase activity;transferase activity, transferring alkyl or aryl (other than methyl) groups	K11778	DHDDS,RER2,SRT1	http://www.genome.jp/dbget-bin/www_bget?ko:K11778	Terpenoid backbone biosynthesis	ko00900	KOG1602(I)(Cis-prenyltransferase)	gnl|BL_ORD_ID|355428	sp|Q56Y11|DDPS2_ARATH Dehydrodolichyl diphosphate synthase 2 OS=Arabidopsis thaliana GN=At5g58770 PE=2 SV=2
XLOC_030968	2184	0	0	0	1.38	1.47	1.02	8.04781	1.86e-10	6.59e-09	-	-	-	-	-	-	-	-	-	-	-
XLOC_004048	825	0.97	3.82	1.29	0.1	0	0	-6.65191	1.39e-06	2.26e-05	PREDICTED: uncharacterized protein LOC107001974 [Solanum pennellii]	-	-	-	-	-	-	-	-	-	-
XLOC_031671	1427	0.05	2.23	0.95	17.54	8.5	4.18	2.6516	0.00381	0.0221765	Putative gag-pol polyprotein, identical [Solanum demissum];PREDICTED: uncharacterized protein LOC107847471 isoform X2 [Capsicum annuum]	-	-	-	-	-	-	-	-	gnl|BL_ORD_ID|513664	sp|P0CT39|TF26_SCHPO Transposon Tf2-6 polyprotein OS=Schizosaccharomyces pombe (strain 972 / ATCC 24843) GN=Tf2-6 PE=3 SV=1
XLOC_002157	1078	0	0.06	0	1.06	1.45	1.75	6.13829	3.71e-06	5.42e-05	PREDICTED: uncharacterized protein LOC107866130 [Capsicum annuum]<>XP_016567794.1 PREDICTED: uncharacterized protein LOC107866130 [Capsicum annuum]	GO:0016020;GO:0016021	membrane;integral component of membrane	K10534	NR	http://www.genome.jp/dbget-bin/www_bget?ko:K10534	Nitrogen metabolism	ko00910	-	gnl|BL_ORD_ID|114766	sp|P08509|NIA2_TOBAC Nitrate reductase [NADH] 2 OS=Nicotiana tabacum GN=NIA2 PE=2 SV=2;gnl|BL_ORD_ID|111468	sp|P17570|NIA_SOLLC Nitrate reductase [NADH] OS=Solanum lycopersicum GN=NIA PE=3 SV=1
CA.PGAv.1.6.scaffold843.34	986	33.87	15.41	27.23	80.48	69.05	55.82	1.14968	3.64e-05	0.000409861	PREDICTED: nudix hydrolase 18, mitochondrial-like isoform X1 [Capsicum annuum]	GO:0016787	hydrolase activity	K07766	E3.6.1.52	http://www.genome.jp/dbget-bin/www_bget?ko:K07766	-	-	KOG2839(T)(Diadenosine and diphosphoinositol polyphosphate phosphohydrolase)	gnl|BL_ORD_ID|424254	sp|Q9ZU95|NUD17_ARATH Nudix hydrolase 17, mitochondrial OS=Arabidopsis thaliana GN=NUDT17 PE=2 SV=1
XLOC_026315	1833	5.86	5.74	5.33	32.13	24.1	11.83	1.74807	5.44e-09	1.47e-07	-	-	-	-	-	-	-	-	-	-	-
XLOC_012876	963	0.89	1.34	0.91	0	0.22	0	-4.00687	0.000246413	0.00217095	Polyprotein, putative [Solanum demissum]	-	-	-	-	-	-	-	-	gnl|BL_ORD_ID|130251	sp|P10978|POLX_TOBAC Retrovirus-related Pol polyprotein from transposon TNT 1-94 OS=Nicotiana tabacum PE=2 SV=1
XLOC_021273	276	7.89	5.89	5.11	0	0	0	-5.27765	0.00271316	0.0167869	-	-	-	-	-	-	-	-	-	-	-
CA.PGAv.1.6.scaffold1280.20	879	1.33	2.8	1.38	0.45	0.44	1.08	-1.71351	0.00774098	0.0395593	PREDICTED: transcription factor MYB12-like [Capsicum annuum]	GO:0003677	DNA binding	K09422	MYBP	http://www.genome.jp/dbget-bin/www_bget?ko:K09422	-	-	-	gnl|BL_ORD_ID|410742	sp|Q9FJ07|MY111_ARATH Transcription factor MYB111 OS=Arabidopsis thaliana GN=MYB111 PE=1 SV=1
CA.PGAv.1.6.scaffold1789.1	1617	553.97	539.5	585.12	200.09	326.35	421.71	-1.07764	2.78e-05	0.000323399	PREDICTED: dicarboxylate transporter 1, chloroplastic [Capsicum annuum]	GO:0015131;GO:0015139;GO:0005215;GO:0015140;GO:0015742;GO:0015729;GO:0071423;GO:0006814;GO:1902356;GO:0055085;GO:0019676;GO:0009534;GO:0005739;GO:0016021;GO:0016020;GO:0009941;GO:0009507;GO:0009536	oxaloacetate transmembrane transporter activity;alpha-ketoglutarate transmembrane transporter activity;transporter activity;malate transmembrane transporter activity;alpha-ketoglutarate transport;oxaloacetate transport;malate transmembrane transport;sodium ion transport;oxaloacetate(2-) transmembrane transport;transmembrane transport;ammonia assimilation cycle;chloroplast thylakoid;mitochondrion;…	-	-	-	-	-	-	gnl|BL_ORD_ID|363532	sp|Q9LXV3|DIT1_ARATH Dicarboxylate transporter 1, chloroplastic OS=Arabidopsis thaliana GN=DIT1 PE=1 SV=1
XLOC_020984	846	2.79	3.12	2.35	0.9	0.69	0.21	-2.4845	4.78e-06	6.78e-05	Auxin response factor 9 [Aegilops tauschii];PREDICTED: auxin response factor 1-like isoform X8 [Capsicum annuum];PREDICTED: auxin response factor 1-like isoform X7 [Capsicum annuum]	GO:0010150;GO:0042802;GO:0003677;GO:0006351;GO:0009734;GO:0006355;GO:0005634;GO:0009725	leaf senescence;identical protein binding;DNA binding;transcription, DNA-templated;auxin-activated signaling pathway;regulation of transcription, DNA-templated;nucleus;response to hormone	K14486	K14486,ARF	http://www.genome.jp/dbget-bin/www_bget?ko:K14486	Plant hormone signal transduction	ko04075	-	gnl|BL_ORD_ID|289141	sp|Q8L7G0|ARFA_ARATH Auxin response factor 1 OS=Arabidopsis thaliana GN=ARF1 PE=1 SV=2
XLOC_041929	5895	2.78	2.53	2.02	1.09	1.44	0.84	-1.3605	3.46e-08	7.99e-07	PREDICTED: uncharacterized protein LOC107062964 [Solanum tuberosum]	-	-	-	-	-	-	-	KOG0017(R)(FOG: Transposon-encoded proteins with TYA, reverse transcriptase, integrase domains in various combinations)	gnl|BL_ORD_ID|130176	sp|P04323|POL3_DROME Retrovirus-related Pol polyprotein from transposon 17.6 OS=Drosophila melanogaster GN=pol PE=3 SV=1
XLOC_012346	1928	4.34	1.53	2.47	0.05	0.02	0.03	-6.36351	8.62e-15	6.69e-13	hypothetical protein PHAVU_001G239800g [Phaseolus vulgaris]<>ESW35500.1 hypothetical protein PHAVU_001G239800g [Phaseolus vulgaris];PREDICTED: trafficking protein particle complex subunit 5 [Solanum tuberosum];PREDICTED: trafficking protein particle complex subunit 5 [Capsicum annuum]	-	-	K20280	TRAPPC5,TRS31	http://www.genome.jp/dbget-bin/www_bget?ko:K20280	-	-	KOG3315(U)(Transport protein particle (TRAPP) complex subunit)	gnl|BL_ORD_ID|221596	sp|Q54YG5|TPPC5_DICDI Trafficking protein particle complex subunit 5 OS=Dictyostelium discoideum GN=trappc5 PE=3 SV=1
CA.PGAv.1.6.scaffold208.29	1562	2178.54	2258.01	2384.16	562.84	1008.35	1166.52	-1.53313	5.03e-09	1.37e-07	PREDICTED: glyceraldehyde-3-phosphate dehydrogenase B, chloroplastic [Capsicum annuum]	GO:0016620;GO:0050661;GO:0016491;GO:0051287;GO:0006006;GO:0055114	oxidoreductase activity, acting on the aldehyde or oxo group of donors, NAD or NADP as acceptor;NADP binding;oxidoreductase activity;NAD binding;glucose metabolic process;oxidation-reduction process	K05298	GAPA	http://www.genome.jp/dbget-bin/www_bget?ko:K05298	Carbon fixation in photosynthetic organisms;Carbon metabolism	ko00710,ko01200	KOG0657(G)(Glyceraldehyde 3-phosphate dehydrogenase)	gnl|BL_ORD_ID|6822	sp|P12859|G3PB_PEA Glyceraldehyde-3-phosphate dehydrogenase B, chloroplastic OS=Pisum sativum GN=GAPB PE=2 SV=2
XLOC_016367	193	317.42	415.24	3840.04	96.02	359.33	275.14	-3.02739	0.000243125	0.00214725	hypothetical protein L484_018826 [Morus notabilis]<>EXC01914.1 hypothetical protein L484_018826 [Morus notabilis]	GO:0009507;GO:0009536	chloroplast;plastid	-	-	-	-	-	-	-	-
XLOC_001751	1620	0.51	0.65	0.66	1.61	1.37	1.72	1.01152	0.00893461	0.0444393	-	-	-	-	-	-	-	-	-	-	-
CA.PGAv.1.6.scaffold1008.37	2787	2.17	3.02	3.34	8	6.71	5.94	1.06112	6.73e-06	9.18e-05	PREDICTED: respiratory burst oxidase homolog protein C [Capsicum annuum]	GO:0005509;GO:0016491;GO:0004601;GO:0050664;GO:0055114;GO:0016020;GO:0016021;GO:0046872	calcium ion binding;oxidoreductase activity;peroxidase activity;oxidoreductase activity, acting on NAD(P)H, oxygen as acceptor;oxidation-reduction process;membrane;integral component of membrane;metal ion binding	K13447	RBOH	http://www.genome.jp/dbget-bin/www_bget?ko:K13447	MAPK signaling pathway - plant;Plant-pathogen interaction	ko04016,ko04626	KOG0039(PQ)(Ferric reductase, NADH/NADPH oxidase and related proteins)	gnl|BL_ORD_ID|159408	sp|Q2HXL0|RBOHC_SOLTU Respiratory burst oxidase homolog protein C OS=Solanum tuberosum GN=RBOHC PE=1 SV=2
XLOC_028402	2633	0	0.22	0.16	1.76	1.59	0.85	3.19942	1.18e-06	1.95e-05	PREDICTED: 2-isopropylmalate synthase A-like [Nicotiana sylvestris]	-	-	-	-	-	-	-	-	-	-
CA.PGAv.1.6.scaffold1037.6	548	88.49	68.03	79.81	332.07	248.11	188.68	1.39155	2.3e-11	9.86e-10	PREDICTED: 14 kDa proline-rich protein DC2.15-like [Capsicum annuum]	-	-	-	-	-	-	-	-	gnl|BL_ORD_ID|265574	sp|P14009|14KD_DAUCA 14 kDa proline-rich protein DC2.15 OS=Daucus carota PE=2 SV=1
CA.PGAv.1.6.scaffold608.39	675	2.97	2.78	3.1	1.24	0.37	0.5	-2.34103	0.000128523	0.00123815	PREDICTED: probable glutathione S-transferase [Capsicum annuum]	GO:0016740;GO:0004364;GO:0009734	transferase activity;glutathione transferase activity;auxin-activated signaling pathway	K00799	GST,gst	http://www.genome.jp/dbget-bin/www_bget?ko:K00799	Glutathione metabolism;Drug metabolism - cytochrome P450;Metabolism of xenobiotics by cytochrome P450	ko00480,ko00982,ko00980	-	gnl|BL_ORD_ID|27437	sp|Q03662|GSTX1_TOBAC Probable glutathione S-transferase OS=Nicotiana tabacum PE=2 SV=1
XLOC_024150	1098	0.22	0.07	0.47	1.52	1.43	1.32	2.24692	0.00174556	0.0115476	PREDICTED: uncharacterized protein LOC107860275 [Capsicum annuum];PREDICTED: histone-lysine N-methyltransferase CLF-like isoform X3 [Capsicum annuum]	-	-	-	-	-	-	-	-	-	-
XLOC_031614	751	0.42	0.12	0.05	1.32	1.78	1.36	2.97526	0.00040354	0.00331158	PREDICTED: transcription factor SPT20 homolog [Solanum tuberosum]	-	-	-	-	-	-	-	-	-	-
XLOC_020428	1063	0	0.37	0.25	5.23	3.69	5.09	4.33465	3.68e-13	2.16e-11	-	-	-	-	-	-	-	-	-	-	-
XLOC_020483	736	0.45	0.61	0.31	0	0	0	-5.12339	0.00454717	0.0256566	PREDICTED: uncharacterized protein LOC107785071 [Nicotiana tabacum]	-	-	-	-	-	-	-	-	-	-
CA.PGAv.1.6.scaffold411.23	3522	1.82	1.44	2.14	8.43	5.78	6.39	1.7552	1.71e-13	1.07e-11	PREDICTED: probable LRR receptor-like serine/threonine-protein kinase At1g07650 isoform X1 [Capsicum annuum]	-	-	-	-	-	-	-	-	gnl|BL_ORD_ID|522118	sp|C0LGE0|Y1765_ARATH Probable LRR receptor-like serine/threonine-protein kinase At1g07650 OS=Arabidopsis thaliana GN=At1g07650 PE=1 SV=1
CA.PGAv.1.6.scaffold1213.1	758	2.13	1.19	1.95	0.29	0.8	0.58	-2.07912	0.000910164	0.0066473	PREDICTED: omega-3 fatty acid desaturase, endoplasmic reticulum-like [Capsicum annuum]<>XP_016575751.1 PREDICTED: omega-3 fatty acid desaturase, endoplasmic reticulum-like [Capsicum annuum]	GO:0016717;GO:0006629;GO:0055114;GO:0016021;GO:0016020	oxidoreductase activity, acting on paired donors, with oxidation of a pair of donors resulting in the reduction of molecular oxygen to two molecules of water;lipid metabolic process;oxidation-reduction process;integral component of membrane;membrane	K10257	FAD3,FAD7,FAD8,desB	http://www.genome.jp/dbget-bin/www_bget?ko:K10257	-	-	-	gnl|BL_ORD_ID|386199	sp|P48626|FAD3E_TOBAC Omega-3 fatty acid desaturase, endoplasmic reticulum OS=Nicotiana tabacum GN=FAD3 PE=2 SV=1
XLOC_024354	1463	0	0	0	0.17	0.42	0.42	5.44722	0.000863085	0.00635395	PREDICTED: uncharacterized protein LOC107867119 [Capsicum annuum]	-	-	-	-	-	-	-	-	-	-
XLOC_042610	2304	0.11	0.09	0.04	3.58	3.94	3.8	5.36593	9.41e-26	2.74e-23	-	-	-	-	-	-	-	-	-	-	-
XLOC_017694	932	0.26	0.13	0	0.77	1.38	1.69	3.67215	0.000441414	0.00357779	-	-	-	-	-	-	-	-	-	-	-
XLOC_007451	1405	0.15	0.34	0.33	0.03	0	0	-4.68459	0.00347501	0.0205735	PREDICTED: uncharacterized protein LOC107060028 [Solanum tuberosum]	-	-	-	-	-	-	-	-	gnl|BL_ORD_ID|130251	sp|P10978|POLX_TOBAC Retrovirus-related Pol polyprotein from transposon TNT 1-94 OS=Nicotiana tabacum PE=2 SV=1
CA.PGAv.1.6.scaffold575.115	1845	0.45	0.09	0.21	0	0	0.03	-5.01383	0.00162367	0.0108707	PREDICTED: probable leucine-rich repeat receptor-like protein kinase At1g35710 [Capsicum annuum]	-	-	-	-	-	-	-	-	gnl|BL_ORD_ID|178777	sp|Q9C9H7|RLP12_ARATH Receptor-like protein 12 OS=Arabidopsis thaliana GN=RLP12 PE=2 SV=2
CA.PGAv.1.6.scaffold623.44	1313	400.03	592.43	528.79	217.68	211.24	185.32	-1.57257	5.2e-19	7.48e-17	PREDICTED: fructose-bisphosphate aldolase, cytoplasmic isozyme 1 isoform X1 [Capsicum annuum]	GO:0004332;GO:0003824;GO:0016829;GO:0006096	fructose-bisphosphate aldolase activity;catalytic activity;lyase activity;glycolytic process	K01623	ALDO	http://www.genome.jp/dbget-bin/www_bget?ko:K01623	Fructose and mannose metabolism;Glycolysis / Gluconeogenesis;Pentose phosphate pathway;Carbon fixation in photosynthetic organisms;Methane metabolism;Biosynthesis of amino acids;Carbon metabolism	ko00051,ko00010,ko00030,ko00710,ko00680,ko01230,ko01200	KOG1557(G)(Fructose-biphosphate aldolase)	gnl|BL_ORD_ID|275077	sp|P46256|ALF1_PEA Fructose-bisphosphate aldolase, cytoplasmic isozyme 1 OS=Pisum sativum PE=2 SV=1
CA.PGAv.1.6.scaffold1694.3	569	0.54	2.8	0.95	0	0.12	0.13	-4.28103	0.00263304	0.0163968	PREDICTED: 17.4 kDa class III heat shock protein [Capsicum annuum]	-	-	K13993	HSP20	http://www.genome.jp/dbget-bin/www_bget?ko:K13993	Protein processing in endoplasmic reticulum	ko04141	-	gnl|BL_ORD_ID|396241	sp|Q9SYG1|HS174_ARATH 17.4 kDa class III heat shock protein OS=Arabidopsis thaliana GN=HSP17.4B PE=2 SV=1
CA.PGAv.1.6.scaffold65.162	1809	0.2	0.5	0.34	1.08	1.2	1.26	1.53848	0.0021107	0.0135841	PREDICTED: BURP domain-containing protein 17-like [Capsicum annuum]	-	-	-	-	-	-	-	-	gnl|BL_ORD_ID|118140	sp|P92982|PGL1_ARATH Polygalacturonase 1 beta-like protein 1 OS=Arabidopsis thaliana GN=PGL1 PE=2 SV=2
CA.PGAv.1.6.scaffold375.29	1201	2.73	7.7	4.15	3.86	2.33	1.8	-1.11804	0.00953335	0.0467826	PREDICTED: F-box protein At5g07610-like [Capsicum annuum]	GO:0004842;GO:0031146;GO:0019005	ubiquitin-protein transferase activity;SCF-dependent proteasomal ubiquitin-dependent protein catabolic process;SCF ubiquitin ligase complex	-	-	-	-	-	-	gnl|BL_ORD_ID|385411	sp|Q9FLS0|FB253_ARATH F-box protein At5g07610 OS=Arabidopsis thaliana GN=At5g07610 PE=2 SV=1
CA.PGAv.1.6.scaffold1491.2	1560	18.91	24.02	19.83	83.36	58.45	54.86	1.28228	6.98e-12	3.31e-10	PREDICTED: triacylglycerol lipase 2 [Capsicum annuum]	GO:0016788;GO:0016787;GO:0006629;GO:0016042	hydrolase activity, acting on ester bonds;hydrolase activity;lipid metabolic process;lipid catabolic process	K01052	LIPA	http://www.genome.jp/dbget-bin/www_bget?ko:K01052	Lysosome;Steroid biosynthesis	ko04142,ko00100	KOG2624(I)(Triglyceride lipase-cholesterol esterase)	gnl|BL_ORD_ID|405493	sp|Q67ZU1|LIP2_ARATH Triacylglycerol lipase 2 OS=Arabidopsis thaliana GN=LIP2 PE=2 SV=1
CA.PGAv.1.6.scaffold1310.6	1816	5.98	4.09	4.92	2.65	1.37	1.53	-1.51313	7.49e-09	1.98e-07	PREDICTED: aspartic proteinase-like protein 2 isoform X1 [Capsicum annuum]	GO:0004190;GO:0030163;GO:0006508;GO:0016020;GO:0016021	aspartic-type endopeptidase activity;protein catabolic process;proteolysis;membrane;integral component of membrane	-	-	-	-	-	-	gnl|BL_ORD_ID|291322	sp|Q9S9K4|ASPL2_ARATH Aspartic proteinase-like protein 2 OS=Arabidopsis thaliana GN=At1g65240 PE=1 SV=2
CA.PGAv.1.6.scaffold2013.3	1035	0	0.06	0	1.02	0.85	1.3	5.50154	7.2e-05	0.000743353	PREDICTED: cytochrome P450 83B1-like [Capsicum annuum]	GO:0004497;GO:0016709;GO:0005506;GO:0016705;GO:0016491;GO:0020037;GO:0046872;GO:0044550;GO:0055114;GO:0016020	monooxygenase activity;oxidoreductase activity, acting on paired donors, with incorporation or reduction of molecular oxygen, NAD(P)H as one donor, and incorporation of one atom of oxygen;iron ion binding;oxidoreductase activity, acting on paired donors, with incorporation or reduction of molecular oxygen;oxidoreductase activity;heme binding;metal ion binding;secondary metabolite biosynthetic pro…	-	-	-	-	-	-	gnl|BL_ORD_ID|313038	sp|O65782|C83B1_ARATH Cytochrome P450 83B1 OS=Arabidopsis thaliana GN=CYP83B1 PE=1 SV=1
XLOC_029217	1231	0.72	0.4	0.46	0.04	0	0	-5.39141	0.000220274	0.00197253	Polyprotein, putative [Solanum demissum]	-	-	-	-	-	-	-	-	-	-
XLOC_031746	1205	2.4	1.53	1.97	1.3	0.9	0.63	-1.3172	0.00307461	0.0186152	-	-	-	-	-	-	-	-	-	-	-
CA.PGAv.1.6.scaffold1274.38	1972	0.18	0.08	0.1	2.37	0.7	1.38	3.39577	2.54e-07	4.93e-06	Polyprotein, putative [Solanum demissum]	-	-	K01537	E3.6.3.8	http://www.genome.jp/dbget-bin/www_bget?ko:K01537	-	-	-	gnl|BL_ORD_ID|265308	sp|O81108|ACA2_ARATH Calcium-transporting ATPase 2, plasma membrane-type OS=Arabidopsis thaliana GN=ACA2 PE=1 SV=1
CA.PGAv.1.6.scaffold551.52	1994	0.76	0.34	0.32	0.05	0.2	0.05	-2.44259	0.00311319	0.018804	nematode resistance-like protein, partial [Solanum tuberosum]	GO:0043531;GO:0007165;GO:0006952	ADP binding;signal transduction;defense response	-	-	-	-	-	-	gnl|BL_ORD_ID|217119	sp|Q40392|TMVRN_NICGU TMV resistance protein N OS=Nicotiana glutinosa GN=N PE=1 SV=1
XLOC_030156	528	1.4	0.72	1.39	0	0	0	-5.68628	0.000551494	0.00434523	PREDICTED: protein TWIN LOV 1-like isoform X3 [Capsicum annuum]<>XP_016572649.1 PREDICTED: protein TWIN LOV 1-like isoform X3 [Capsicum annuum]	-	-	-	-	-	-	-	-	-	-
CA.PGAv.1.6.scaffold1572.3	1024	10.58	11.42	10.45	57.14	54.25	35.99	1.92628	3.59e-21	6.83e-19	PREDICTED: chlorophyllase-2, chloroplastic [Capsicum annuum]	GO:0047746;GO:0015996	chlorophyllase activity;chlorophyll catabolic process	K08099	E3.1.1.14	http://www.genome.jp/dbget-bin/www_bget?ko:K08099	Porphyrin and chlorophyll metabolism	ko00860	-	gnl|BL_ORD_ID|335697	sp|Q9M7I7|CLH2_ARATH Chlorophyllase-2, chloroplastic OS=Arabidopsis thaliana GN=CLH2 PE=1 SV=1
XLOC_007146	2149	1.73	1.48	1.63	0.82	0.43	0.23	-1.96796	1.11e-05	0.000142768	-	-	-	-	-	-	-	-	-	-	-
CA.PGAv.1.6.scaffold1110.14	572	138.99	99.58	121.8	31.16	52.94	68.97	-1.43433	9.28e-08	1.96e-06	PREDICTED: photosynthetic NDH subunit of lumenal location 3, chloroplastic [Capsicum annuum]	GO:0005509;GO:0045156;GO:0009767;GO:0015979;GO:0009534;GO:0009535;GO:0019898;GO:0009654;GO:0009344;GO:0009507;GO:0009523	calcium ion binding;electron transporter, transferring electrons within the cyclic electron transport pathway of photosynthesis activity;photosynthetic electron transport chain;photosynthesis;chloroplast thylakoid;chloroplast thylakoid membrane;extrinsic component of membrane;photosystem II oxygen evolving complex;nitrite reductase complex [NAD(P)H];chloroplast;photosystem II	K08901	psbQ	http://www.genome.jp/dbget-bin/www_bget?ko:K08901	Photosynthesis	ko00195	-	gnl|BL_ORD_ID|130899	sp|Q9SGH4|PNSL3_ARATH Photosynthetic NDH subunit of lumenal location 3, chloroplastic OS=Arabidopsis thaliana GN=PNSL3 PE=1 SV=1
CA.PGAv.1.6.scaffold745.26	1064	1.72	0.65	0.78	3.04	2.87	3.04	1.2572	0.00607129	0.0325812	PREDICTED: methyl-CpG-binding domain-containing protein 5-like [Capsicum annuum]	GO:0003677;GO:0005634;GO:0008327;GO:0000122;GO:0006346	DNA binding;nucleus;methyl-CpG binding;negative regulation of transcription from RNA polymerase II promoter;methylation-dependent chromatin silencing	-	-	-	-	-	-	gnl|BL_ORD_ID|404782	sp|Q9SNC0|MBD5_ARATH Methyl-CpG-binding domain-containing protein 5 OS=Arabidopsis thaliana GN=MBD5 PE=1 SV=1
CA.PGAv.1.6.scaffold756.33	636	3.15	2.81	2.54	6.64	8.09	6.35	1.05921	0.00378825	0.0220752	PREDICTED: uncharacterized protein LOC107860415 [Capsicum annuum]	GO:0016021;GO:0016020	integral component of membrane;membrane	-	-	-	-	-	-	-	-
CA.PGAv.1.6.scaffold62.27	1101	1.15	0.28	1.08	14.28	9.88	6.01	3.34255	1.83e-12	9.61e-11	PREDICTED: non-functional pseudokinase ZED1-like [Capsicum annuum]	GO:0004672;GO:0005524;GO:0006468	protein kinase activity;ATP binding;protein phosphorylation	-	-	-	-	-	-	gnl|BL_ORD_ID|550601	sp|Q8LGB6|ZED1_ARATH Non-functional pseudokinase ZED1 OS=Arabidopsis thaliana GN=ZED1 PE=1 SV=1
CA.PGAv.1.6.scaffold388.62	3177	2.41	0.74	1.63	0.85	0.68	0.62	-1.35915	0.0004589	0.00369009	PREDICTED: CO(2)-response secreted protease-like [Solanum tuberosum]	-	-	-	-	-	-	-	-	gnl|BL_ORD_ID|344413	sp|Q9LNU1|CRSP_ARATH CO(2)-response secreted protease OS=Arabidopsis thaliana GN=CRSP PE=2 SV=1
CA.PGAv.1.6.scaffold79.22	1497	6.06	4.41	4.02	2.02	1.93	1.92	-1.56106	1.23e-08	3.11e-07	PREDICTED: pentatricopeptide repeat-containing protein At2g01860-like [Capsicum annuum]	-	-	-	-	-	-	-	-	gnl|BL_ORD_ID|133846	sp|Q5XET4|PP142_ARATH Pentatricopeptide repeat-containing protein At2g01860 OS=Arabidopsis thaliana GN=EMB975 PE=2 SV=1
XLOC_003453	2304	0.04	0.14	0.02	0.58	0.67	0.27	2.70863	0.00148001	0.0100278	hypothetical protein A4A49_61418, partial [Nicotiana attenuata]	-	-	-	-	-	-	-	-	gnl|BL_ORD_ID|130251	sp|P10978|POLX_TOBAC Retrovirus-related Pol polyprotein from transposon TNT 1-94 OS=Nicotiana tabacum PE=2 SV=1
XLOC_015119	5598	2.15	2.17	1.53	0.44	0.45	0.21	-2.61683	2.42e-17	2.75e-15	gag/pol protein, partial [Bryonia dioica]	-	-	-	-	-	-	-	-	gnl|BL_ORD_ID|130251	sp|P10978|POLX_TOBAC Retrovirus-related Pol polyprotein from transposon TNT 1-94 OS=Nicotiana tabacum PE=2 SV=1
XLOC_040503	1311	3	3.67	3.62	0.53	0.19	0.24	-3.7376	4.75e-16	4.41e-14	-	-	-	-	-	-	-	-	-	-	-
XLOC_040229	959	0	0.41	0.11	3.24	2.82	2.04	3.77039	6.95e-07	1.21e-05	-	-	-	-	-	-	-	-	-	-	-
CA.PGAv.1.6.scaffold1169.6	1312	0.82	1.14	1.28	0.13	0.1	0	-4.82388	6.61e-09	1.77e-07	PREDICTED: fasciclin-like arabinogalactan protein 11 [Capsicum annuum]	-	-	-	-	-	-	-	-	gnl|BL_ORD_ID|391969	sp|Q8LEJ6|FLA11_ARATH Fasciclin-like arabinogalactan protein 11 OS=Arabidopsis thaliana GN=FLA11 PE=2 SV=2
XLOC_037549	610	6.53	3.37	4.48	12.02	11.71	16.13	1.63893	1.19e-06	1.96e-05	-	-	-	-	-	-	-	-	-	-	-
CA.PGAv.1.6.scaffold419.9	642	42.06	18.76	20.09	10.58	9.58	17.7	-1.33635	0.000422987	0.00344809	PREDICTED: high mobility group B protein 7-like [Capsicum annuum]	GO:0003677;GO:0010197;GO:0000741;GO:0005634	DNA binding;polar nucleus fusion;karyogamy;nucleus	K11296	HMGB3	http://www.genome.jp/dbget-bin/www_bget?ko:K11296	-	-	KOG0381(R)(HMG box-containing protein)	gnl|BL_ORD_ID|400643	sp|Q8LDF9|HMGB7_ARATH High mobility group B protein 7 OS=Arabidopsis thaliana GN=HMGB7 PE=1 SV=1
CA.PGAv.1.6.scaffold381.3	1561	2.69	2.72	3.38	1.09	1	0.94	-1.80329	1.88e-08	4.57e-07	PREDICTED: dihydrolipoyllysine-residue acetyltransferase component 4 of pyruvate dehydrogenase complex, chloroplastic-like [Nicotiana tomentosiformis]	-	-	K00627	DLAT,aceF,pdhC	http://www.genome.jp/dbget-bin/www_bget?ko:K00627	Citrate cycle (TCA cycle);Glycolysis / Gluconeogenesis;Pyruvate metabolism;Carbon metabolism	ko00020,ko00010,ko00620,ko01200	KOG0557(C)(Dihydrolipoamide acetyltransferase)	gnl|BL_ORD_ID|428637	sp|Q9SQI8|ODP24_ARATH Dihydrolipoyllysine-residue acetyltransferase component 4 of pyruvate dehydrogenase complex, chloroplastic OS=Arabidopsis thaliana GN=LTA2 PE=2 SV=1
XLOC_004391	1196	6.1	3.98	6.76	8.65	7.38	9.16	1.01154	6.36e-06	8.74e-05	PREDICTED: reticulon-like protein B3 [Gossypium arboreum]<>KHG24129.1 Reticulon-like protein B3 [Gossypium arboreum];PREDICTED: reticulon-like protein B3 [Gossypium hirsutum]	GO:0016020;GO:0005789;GO:0005783;GO:0016021	membrane;endoplasmic reticulum membrane;endoplasmic reticulum;integral component of membrane	-	-	-	-	-	-	gnl|BL_ORD_ID|480203	sp|Q9SUR3|RTNLA_ARATH Reticulon-like protein B1 OS=Arabidopsis thaliana GN=RTNLB1 PE=1 SV=1
XLOC_025680	1345	1.94	0.98	2.55	0.18	0.21	0	-4.02862	3.43e-08	7.94e-07	-	-	-	-	-	-	-	-	-	-	-
CA.PGAv.1.6.scaffold500.37	1044	0.91	1.18	1.43	7.96	4.57	9.8	2.42384	2.66e-09	7.69e-08	PREDICTED: NADP-dependent alkenal double bond reductase P2-like [Capsicum annuum]	-	-	-	-	-	-	-	KOG1196(R)(Predicted NAD-dependent oxidoreductase)	gnl|BL_ORD_ID|429113	sp|Q39173|P2_ARATH NADP-dependent alkenal double bond reductase P2 OS=Arabidopsis thaliana GN=P2 PE=2 SV=2
CA.PGAv.1.6.scaffold379.22	1059	61.09	52.17	54.02	26.32	38.07	26.38	-1.13574	1.45e-08	3.6e-07	PREDICTED: uncharacterized protein At2g37660, chloroplastic-like [Capsicum annuum]	-	-	-	-	-	-	-	-	gnl|BL_ORD_ID|529139	sp|O80934|Y2766_ARATH Uncharacterized protein At2g37660, chloroplastic OS=Arabidopsis thaliana GN=At2g37660 PE=1 SV=2
XLOC_010521	1267	0.61	0.29	0.41	0	0	0	-6.13042	6.79e-05	0.000707566	PREDICTED: ACT domain-containing protein ACR4-like [Nicotiana tomentosiformis]<>XP_016487032.1 PREDICTED: ACT domain-containing protein ACR4-like [Nicotiana tabacum]	-	-	-	-	-	-	-	-	-	-
CA.PGAv.1.6.scaffold322.114	905	3.6	6.83	3.49	1.38	1.36	1.82	-1.80376	1.32e-05	0.000166342	PREDICTED: probable NAD(P)H dehydrogenase (quinone) FQR1-like 2 [Capsicum annuum]	GO:0010181;GO:0016491;GO:0045892	FMN binding;oxidoreductase activity;negative regulation of transcription, DNA-templated	K03809	wrbA	http://www.genome.jp/dbget-bin/www_bget?ko:K03809	Ubiquinone and other terpenoid-quinone biosynthesis	ko00130	KOG3135(R)(1,4-benzoquinone reductase-like; Trp repressor binding protein-like/protoplast-secreted protein)	gnl|BL_ORD_ID|5556	sp|O23207|FQRL2_ARATH Probable NAD(P)H dehydrogenase (quinone) FQR1-like 2 OS=Arabidopsis thaliana GN=At4g36750 PE=1 SV=1
CA.PGAv.1.6.scaffold257.105	2422	1.82	4.55	0.73	0.99	0.57	0.38	-2.1337	0.000232066	0.00206502	PREDICTED: subtilisin-like protease SBT5.6 [Capsicum annuum]	GO:0008233;GO:0008236;GO:0016787;GO:0004252;GO:0006508;GO:0005618	peptidase activity;serine-type peptidase activity;hydrolase activity;serine-type endopeptidase activity;proteolysis;cell wall	-	-	-	-	-	-	gnl|BL_ORD_ID|487338	sp|Q9FK76|SBT56_ARATH Subtilisin-like protease SBT5.6 OS=Arabidopsis thaliana GN=SBT5.6 PE=2 SV=1
CA.PGAv.1.6.scaffold484.14	4796	3.96	5.82	4.41	13.46	10.71	10.61	1.10728	2.15e-09	6.32e-08	PREDICTED: receptor-like protein 12 [Capsicum annuum]<>XP_016550591.1 PREDICTED: receptor-like protein 12 [Capsicum annuum]<>XP_016550593.1 PREDICTED: receptor-like protein 12 [Capsicum annuum]	GO:0016021;GO:0016020	integral component of membrane;membrane	-	-	-	-	-	-	gnl|BL_ORD_ID|178777	sp|Q9C9H7|RLP12_ARATH Receptor-like protein 12 OS=Arabidopsis thaliana GN=RLP12 PE=2 SV=2
XLOC_012281	1059	6.75	7.9	7.36	5.42	2.91	3.06	-1.2101	4.7e-05	0.000511789	-	-	-	-	-	-	-	-	-	-	-
XLOC_044504	1492	8.89	8.22	9.72	2.65	3.17	2.69	-1.03181	9.92e-05	0.000984992	hypothetical protein A4A49_04350 [Nicotiana attenuata]	-	-	-	-	-	-	-	-	-	-
CA.PGAv.1.6.scaffold1084.30	392	5.11	9.67	4.86	0	0	0	-7.44002	8.75e-08	1.86e-06	PREDICTED: EG45-like domain containing protein [Ziziphus jujuba]	-	-	-	-	-	-	-	-	gnl|BL_ORD_ID|374991	sp|Q9ZP41|EGC_CITJA EG45-like domain containing protein OS=Citrus jambhiri GN=CjBAp12 PE=1 SV=1
CA.PGAv.1.6.scaffold694.26	1306	13.97	19.71	19.01	3.93	7	6.68	-1.92526	3.65e-09	1.02e-07	PREDICTED: probable tyrosine-protein phosphatase At1g05000 [Capsicum annuum]	GO:0004725;GO:0016791;GO:0016311	protein tyrosine phosphatase activity;phosphatase activity;dephosphorylation	K18045	SIW14,OCA3	http://www.genome.jp/dbget-bin/www_bget?ko:K18045	-	-	KOG1572(V)(Predicted protein tyrosine phosphatase)	gnl|BL_ORD_ID|521988	sp|Q9ZVN4|Y1500_ARATH Probable tyrosine-protein phosphatase At1g05000 OS=Arabidopsis thaliana GN=At1g05000 PE=1 SV=1
XLOC_026292	384	11.92	6.1	17.65	0.63	0.9	0.61	-4.36296	3.41e-08	7.89e-07	-	-	-	-	-	-	-	-	-	-	-
CA.PGAv.1.6.scaffold374.1	2691	8.43	9.95	14.53	4.89	5.58	5.11	-1.41727	9.62e-09	2.49e-07	PREDICTED: ethylene receptor 2-like isoform X2 [Capsicum annuum]	GO:0051740;GO:0000155;GO:0004673;GO:0038199;GO:0000160;GO:0007165;GO:0010105;GO:0050896;GO:0016020;GO:0005789;GO:0016021	ethylene binding;phosphorelay sensor kinase activity;protein histidine kinase activity;ethylene receptor activity;phosphorelay signal transduction system;signal transduction;negative regulation of ethylene-activated signaling pathway;response to stimulus;membrane;endoplasmic reticulum membrane;integral component of membrane	K14509	ETR,ERS	http://www.genome.jp/dbget-bin/www_bget?ko:K14509	MAPK signaling pathway - plant;Plant hormone signal transduction	ko04016,ko04075	KOG0519(T)(Sensory transduction histidine kinase)	gnl|BL_ORD_ID|379826	sp|Q0WPQ2|ETR2_ARATH Ethylene receptor 2 OS=Arabidopsis thaliana GN=ETR2 PE=1 SV=2
CA.PGAv.1.6.scaffold1989.8	1813	29.11	22.13	23.82	0.92	0.51	1.4	-5.34028	8.74e-81	3.88e-77	PREDICTED: magnesium/proton exchanger isoform X2 [Capsicum annuum]	GO:0055085;GO:0016020;GO:0016021	transmembrane transport;membrane;integral component of membrane	K03452	MHX	http://www.genome.jp/dbget-bin/www_bget?ko:K03452	-	-	KOG1307(PT)(K+-dependent Ca2+/Na+ exchanger NCKX1 and related proteins)	gnl|BL_ORD_ID|93124	sp|O22252|MHX_ARATH Magnesium/proton exchanger OS=Arabidopsis thaliana GN=MHX PE=2 SV=3
[truncated: 3,348 more rows]

## Sheet: HPM702-vs-HFS871.total.DEG
GeneID	Length	HPM702-1	HPM702-2	HPM702-3	HFS871-1	HFS871-2	HFS871-3	logFC	Pvalue	FDR	NR_def	GO_ID	GO_term	KO_ID	KO_gene	Hyperlink	KEGG Pathway	Pathway ID	Kog_Annotation	Swiss-Prot_Id	Swiss-Prot_Annotation
[truncated: 4,473 more rows]
